# Supplementary material for: Faecal Microbiota Divergence in Allopatric Populations of Podarcis lilfordi and P. pityusensis, Two Lizard Species Endemic to the Balearic Islands
Source: Microb Ecol. 2022 Apr 28;85(4):1564–77. doi: 10.1007/s00248-022-02019-3 (PMC10167182; doi:10.1007/s00248-022-02019-3)
Supplement: Supplementary file 5 — Supplementary file5 (XLSX 1328 KB) [file 248_2022_2019_MOESM5_ESM.xlsx]

## Sheet: Sample_data
Table S1a: Sample data.
Sample ID	Id	Species	Year	Season	Sex
A1	Alga	P.pityusensis	2016	Summer	M
B1	Alga	P.pityusensis	2016	Summer	F
C1	Espardell	P.pityusensis	2016	Summer	F
D1	Na Gorra	P.pityusensis	2016	Summer	F
E1	Na Gorra	P.pityusensis	2016	Summer	M
F1	Colom	P.lilfordi	2016	Summer	F
G1	Colom	P.lilfordi	2016	Summer	M
H1	Na Foradada	P.lilfordi	2016	Fall	F
A2	Na Foradada	P.lilfordi	2016	Fall	M
B2	Esclatasang	P.lilfordi	2016	Fall	F
C2	Esclatasang	P.lilfordi	2016	Fall	M
D2	Porros	P.lilfordi	2017	Spring	F
E2	Porros	P.lilfordi	2017	Spring	M
F2	Espardell	P.pityusensis	2017	Spring	F
G2	Espardell	P.pityusensis	2017	Spring	M
H2	Colom	P.lilfordi	2017	Spring	F
A3	Colom	P.lilfordi	2017	Spring	M
B3	Na Gorra	P.pityusensis	2017	Spring	F
C3	Na Gorra	P.pityusensis	2017	Spring	M
D3	Vaixell	P.pityusensis	2017	Summer	F
E3	Vaixell	P.pityusensis	2017	Summer	M
F3	Alga	P.pityusensis	2017	Summer	F
G3	Alga	P.pityusensis	2017	Summer	M
H3	Na Foradada	P.lilfordi	2017	Summer	F
A4	Na Foradada	P.lilfordi	2017	Summer	M
B4	Esclatasang	P.lilfordi	2017	Summer	F
C4	Esclatasang	P.lilfordi	2017	Summer	M
D4	Cabrera	P.lilfordi	2016	Fall	F
E4	Cabrera	P.lilfordi	2016	Fall	M
F4	Cabrera	P.lilfordi	2017	Summer	F
G4	Cabrera	P.lilfordi	2017	Summer	M
H4	Dragonera	P.lilfordi	2016	Summer	F
A5	Dragonera	P.lilfordi	2016	Summer	M
B5	Dragonera	P.lilfordi	2017	Fall	F
C5	Dragonera	P.lilfordi	2017	Fall	M
D5	Aire	P.lilfordi	2017	Spring	F
E5	Aire	P.lilfordi	2017	Spring	M
F5	Ibiza	P.pityusensis	2016	Spring	F
G5	Ibiza	P.pityusensis	2016	Spring	M
H5	Bosc	P.pityusensis	2016	Spring	F
A6	Bosc	P.pityusensis	2016	Spring	M
B6	Formentera	P.pityusensis	2017	Spring	F
C6	Formentera	P.pityusensis	2017	Spring	M
D6	St. Josep	P.pityusensis	2016	Spring	F
E6	St. Josep	P.pityusensis	2016	Spring	M
F6	Aire	P.lilfordi	2016	Summer	M
G6	Vedrà	P.pityusensis	2016	Summer	M
H6	Bleda	P.pityusensis	2016	Summer	M

## Sheet: Taxonomy
Table S1b: Taxonomy.
	Kingdom	Phylum	Class	Order	Family	Genus	Species
27f6f4bf0e64c079fe97545d69d9f172	Bacteria	Proteobacteria	NA	NA	NA	NA	NA
ef80f9fa6994a888927c11778fff1d08	Bacteria	Proteobacteria	Alphaproteobacteria	Rhodospirillales	uncultured	uncultured proteobacterium	uncultured proteobacterium
7f3b545b568d3e3a71dcc91f920a1372	Bacteria	Epsilonbacteraeota	Campylobacteria	Campylobacterales	Sulfurospirillaceae	Sulfurospirillum	uncultured proteobacterium
24cb328c9fd7acc137e16d564d2da79b	Bacteria	Epsilonbacteraeota	Campylobacteria	Campylobacterales	Campylobacteraceae	Campylobacter	Campylobacter jejuni
16d09540dbefa4043b1f283f89aa3be0	Bacteria	Epsilonbacteraeota	Campylobacteria	Campylobacterales	Campylobacteraceae	Campylobacter	Campylobacter canadensis
277e9e2ab40f5bfd929547b4de7a6720	Bacteria	Epsilonbacteraeota	Campylobacteria	Campylobacterales	Campylobacteraceae	Campylobacter	NA
eb85e5675bbaca525e5f87c3e78e21cc	Bacteria	Epsilonbacteraeota	Campylobacteria	Campylobacterales	Campylobacteraceae	Campylobacter	Campylobacter lari RM2100
1305b17887b9c04eb4f8d89f50083dfe	Bacteria	Epsilonbacteraeota	Campylobacteria	Campylobacterales	Arcobacteraceae	Arcobacter	metagenome
7d83997fd038ad2203827ffd32358dcc	Bacteria	Epsilonbacteraeota	Campylobacteria	Campylobacterales	Helicobacteraceae	Helicobacter	unidentified
6ad4c499f08a817f1d4edddec65cd981	Bacteria	Epsilonbacteraeota	Campylobacteria	Campylobacterales	Helicobacteraceae	Helicobacter	NA
8c9fc77c2de517bd9b92f5f7a7cb14c3	Bacteria	Epsilonbacteraeota	Campylobacteria	Campylobacterales	Helicobacteraceae	Helicobacter	NA
4e54b3197c3cb3286ffbedbab817240c	Bacteria	Epsilonbacteraeota	Campylobacteria	Campylobacterales	Helicobacteraceae	Helicobacter	NA
ffac4ec15a9162aa65951455b9652aeb	Bacteria	Patescibacteria	Saccharimonadia	Saccharimonadales	Saccharimonadaceae	Candidatus Saccharimonas	uncultured bacterium
6fdb0b7135180841c16988c10e8520f7	Bacteria	Proteobacteria	NA	NA	NA	NA	NA
a2843378f9de13330d13700c8132f70f	Bacteria	Bacteroidetes	Bacteroidia	Cytophagales	Cyclobacteriaceae	uncultured	uncultured Flammeovirgaceae bacterium
d0a94d4d2b592a4cd45d29cf036c4a34	Bacteria	Bacteroidetes	Bacteroidia	Bacteroidales	Rikenellaceae	Alistipes	NA
aac393764e05357057f33a5c336fbfa9	Bacteria	Bacteroidetes	Bacteroidia	Bacteroidales	Rikenellaceae	Alistipes	uncultured Bacteroidales bacterium
e8d944b54a7ee2719061e7d824e35765	Bacteria	Bacteroidetes	Bacteroidia	Bacteroidales	Rikenellaceae	Alistipes	Faecalibacterium prausnitzii
c982d70fe25551356f4fca3261de4049	Bacteria	Bacteroidetes	Bacteroidia	Bacteroidales	Rikenellaceae	Alistipes	NA
1eaa3cb7baaac3220b0606e3621afd16	Bacteria	Bacteroidetes	Bacteroidia	Bacteroidales	Rikenellaceae	Alistipes	Faecalibacterium prausnitzii
a70dc3b82d4d1ba2fdc15de93eec074e	Bacteria	Bacteroidetes	Bacteroidia	Bacteroidales	Rikenellaceae	Alistipes	NA
9d789e049b0b0ce794be7ec7aba7c8fd	Bacteria	Bacteroidetes	Bacteroidia	Bacteroidales	Rikenellaceae	Alistipes	NA
fff0685a140c9db876ff75b7c71a5303	Bacteria	Bacteroidetes	Bacteroidia	Bacteroidales	Rikenellaceae	Alistipes	Faecalibacterium prausnitzii
16cef217513f4bcb11cd99ee4744057d	Bacteria	Bacteroidetes	Bacteroidia	Bacteroidales	Rikenellaceae	Alistipes	Faecalibacterium prausnitzii
7e8004cee3b84ac427d20cba56e9e872	Bacteria	Bacteroidetes	Bacteroidia	Bacteroidales	Rikenellaceae	Alistipes	Faecalibacterium prausnitzii
cbb2fa2ef8079a8cbea7fb6a60922064	Bacteria	Bacteroidetes	Bacteroidia	Bacteroidales	Rikenellaceae	Alistipes	Faecalibacterium prausnitzii
efa231614a5eb97a385a5cae7b440348	Bacteria	Bacteroidetes	Bacteroidia	Bacteroidales	Rikenellaceae	Alistipes	Alistipes indistinctus YIT 12060
6a056aa21728717e076187bf7c8fcfe7	Bacteria	Bacteroidetes	Bacteroidia	Bacteroidales	Rikenellaceae	Alistipes	NA
575ad019509be7f69e22fc888c8e27d9	Bacteria	Bacteroidetes	Bacteroidia	Bacteroidales	Rikenellaceae	Alistipes	NA
b1c2f3399064c64edd6adcb3ae1c2a39	Bacteria	Bacteroidetes	Bacteroidia	Bacteroidales	Rikenellaceae	Alistipes	NA
39ff5431b42a8ea34c65eb35c3520af2	Bacteria	Bacteroidetes	Bacteroidia	Bacteroidales	Rikenellaceae	Alistipes	uncultured bacterium
97875de286ca5d6a3fbcce3fee37a1c8	Bacteria	Bacteroidetes	Bacteroidia	Bacteroidales	Rikenellaceae	Alistipes	uncultured Bacteroidetes bacterium
e4254e963083eae7d61bf552cd080d90	Bacteria	Bacteroidetes	Bacteroidia	Bacteroidales	Rikenellaceae	Alistipes	uncultured Bacteroidetes bacterium
53f3b6d1261fea66a6e7b79254d814e4	Bacteria	Bacteroidetes	Bacteroidia	Bacteroidales	Rikenellaceae	Alistipes	uncultured Bacteroidetes bacterium
af5edac340d88f6a3be593d890803043	Bacteria	Bacteroidetes	Bacteroidia	Bacteroidales	Rikenellaceae	Rikenella	uncultured bacterium
ccb24f7832af2d5eb2ac3ce5c3c81877	Bacteria	Bacteroidetes	Bacteroidia	Bacteroidales	Rikenellaceae	Rikenella	uncultured bacterium
eeb3af5fc95a82b9d08f48dd9120ee6d	Bacteria	Bacteroidetes	Bacteroidia	Bacteroidales	Rikenellaceae	Rikenella	uncultured bacterium
a2b75545796a8f7f568d8aa568ed0bc9	Bacteria	Bacteroidetes	Bacteroidia	Bacteroidales	Rikenellaceae	Rikenella	uncultured bacterium
0295ff8263aeba655696a12997c81070	Bacteria	Bacteroidetes	Bacteroidia	Bacteroidales	Rikenellaceae	uncultured	uncultured Rikenellaceae bacterium
7edaf87b8e0112794f46af64ea4481b8	Bacteria	Bacteroidetes	Bacteroidia	Flavobacteriales	Flavobacteriaceae	Galbibacter	Galbibacter marinus
c757ad670c5d796cb866c941c62c4e33	Bacteria	Bacteroidetes	Bacteroidia	Flavobacteriales	Flavobacteriaceae	Flavobacterium	NA
32332b769f332aadeab732e3d9785fc9	Bacteria	Bacteroidetes	Bacteroidia	Flavobacteriales	Flavobacteriaceae	Flavobacterium	NA
e54b40712e2f6b102c410fa6786140de	Bacteria	Bacteroidetes	Bacteroidia	Flavobacteriales	Flavobacteriaceae	Flavobacterium	NA
07ae4271bf499b8c2266a854ab2e1330	Bacteria	Bacteroidetes	Bacteroidia	Bacteroidales	NA	NA	NA
d2d9cd141f87c5dc35d216e865f153f9	Bacteria	Bacteroidetes	Bacteroidia	Bacteroidales	Rikenellaceae	dgA-11 gut group	uncultured bacterium
7c6015ac985751b88f0ceec680f057da	Bacteria	Bacteroidetes	Bacteroidia	Bacteroidales	Rikenellaceae	dgA-11 gut group	uncultured bacterium
2c0b2090e13d786d2abcf956e8845a4e	Bacteria	Bacteroidetes	Bacteroidia	Bacteroidales	Rikenellaceae	dgA-11 gut group	uncultured bacterium
34244f46ca2dbc7e4f45efefd6ee8dce	Bacteria	Bacteroidetes	Bacteroidia	Sphingobacteriales	Sphingobacteriaceae	Sphingobacterium	NA
1900e8aeb6400849e6294cf82af2180d	Bacteria	Bacteroidetes	Bacteroidia	Flavobacteriales	Flavobacteriaceae	uncultured	gut metagenome
ae94aa5faaa29c5abe3821ae721ab961	Bacteria	Bacteroidetes	Bacteroidia	Flavobacteriales	Flavobacteriaceae	uncultured	gut metagenome
52b794df75e7aa90cc13acfd5a97bc30	Bacteria	Bacteroidetes	Bacteroidia	Flavobacteriales	Flavobacteriaceae	uncultured	gut metagenome
f4d1d6e5eb1d6ebde0d9c518d87ff139	Bacteria	Bacteroidetes	Bacteroidia	Flavobacteriales	Flavobacteriaceae	uncultured	gut metagenome
1c440098d872f6053c375d24531926c6	Bacteria	Bacteroidetes	Bacteroidia	Bacteroidales	Tannerellaceae	Parabacteroides	uncultured bacterium
4a93a5ca2b1e09798210690d10603b01	Bacteria	Bacteroidetes	Bacteroidia	Bacteroidales	Tannerellaceae	Parabacteroides	uncultured bacterium
d94f173974fcbb7d19f263e4ae1f9bd7	Bacteria	Bacteroidetes	Bacteroidia	Bacteroidales	Tannerellaceae	Parabacteroides	uncultured bacterium
5316dc353c2f8f9eacd0239f831d865b	Bacteria	Bacteroidetes	Bacteroidia	Bacteroidales	Tannerellaceae	Parabacteroides	uncultured bacterium
32f7efde091c908e686d1fe13e018f3b	Bacteria	Bacteroidetes	Bacteroidia	Bacteroidales	Tannerellaceae	Parabacteroides	uncultured bacterium
e245b3ee54b2d83dabe4c9d0528958cc	Bacteria	Bacteroidetes	Bacteroidia	Bacteroidales	Tannerellaceae	Parabacteroides	NA
3acbf22248a6066b5e94172ef0f8eec0	Bacteria	Bacteroidetes	Bacteroidia	Bacteroidales	Tannerellaceae	Parabacteroides	NA
cb9e28d1c24c95c39a12d26165c6cf1e	Bacteria	Bacteroidetes	Bacteroidia	Bacteroidales	Tannerellaceae	Parabacteroides	NA
38e69881983715ea93d67dfa0cdbd0ec	Bacteria	Bacteroidetes	Bacteroidia	Bacteroidales	Tannerellaceae	Parabacteroides	NA
878fc53ff6f6333a92673b700951fa1b	Bacteria	Bacteroidetes	Bacteroidia	Bacteroidales	Tannerellaceae	Parabacteroides	Parabacteroides distasonis
9a76c2c2904fcae623e236b6818a712e	Bacteria	Bacteroidetes	Bacteroidia	Bacteroidales	Tannerellaceae	Parabacteroides	Parabacteroides distasonis
21c538f25f4e357456d4c3a277fb7cd2	Bacteria	Bacteroidetes	Bacteroidia	Bacteroidales	Tannerellaceae	Parabacteroides	NA
3368b89b52cc773087fd1ce745f5dcc3	Bacteria	Bacteroidetes	Bacteroidia	Bacteroidales	Tannerellaceae	Parabacteroides	NA
2b04444e197a5ff5e209f53bec8c0297	Bacteria	Bacteroidetes	Bacteroidia	Bacteroidales	Tannerellaceae	Parabacteroides	NA
0c55e1f33b51e9743a3a4f6f1e5a1bf2	Bacteria	Bacteroidetes	Bacteroidia	Bacteroidales	Tannerellaceae	Parabacteroides	NA
d8e7f9181e4d5a4a6453e9ca9996a43f	Bacteria	Bacteroidetes	Bacteroidia	Bacteroidales	Tannerellaceae	Parabacteroides	NA
e4ef1c7b616eb842c0ff7a327e83bd76	Bacteria	Bacteroidetes	Bacteroidia	Bacteroidales	Tannerellaceae	Parabacteroides	Parabacteroides goldsteinii CL02T12C30
b1fd3636a85a21feb0c0e73f8a7cdf79	Bacteria	Bacteroidetes	Bacteroidia	Bacteroidales	Tannerellaceae	Parabacteroides	Parabacteroides goldsteinii CL02T12C30
d650339813210784d5316c7e7cacf1db	Bacteria	Bacteroidetes	Bacteroidia	Bacteroidales	Tannerellaceae	Parabacteroides	NA
b6796887460098c038e1ffdf441d4534	Bacteria	Bacteroidetes	Bacteroidia	Bacteroidales	Tannerellaceae	Parabacteroides	NA
fc37872a2021683666266e8604460ca4	Bacteria	Bacteroidetes	Bacteroidia	Bacteroidales	Tannerellaceae	Parabacteroides	NA
6e53ea4b55c73e02f49726e3cc0bd78e	Bacteria	Bacteroidetes	Bacteroidia	Bacteroidales	Tannerellaceae	Parabacteroides	NA
edb736ae721f2273d7bbc4e0f530c041	Bacteria	Bacteroidetes	Bacteroidia	Bacteroidales	Tannerellaceae	Parabacteroides	NA
a398cab7eea01e043441f8bcb345d5c1	Bacteria	Bacteroidetes	Bacteroidia	Bacteroidales	Tannerellaceae	Parabacteroides	NA
3d92c7ef8f8590ab235701350f0f405c	Bacteria	Bacteroidetes	Bacteroidia	Bacteroidales	Tannerellaceae	Parabacteroides	NA
d650bfec74011434c6809dd3daa9e270	Bacteria	Bacteroidetes	Bacteroidia	Bacteroidales	Tannerellaceae	Parabacteroides	Parabacteroides sp. Marseille-P3236
5f97d3b982804bb45de1a91be2cccbd7	Bacteria	Bacteroidetes	Bacteroidia	Bacteroidales	Tannerellaceae	Parabacteroides	NA
18812bd61aeb2cea2081498cfa9ee3c8	Bacteria	Bacteroidetes	Bacteroidia	Bacteroidales	Tannerellaceae	Parabacteroides	Parabacteroides sp. HGS0025
3addcd2870543c4191c0470a9e6aea28	Bacteria	Bacteroidetes	Bacteroidia	Bacteroidales	Tannerellaceae	Parabacteroides	Parabacteroides goldsteinii CL02T12C30
f050d36cf357052664a510722b27252e	Bacteria	Bacteroidetes	Bacteroidia	Bacteroidales	Tannerellaceae	Parabacteroides	Parabacteroides goldsteinii CL02T12C30
84b52aa7f161c5b0c71077bf46b93ba7	Bacteria	Bacteroidetes	Bacteroidia	Bacteroidales	Tannerellaceae	Parabacteroides	Parabacteroides chinchillae
9a8d2aeab0720cbf3eb81e0b67ab8bb0	Bacteria	Bacteroidetes	Bacteroidia	Bacteroidales	Tannerellaceae	Parabacteroides	NA
d83b219bf9d77072195cd205099632b2	Bacteria	Bacteroidetes	Bacteroidia	Bacteroidales	Tannerellaceae	Parabacteroides	NA
725e315216e51e90329f10a3df990d7f	Bacteria	Bacteroidetes	Bacteroidia	Bacteroidales	Tannerellaceae	Parabacteroides	NA
ad7208502f24573275053cad387fa0f7	Bacteria	Bacteroidetes	Bacteroidia	Bacteroidales	Tannerellaceae	Parabacteroides	NA
71124d56ee7eca71af08a1360b645a47	Bacteria	Bacteroidetes	Bacteroidia	Bacteroidales	Tannerellaceae	Parabacteroides	Gryllus firmus
2e1870ae957108b94c0ecc174e63529a	Bacteria	Bacteroidetes	Bacteroidia	Bacteroidales	NA	NA	NA
39dfbfa1afc539749b87a1805558b109	Bacteria	Bacteroidetes	Bacteroidia	Bacteroidales	Dysgonomonadaceae	NA	NA
b903b931f6c23f5e80828394dfdb43bc	Bacteria	Bacteroidetes	Bacteroidia	Bacteroidales	Dysgonomonadaceae	NA	NA
40e370bfb2af60267b7078ec5907f061	Bacteria	Bacteroidetes	Bacteroidia	Bacteroidales	NA	NA	NA
8de454c14232dcf609707a92c8e7e50d	Bacteria	Bacteroidetes	Bacteroidia	Bacteroidales	NA	NA	NA
5c7011b015dcc6e5cecade520ef25411	Bacteria	Bacteroidetes	Bacteroidia	Bacteroidales	Barnesiellaceae	NA	NA
0c153bafd443043cb75eff9c657320f0	Bacteria	Bacteroidetes	Bacteroidia	Bacteroidales	Muribaculaceae	NA	NA
602afda45b90dc10dd817f1e9d6bf744	Bacteria	Bacteroidetes	Bacteroidia	Bacteroidales	Barnesiellaceae	Barnesiella	NA
dd03326efec7c5739387a8e0e781e59b	Bacteria	Bacteroidetes	Bacteroidia	Bacteroidales	Barnesiellaceae	Barnesiella	NA
9ea77e95fbfd1a99c9c28db3b03a01a8	Bacteria	Bacteroidetes	Bacteroidia	Bacteroidales	Barnesiellaceae	Barnesiella	NA
e556ee18a9178a7e7c03b0a8d5042772	Bacteria	Bacteroidetes	Bacteroidia	Bacteroidales	Barnesiellaceae	Coprobacter	NA
0ae6cdd680dd0f54526f98b9efc017c6	Bacteria	Bacteroidetes	Bacteroidia	Bacteroidales	Tannerellaceae	NA	NA
7ed88ae3aef72cea2dcfa968299019fb	Bacteria	Bacteroidetes	Bacteroidia	Bacteroidales	Tannerellaceae	NA	NA
d76ed7498ca50ba697fe12e769838385	Bacteria	Bacteroidetes	Bacteroidia	Bacteroidales	Porphyromonadaceae	Porphyromonas	NA
f25f264167bad8d1454559b7c695eb9f	Bacteria	Bacteroidetes	Bacteroidia	Bacteroidales	Porphyromonadaceae	Porphyromonas	NA
2016a28812249f724d9e6ce69249b848	Bacteria	Bacteroidetes	Bacteroidia	Bacteroidales	Tannerellaceae	Parabacteroides	NA
c8441bc0b581e274e5abc78c784641a1	Bacteria	Bacteroidetes	Bacteroidia	Bacteroidales	Tannerellaceae	Parabacteroides	NA
a16cb12fc1d99f73a2a10d204218b855	Bacteria	Bacteroidetes	Bacteroidia	Bacteroidales	Tannerellaceae	Macellibacteroides	NA
2b050006ae995af5aa8d76a4fd908e1e	Bacteria	Bacteroidetes	Bacteroidia	Bacteroidales	Tannerellaceae	uncultured	uncultured bacterium
f0832270fc52f7e97d58902192fdf9e8	Bacteria	Bacteroidetes	Bacteroidia	Bacteroidales	Tannerellaceae	NA	NA
d8fe4600222e8255348eb4d01cfbab83	Bacteria	Bacteroidetes	Bacteroidia	Bacteroidales	Tannerellaceae	NA	NA
ed588d050497ce5fda6cf12d1ec02398	Bacteria	Bacteroidetes	Bacteroidia	Bacteroidales	Paludibacteraceae	Paludibacter	NA
49fec7ac0cef3bd726017f66532e5dac	Bacteria	Bacteroidetes	Bacteroidia	Bacteroidales	Paludibacteraceae	NA	NA
6ed2f11ac30fb7e98675e7ddf85a74e3	Bacteria	Bacteroidetes	Bacteroidia	Bacteroidales	Paludibacteraceae	NA	NA
c1839096f6ec9697d289bc1986719d93	Bacteria	Bacteroidetes	Bacteroidia	Bacteroidales	Paludibacteraceae	NA	NA
3faef1d43fc0ec0d2fe4e6be77dedd2c	Bacteria	Bacteroidetes	Bacteroidia	Bacteroidales	Bacteroidaceae	Bacteroides	NA
3150f7aec2d2f1a554b4febf57749682	Bacteria	Bacteroidetes	Bacteroidia	Bacteroidales	NA	NA	NA
8c513bddfe8517fb912bba703b01673c	Bacteria	Bacteroidetes	Bacteroidia	Bacteroidales	Bacteroidaceae	Bacteroides	NA
bbec9a95a8e83390e642c5145fb35a6c	Bacteria	Bacteroidetes	Bacteroidia	Bacteroidales	Bacteroidaceae	Bacteroides	NA
5d4485925344785a1493b14f91d326d1	Bacteria	Bacteroidetes	Bacteroidia	Bacteroidales	Bacteroidaceae	Bacteroides	NA
824b9c5e131ccef5ab3286cfde31640c	Bacteria	Bacteroidetes	Bacteroidia	Bacteroidales	Bacteroidaceae	Bacteroides	NA
42494b4298b2c26b7e731851e105b775	Bacteria	Bacteroidetes	Bacteroidia	Bacteroidales	Bacteroidaceae	Bacteroides	NA
9d88acce7b2f13b58bf95d2f17ec8c2f	Bacteria	Bacteroidetes	Bacteroidia	Bacteroidales	Bacteroidaceae	Bacteroides	NA
a838d7e7e31c8a7bbf8e5824b90f50c5	Bacteria	Bacteroidetes	Bacteroidia	Bacteroidales	Bacteroidaceae	Bacteroides	bacterium NLAE-zl-H46
1bc36f44858034f024f67e9a00bf8701	Bacteria	Bacteroidetes	Bacteroidia	Bacteroidales	Bacteroidaceae	Bacteroides	bacterium NLAE-zl-H46
12cc4c8a5d46fec0b6738bfe7c6c8a08	Bacteria	Bacteroidetes	Bacteroidia	Bacteroidales	Bacteroidaceae	Bacteroides	NA
8872b738556aeee6b83ab308dd469a50	Bacteria	Bacteroidetes	Bacteroidia	Bacteroidales	Bacteroidaceae	Bacteroides	NA
748c5f14c648b743ad9e4b5ebfd761ff	Bacteria	Bacteroidetes	Bacteroidia	Bacteroidales	Bacteroidaceae	Bacteroides	Bacteroides stercoris ATCC 43183
d12a40a27d239b70e06ad7667303d11f	Bacteria	Bacteroidetes	Bacteroidia	Bacteroidales	Bacteroidaceae	Bacteroides	NA
c74ea22722fa3674d95cd401e679b29b	Bacteria	Bacteroidetes	Bacteroidia	Bacteroidales	Bacteroidaceae	Bacteroides	NA
b15193fce14759d1c06728933e044af6	Bacteria	Bacteroidetes	Bacteroidia	Bacteroidales	Bacteroidaceae	Bacteroides	Bacteroides uniformis
e6f3aa4be6209e863049b5a9886b228a	Bacteria	Bacteroidetes	Bacteroidia	Bacteroidales	Bacteroidaceae	Bacteroides	NA
4d8dc7e8e18ff5001f56a8b604069aab	Bacteria	Bacteroidetes	Bacteroidia	Bacteroidales	Bacteroidaceae	Bacteroides	NA
11e53df69e180eab01f1420dc7978836	Bacteria	Bacteroidetes	Bacteroidia	Bacteroidales	Bacteroidaceae	Bacteroides	unidentified
333bbf9224442fc10cd497377d2b1d01	Bacteria	Bacteroidetes	Bacteroidia	Bacteroidales	Bacteroidaceae	Bacteroides	NA
0fe6d10dfa59101fc93dcb3a525a0516	Bacteria	Bacteroidetes	Bacteroidia	Bacteroidales	Bacteroidaceae	Bacteroides	NA
f016caf0a0a482f28dfe25c876a33f03	Bacteria	Bacteroidetes	Bacteroidia	Bacteroidales	Bacteroidaceae	Bacteroides	NA
1c4f71b06ad9d613e117b633de27a107	Bacteria	Bacteroidetes	Bacteroidia	Bacteroidales	Bacteroidaceae	Bacteroides	Bacteroides stercorirosoris
ee624ca15d03ff6b2feb8608a1d23df0	Bacteria	Bacteroidetes	Bacteroidia	Bacteroidales	Bacteroidaceae	Bacteroides	Bacteroides stercorirosoris
1a79f1431bee0057b61a18841dc70656	Bacteria	Bacteroidetes	Bacteroidia	Bacteroidales	Bacteroidaceae	Bacteroides	NA
225fc7105028ab5fe482922b02d53e3a	Bacteria	Bacteroidetes	Bacteroidia	Bacteroidales	Bacteroidaceae	Bacteroides	NA
f69c3c046d7d23fdc5ed0ce70c0de73e	Bacteria	Bacteroidetes	Bacteroidia	Bacteroidales	Bacteroidaceae	Bacteroides	NA
2a1670c003ccf315360860790c4a949b	Bacteria	Bacteroidetes	Bacteroidia	Bacteroidales	Bacteroidaceae	Bacteroides	NA
9d5054752ed33d6a22bd0f96b5618b1c	Bacteria	Bacteroidetes	Bacteroidia	Bacteroidales	Bacteroidaceae	Bacteroides	NA
8ff8246991623928e1a2f83f1222fd20	Bacteria	Bacteroidetes	Bacteroidia	Bacteroidales	Bacteroidaceae	Bacteroides	NA
547ed9d63f007845c48db64ef3e5aab6	Bacteria	Bacteroidetes	Bacteroidia	Bacteroidales	Bacteroidaceae	Bacteroides	unidentified
2ccfbb965ea96180fdeba6c80be32d29	Bacteria	Bacteroidetes	Bacteroidia	Bacteroidales	Bacteroidaceae	Bacteroides	unidentified
2de11fc3229147c54bdc954a6218b736	Bacteria	Bacteroidetes	Bacteroidia	Bacteroidales	Bacteroidaceae	Bacteroides	NA
7894820af8740ae80d20957c9b85e7a5	Bacteria	Bacteroidetes	Bacteroidia	Bacteroidales	Bacteroidaceae	Bacteroides	NA
cf7b79cb1f35169deb9062495e69a817	Bacteria	Bacteroidetes	Bacteroidia	Bacteroidales	Bacteroidaceae	Bacteroides	NA
f6e0883493e4e094c10dca5d1fe66324	Bacteria	Bacteroidetes	Bacteroidia	Bacteroidales	Bacteroidaceae	Bacteroides	NA
1b5876cc8935ae8d3ec6d320dd3b747f	Bacteria	Bacteroidetes	Bacteroidia	Bacteroidales	Bacteroidaceae	Bacteroides	NA
70a718aed63d58ec16564954df1bfa7b	Bacteria	Bacteroidetes	Bacteroidia	Bacteroidales	Bacteroidaceae	Bacteroides	NA
afd35446c2d915d8c7ded5fad6b84c9a	Bacteria	Bacteroidetes	Bacteroidia	Bacteroidales	Bacteroidaceae	Bacteroides	NA
9fb42a2212312db0366ad77af7f4cd48	Bacteria	Bacteroidetes	Bacteroidia	Bacteroidales	Bacteroidaceae	Bacteroides	NA
92fa6fa37f1324b4abdbd7f098c00eaa	Bacteria	Bacteroidetes	Bacteroidia	Bacteroidales	Bacteroidaceae	Bacteroides	NA
d64db6daa1c84e51e1a2239501a897b1	Bacteria	Bacteroidetes	Bacteroidia	Bacteroidales	Bacteroidaceae	Bacteroides	NA
9d551f5b54c6463df80f5240e258f518	Bacteria	Bacteroidetes	Bacteroidia	Bacteroidales	Bacteroidaceae	Bacteroides	NA
969cf7f39849fde535432b63f709b8c9	Bacteria	Bacteroidetes	Bacteroidia	Bacteroidales	Bacteroidaceae	Bacteroides	NA
018a72eeed6cdbc0a6b5ab196bbe6d40	Bacteria	Bacteroidetes	Bacteroidia	Bacteroidales	Bacteroidaceae	Bacteroides	NA
9b179e14770b19179fc1a7fe3e556754	Bacteria	Bacteroidetes	Bacteroidia	Bacteroidales	Bacteroidaceae	Bacteroides	NA
639d254deefc5541dea9bda352643c1b	Bacteria	Bacteroidetes	Bacteroidia	Bacteroidales	Bacteroidaceae	Bacteroides	NA
e204bfda91c634942f997a6ce42aa393	Bacteria	Bacteroidetes	Bacteroidia	Bacteroidales	Bacteroidaceae	Bacteroides	NA
52bf48726da7d46f199909fb51a3b211	Bacteria	Bacteroidetes	Bacteroidia	Bacteroidales	Bacteroidaceae	Bacteroides	NA
3deb311e4d6ee8ccb3db06df2ce3a815	Bacteria	Bacteroidetes	Bacteroidia	Bacteroidales	Bacteroidaceae	Bacteroides	NA
a96b1e77329e8a76b04b48d18935c80a	Bacteria	Bacteroidetes	Bacteroidia	Bacteroidales	Bacteroidaceae	Bacteroides	NA
76b39e86c95e0c7dd8b9c57b974f6532	Bacteria	Bacteroidetes	Bacteroidia	Bacteroidales	Bacteroidaceae	Bacteroides	NA
fbd67349783ebeacc69814257b694d56	Bacteria	Bacteroidetes	Bacteroidia	Bacteroidales	Bacteroidaceae	Bacteroides	Bacteroides ovatus
1b8dec58597978264025b9eba656ffb5	Bacteria	Bacteroidetes	Bacteroidia	Bacteroidales	Bacteroidaceae	Bacteroides	NA
78e196e2c12c5fa0a7aa0628f56b6fd4	Bacteria	Bacteroidetes	Bacteroidia	Bacteroidales	Bacteroidaceae	Bacteroides	NA
2c982937754e6321f861027032db80f7	Bacteria	Bacteroidetes	Bacteroidia	Bacteroidales	Bacteroidaceae	Bacteroides	Bacteroides fragilis
5d5f9ea96902c7e15830ff9763324c68	Bacteria	Bacteroidetes	Bacteroidia	Bacteroidales	Bacteroidaceae	Bacteroides	Bacteroides fragilis
59124e1c1de74f462134503259eb12e9	Bacteria	Bacteroidetes	Bacteroidia	Bacteroidales	Bacteroidaceae	Bacteroides	Bacteroides fragilis
7ee3e4343242684ba3ce459672348ff7	Bacteria	Bacteroidetes	Bacteroidia	Bacteroidales	Bacteroidaceae	Bacteroides	Bacteroides sp. HPS0048
61f751690e89d3600bda1af84171f12f	Bacteria	Bacteroidetes	Bacteroidia	Bacteroidales	Bacteroidaceae	Bacteroides	NA
f8bcef2b701bb3b9bdf3187f149c62fb	Bacteria	Bacteroidetes	Bacteroidia	Bacteroidales	Bacteroidaceae	Bacteroides	NA
6547eb6c0e32bd6e2b1b40981137f09e	Bacteria	Bacteroidetes	Bacteroidia	Bacteroidales	Bacteroidaceae	Bacteroides	NA
22a4d36af778e4cb91b50c41d5fb539a	Bacteria	Bacteroidetes	Bacteroidia	Bacteroidales	Bacteroidaceae	Bacteroides	NA
836cd5ea357ad392c00a7e48d921be1d	Bacteria	Bacteroidetes	Bacteroidia	Bacteroidales	Bacteroidaceae	Bacteroides	Bacteroides thetaiotaomicron
781f06b58217ec844c3fbebafbc4cd28	Bacteria	Bacteroidetes	Bacteroidia	Bacteroidales	Bacteroidaceae	Bacteroides	NA
fd9d64403930e1cf397ea9de1519b2b0	Bacteria	Bacteroidetes	Bacteroidia	Bacteroidales	Bacteroidaceae	Bacteroides	NA
c1ee1cc6cd456a7cae8a631f00e5c1d7	Bacteria	Bacteroidetes	Bacteroidia	Bacteroidales	Bacteroidaceae	Bacteroides	NA
6669b9b3ec7c5110d5792d4604ed865c	Bacteria	Bacteroidetes	Bacteroidia	Bacteroidales	Bacteroidaceae	Bacteroides	NA
6b8bbb90a28fa9760f3def259a2d9b1b	Bacteria	Bacteroidetes	Bacteroidia	Bacteroidales	Bacteroidaceae	Bacteroides	NA
71844e3e0d9bff4042cc85c122611a84	Bacteria	Bacteroidetes	Bacteroidia	Bacteroidales	Bacteroidaceae	Bacteroides	NA
129b649fc2cd7a2cbbfa62d6904f6d94	Bacteria	Bacteroidetes	Bacteroidia	Bacteroidales	Bacteroidaceae	Bacteroides	NA
a9f6318e84f98b4af80b4fd3151b8a0c	Bacteria	Bacteroidetes	Bacteroidia	Bacteroidales	Bacteroidaceae	Bacteroides	NA
568a08dcf9524d8843d677540ef56e84	Bacteria	Bacteroidetes	Bacteroidia	Bacteroidales	Bacteroidaceae	Bacteroides	NA
100dafe9d5c56d881ff8de40c0cadf4e	Bacteria	Bacteroidetes	Bacteroidia	Bacteroidales	Bacteroidaceae	Bacteroides	NA
ef6a209f17415ca40777d4f3e0459647	Bacteria	Bacteroidetes	Bacteroidia	Bacteroidales	Bacteroidaceae	Bacteroides	NA
46fdb031b63d7a622f6740c2e820da9d	Bacteria	Bacteroidetes	Bacteroidia	Bacteroidales	Bacteroidaceae	Bacteroides	NA
e85e0ff07e24f534a0b58c91bd7e4308	Bacteria	Bacteroidetes	Bacteroidia	Bacteroidales	Bacteroidaceae	Bacteroides	NA
0a1b4d20cdc433da8d433581c8cafd2c	Bacteria	Bacteroidetes	Bacteroidia	Bacteroidales	Bacteroidaceae	Bacteroides	NA
f8319f27d38b99a942123724a42c41c3	Bacteria	Bacteroidetes	Bacteroidia	Bacteroidales	Bacteroidaceae	Bacteroides	NA
1a07d3bc4dde9c7a1c564049ceaafbdc	Bacteria	Bacteroidetes	Bacteroidia	Bacteroidales	Bacteroidaceae	Bacteroides	NA
0623dee7fd536f30a16408c637e06bac	Bacteria	Bacteroidetes	Bacteroidia	Bacteroidales	Bacteroidaceae	Bacteroides	NA
99deb3c5ecb022ec05609ebd1112a557	Bacteria	Bacteroidetes	Bacteroidia	Bacteroidales	Bacteroidaceae	Bacteroides	NA
334667115b70606269b1885a96373558	Bacteria	Bacteroidetes	Bacteroidia	Bacteroidales	Bacteroidaceae	Bacteroides	NA
7b4e93a644226003c5022c253073df2f	Bacteria	Bacteroidetes	Bacteroidia	Bacteroidales	Bacteroidaceae	Bacteroides	NA
4f983ab505c9e0936ecafdda621aead9	Bacteria	Bacteroidetes	Bacteroidia	Bacteroidales	Bacteroidaceae	Bacteroides	NA
5f43c79d408c6676c83848f64704b46b	Bacteria	Bacteroidetes	Bacteroidia	Bacteroidales	Bacteroidaceae	Bacteroides	NA
8306f7900160973869c5090d92753122	Bacteria	Bacteroidetes	Bacteroidia	Bacteroidales	Bacteroidaceae	Bacteroides	NA
271056550ca142312263422475323c2f	Bacteria	Bacteroidetes	Bacteroidia	Bacteroidales	Bacteroidaceae	Bacteroides	Bacteroides massiliensis B84634 = Timone 84634 = DSM 17679 = JCM 13223
c4b049e62cfc2afb3ec4c8fc9a53e88f	Bacteria	Bacteroidetes	Bacteroidia	Bacteroidales	Bacteroidaceae	Bacteroides	uncultured Bacteroidaceae bacterium
543de2c93b82b6f7c66f2d8a197007a4	Bacteria	Bacteroidetes	Bacteroidia	Bacteroidales	Bacteroidaceae	Bacteroides	NA
5f9c13a39ecdce89c3e4dccb71deb007	Bacteria	Bacteroidetes	Bacteroidia	Bacteroidales	Bacteroidaceae	Bacteroides	NA
71b9e394157619278c7175e1a6d44a39	Bacteria	Bacteroidetes	Bacteroidia	Bacteroidales	Bacteroidaceae	Bacteroides	NA
1637b9c984cc1101f713482ef8fa1d90	Bacteria	Bacteroidetes	Bacteroidia	Bacteroidales	Bacteroidaceae	Bacteroides	Blattella germanica (German cockroach)
4cf35c30c4374646423c8b59b99290cd	Bacteria	Bacteroidetes	Bacteroidia	Bacteroidales	Bacteroidaceae	Bacteroides	Blattella germanica (German cockroach)
59523a8aa4472c3e1516fbedf7452bbb	Bacteria	Bacteroidetes	Bacteroidia	Bacteroidales	Bacteroidaceae	Bacteroides	uncultured Bacteroidetes bacterium
7c94804f07512fb9d26d17c4ae52ba75	Bacteria	Bacteroidetes	Bacteroidia	Bacteroidales	Bacteroidaceae	Bacteroides	NA
975c1a9c958907a3832432669833ea02	Bacteria	Bacteroidetes	Bacteroidia	Bacteroidales	Bacteroidaceae	Bacteroides	uncultured Bacteroidetes bacterium
c0a856bebddf277961e3ba8ada7e6ab6	Bacteria	Bacteroidetes	Bacteroidia	Bacteroidales	Bacteroidaceae	Bacteroides	uncultured Bacteroidetes bacterium
68b24704ca22d89d96dc55e7f080ef74	Bacteria	Bacteroidetes	Bacteroidia	Bacteroidales	Bacteroidaceae	Bacteroides	uncultured Bacteroidales bacterium
a570e67a7e7c0a33950038c252c2ab67	Bacteria	Bacteroidetes	Bacteroidia	Bacteroidales	Prevotellaceae	Alloprevotella	Prevotella sp. canine oral taxon 372
6ce8e2c08c446ff7e93a23f53be8a369	Bacteria	Bacteroidetes	Bacteroidia	Bacteroidales	Prevotellaceae	Prevotellaceae UCG-004	uncultured bacterium
f362856922db317b36baa6dfc121d65c	Bacteria	Bacteroidetes	Bacteroidia	Bacteroidales	Prevotellaceae	Prevotellaceae UCG-004	uncultured bacterium
33bc8d4cd5710c8cfc31504d361b9799	Bacteria	Bacteroidetes	Bacteroidia	Bacteroidales	Bacteroidaceae	Bacteroides	NA
fa4f0929792258a3f61ea7a2115c2241	Bacteria	Bacteroidetes	Bacteroidia	Bacteroidales	Bacteroidaceae	Bacteroides	uncultured bacterium
87dabc697d0cb5072c70437901cf92d0	Bacteria	Bacteroidetes	Bacteroidia	Bacteroidales	Bacteroidaceae	Bacteroides	uncultured bacterium
895b98754bdd5374e55b215c1b3dcc53	Bacteria	Bacteroidetes	Bacteroidia	Bacteroidales	Bacteroidaceae	Bacteroides	uncultured bacterium
fbeace19cc0a5b4be56a59dec22df53e	Bacteria	Bacteroidetes	Bacteroidia	Bacteroidales	Bacteroidaceae	Bacteroides	uncultured bacterium
966df2af37255d8471616e798ae97a0a	Bacteria	Bacteroidetes	Bacteroidia	Bacteroidales	Bacteroidaceae	Bacteroides	NA
f6c95738d699a5a601b517accb558869	Bacteria	Bacteroidetes	Bacteroidia	Bacteroidales	Dysgonomonadaceae	Proteiniphilum	NA
7e1f6e92e022b0aad68efed8265fb545	Bacteria	Bacteroidetes	Bacteroidia	Bacteroidales	Dysgonomonadaceae	Dysgonomonas	NA
99b1f53ba17848d8295ff8a4c047ce43	Bacteria	Bacteroidetes	Bacteroidia	Bacteroidales	Marinifilaceae	Butyricimonas	uncultured bacterium
532f336f8c30e0337c355a4d232d5045	Bacteria	Bacteroidetes	Bacteroidia	Bacteroidales	Marinifilaceae	Butyricimonas	uncultured bacterium
ce540220ab74e350bfd869ef7aa6710d	Bacteria	Bacteroidetes	Bacteroidia	Bacteroidales	Marinifilaceae	Butyricimonas	uncultured bacterium
4575585b26415aa79fb5ee89219633c3	Bacteria	Bacteroidetes	Bacteroidia	Bacteroidales	Marinifilaceae	Butyricimonas	uncultured bacterium
82748610b0de16c51d5caad78f22f0a9	Bacteria	Bacteroidetes	Bacteroidia	Bacteroidales	Marinifilaceae	Butyricimonas	NA
f2a65541b58d749d89e4f2ea3ace2ea9	Bacteria	Bacteroidetes	Bacteroidia	Bacteroidales	Marinifilaceae	Butyricimonas	NA
9b323279c745b5679643bfe92aaf0189	Bacteria	Bacteroidetes	Bacteroidia	Bacteroidales	Marinifilaceae	Butyricimonas	NA
e21e7c47f1ab38cddfedec6a15cf7639	Bacteria	Bacteroidetes	Bacteroidia	Bacteroidales	Marinifilaceae	Butyricimonas	Butyricimonas sp. Marseille-P2440
b55926794fa111cd377b3588221b81dc	Bacteria	Bacteroidetes	Bacteroidia	Bacteroidales	Marinifilaceae	Butyricimonas	NA
d5388f464fc40a91906c991de417aac0	Bacteria	Bacteroidetes	Bacteroidia	Bacteroidales	Marinifilaceae	Butyricimonas	uncultured bacterium
4a4e713347ac65f04c521b08f128763a	Bacteria	Bacteroidetes	Bacteroidia	Bacteroidales	Marinifilaceae	Butyricimonas	NA
8766043e89ca6e0e8d62a16f211814e5	Bacteria	Bacteroidetes	Bacteroidia	Bacteroidales	Marinifilaceae	Butyricimonas	uncultured bacterium
d611e03044e800bf023cfc92bec2106a	Bacteria	Bacteroidetes	Bacteroidia	Bacteroidales	Marinifilaceae	Butyricimonas	uncultured organism
9e0ccaadb21406f6f33284e6d01c2f2d	Bacteria	Bacteroidetes	Bacteroidia	Bacteroidales	Marinifilaceae	Butyricimonas	uncultured bacterium adhufec84
190726fc7fa1c5d9d6b2954dcb0aa1f0	Bacteria	Bacteroidetes	Bacteroidia	Bacteroidales	Marinifilaceae	Sanguibacteroides	NA
53537c0ca0526616d76a5ca09cbd821e	Bacteria	Bacteroidetes	Bacteroidia	Bacteroidales	Marinifilaceae	Sanguibacteroides	NA
70274c19b4ca920db8aae580d533ebb0	Bacteria	Bacteroidetes	Bacteroidia	Bacteroidales	Marinifilaceae	Sanguibacteroides	Gabonibacter massiliensis
6d3aa3565da8f030ca5bcbb6b8defc1a	Bacteria	Bacteroidetes	Bacteroidia	Bacteroidales	Marinifilaceae	Sanguibacteroides	NA
34bfd66f6247e59edd7cfc7edadf298d	Bacteria	Bacteroidetes	Bacteroidia	Bacteroidales	Marinifilaceae	Sanguibacteroides	Gabonibacter timonensis
7261cbb86534c4057d6fe54bc4232846	Bacteria	Bacteroidetes	Bacteroidia	Bacteroidales	Marinifilaceae	Sanguibacteroides	Sanguibacteroides justesenii
3484a9d872be50e2a742c6b15079bffe	Bacteria	Bacteroidetes	Bacteroidia	Bacteroidales	Marinifilaceae	Odoribacter	uncultured bacterium
bf58a7889dfc7a6797301d08f85b9ba6	Bacteria	Bacteroidetes	Bacteroidia	Bacteroidales	Marinifilaceae	Odoribacter	uncultured bacterium
89b95420e995e338a7ec8b7c9dcf4232	Bacteria	Bacteroidetes	Bacteroidia	Bacteroidales	Marinifilaceae	Odoribacter	uncultured bacterium
a370cbbcb2b91c2395629ec062f76adf	Bacteria	Bacteroidetes	Bacteroidia	Bacteroidales	Marinifilaceae	Odoribacter	NA
fea4ef7931859ddd508be224eabe5dc5	Bacteria	Bacteroidetes	Bacteroidia	Bacteroidales	Marinifilaceae	Odoribacter	NA
cfa5b9e02aa6f924ecb37ea6033ae77e	Bacteria	Bacteroidetes	Bacteroidia	Bacteroidales	Marinifilaceae	Odoribacter	uncultured bacterium
54ae9ec0aa4d8544232703cde197267c	Bacteria	Bacteroidetes	Bacteroidia	Bacteroidales	Marinifilaceae	Odoribacter	uncultured bacterium
d8f8c4d72c803f28c93e163bc9548954	Bacteria	Bacteroidetes	Bacteroidia	Bacteroidales	Marinifilaceae	Odoribacter	uncultured bacterium
88eeca3bcfd7fe3ae0ee9b973859bcb4	Bacteria	Bacteroidetes	Bacteroidia	Bacteroidales	Marinifilaceae	Odoribacter	uncultured bacterium
9af458340ed4ff12919e1176d8429fea	Bacteria	Bacteroidetes	Bacteroidia	Bacteroidales	Marinifilaceae	Odoribacter	uncultured bacterium
f852177b87f9002f90c3ae5ce06186be	Bacteria	Bacteroidetes	Bacteroidia	Bacteroidales	Marinifilaceae	Odoribacter	Culturomica massiliensis
bf7680a97a616fe3bc07e3eae5a75a57	Bacteria	Bacteroidetes	Bacteroidia	Bacteroidales	Marinifilaceae	Odoribacter	Culturomica massiliensis
5abdd14795f666f94cad8dbae9a09aef	Bacteria	Bacteroidetes	Bacteroidia	Bacteroidales	Marinifilaceae	Odoribacter	Culturomica massiliensis
92f2b98c6210ffa4e8997ae981f94f98	Bacteria	Bacteroidetes	Bacteroidia	Bacteroidales	Marinifilaceae	Odoribacter	Culturomica massiliensis
6fca3620e42249ebf43e593655085d71	Bacteria	Bacteroidetes	Bacteroidia	Bacteroidales	Marinifilaceae	Odoribacter	uncultured bacterium
96f956b08ca37bc3d8aa267e474cebd5	Bacteria	Bacteroidetes	Bacteroidia	Bacteroidales	Marinifilaceae	Odoribacter	uncultured bacterium
fc684f0426f438fa64f35bd1918cbcf9	Bacteria	Bacteroidetes	Bacteroidia	Bacteroidales	Marinifilaceae	Odoribacter	uncultured bacterium
09bf677410105bd3039c28903f0057f9	Bacteria	Bacteroidetes	Bacteroidia	Bacteroidales	Marinifilaceae	Odoribacter	uncultured bacterium
159a0d1709252e97f15edde477ce7775	Bacteria	Bacteroidetes	Bacteroidia	Bacteroidales	Marinifilaceae	Odoribacter	uncultured bacterium
29ef9c62ac77800dbf63787839a375d2	Bacteria	Bacteroidetes	Bacteroidia	Bacteroidales	Marinifilaceae	Odoribacter	uncultured bacterium
fdab529d12c119a5ed026075984a2766	Bacteria	Bacteroidetes	Bacteroidia	Bacteroidales	Marinifilaceae	Odoribacter	uncultured bacterium
77c0e71eee1919605466784b062f8727	Bacteria	Bacteroidetes	Bacteroidia	Bacteroidales	Marinifilaceae	Odoribacter	uncultured bacterium
685a6f7645297d9239896b936f4685a0	Bacteria	Bacteroidetes	Bacteroidia	Bacteroidales	Marinifilaceae	Odoribacter	uncultured bacterium
45becd45dcdf7f3c81e16cda4ba2ce16	Bacteria	Bacteroidetes	Bacteroidia	Bacteroidales	Marinifilaceae	Odoribacter	NA
b8b6c36b01ab03303ca3ae2dde097146	Bacteria	Bacteroidetes	Bacteroidia	Bacteroidales	Marinifilaceae	Odoribacter	uncultured bacterium
7cb729dea54b67ee3124d9b16ba8f133	Bacteria	Bacteroidetes	Bacteroidia	Bacteroidales	Marinifilaceae	Odoribacter	uncultured bacterium
47cda8a33be13abe6824d3bda52dd1d5	Bacteria	Bacteroidetes	Bacteroidia	Bacteroidales	Marinifilaceae	Odoribacter	uncultured bacterium
c7bf2dd278471d4e34be6f43b98ac335	Bacteria	Bacteroidetes	Bacteroidia	Bacteroidales	Marinifilaceae	Odoribacter	uncultured bacterium
d7c4c35cd97c69800aaa38ee36e3ece3	Bacteria	Bacteroidetes	Bacteroidia	Bacteroidales	Marinifilaceae	Odoribacter	uncultured bacterium
f3581781aa95001f02f027ef7a847968	Bacteria	Bacteroidetes	Bacteroidia	Bacteroidales	Marinifilaceae	Odoribacter	uncultured bacterium
bbb97893e87097565252ca24bf78a553	Bacteria	Bacteroidetes	Bacteroidia	Bacteroidales	Marinifilaceae	Odoribacter	uncultured bacterium
d5f2b0d6b432e592fb81c9aff01766d4	Bacteria	Bacteroidetes	Bacteroidia	Bacteroidales	Marinifilaceae	Odoribacter	uncultured bacterium
0327f343f7bb9e5103928c7086f111fd	Bacteria	Bacteroidetes	Bacteroidia	Bacteroidales	Marinifilaceae	Odoribacter	uncultured bacterium
c8645bfde1d5114b85c6e2f7ac3e642b	Bacteria	Bacteroidetes	Bacteroidia	Bacteroidales	NA	NA	NA
f8a4ee7c2833c951c3c7eee23a7a50aa	Bacteria	Bacteroidetes	Bacteroidia	Bacteroidales	Dysgonomonadaceae	NA	NA
a432dc6e14e1277ad5f8f36919831c98	Bacteria	Bacteroidetes	Bacteroidia	Bacteroidales	Dysgonomonadaceae	uncultured	uncultured Porphyromonadaceae bacterium
ab37c9c754c931932b983f3ca730f0fe	Bacteria	Bacteroidetes	Bacteroidia	Bacteroidales	Dysgonomonadaceae	uncultured	uncultured Bacteroidetes bacterium
99e48405ff87705a2146bac110665052	Bacteria	Bacteroidetes	Bacteroidia	Bacteroidales	Dysgonomonadaceae	uncultured	uncultured Bacteroidetes bacterium
1e6658e2b991b579d54563d9451f82ce	Bacteria	Bacteroidetes	Bacteroidia	NA	NA	NA	NA
54c705253b0c60427423aa9a3ca658ca	Bacteria	Bacteroidetes	Bacteroidia	Bacteroidales	NA	NA	NA
fb5216a8e3c7949d17b786697e50044a	Bacteria	Bacteroidetes	Bacteroidia	Bacteroidales	NA	NA	NA
8ab709bc9136974cad3896f7dffa3ed9	Bacteria	Bacteroidetes	Bacteroidia	Bacteroidales	NA	NA	NA
bcfacd75fbcc28d8ee98a31f4a9e5f69	Bacteria	Bacteroidetes	Bacteroidia	Bacteroidales	NA	NA	NA
b8da3cfa2a9c56ef6d7315dca5d22aac	Bacteria	Bacteroidetes	Bacteroidia	Bacteroidales	NA	NA	NA
e215e812dee918961be35e2ecdc87e70	Bacteria	Bacteroidetes	Bacteroidia	Bacteroidales	NA	NA	NA
f676ed5fc8aee5bdeddeffe4305a10c5	Bacteria	Bacteroidetes	Bacteroidia	NA	NA	NA	NA
1c98c81c947fc5689e6b620cb475647f	Bacteria	Bacteroidetes	Bacteroidia	Bacteroidales	NA	NA	NA
f57ca8292eeb2a3fd68eec62cbe19d02	Bacteria	Bacteroidetes	Bacteroidia	Bacteroidales	NA	NA	NA
4f2e91315f77dfa56b1a131ffd820cc5	Bacteria	Bacteroidetes	Bacteroidia	Bacteroidales	NA	NA	NA
8937a55f56bb26d5861404ed748e0f0b	Bacteria	Bacteroidetes	Bacteroidia	Bacteroidales	NA	NA	NA
959b38ca947f4060194cd543d4496b6f	Bacteria	Bacteroidetes	Bacteroidia	Bacteroidales	NA	NA	NA
6f16a48dd5539b90b4eb74d2bb544a21	Bacteria	Bacteroidetes	Bacteroidia	Bacteroidales	NA	NA	NA
777df615b29f8a13eb7e4dde40c2bbe9	Bacteria	Bacteroidetes	Bacteroidia	Bacteroidales	Muribaculaceae	NA	NA
36e46bf56c3a82dc3c86dedfffcabb0f	Bacteria	Bacteroidetes	Bacteroidia	Bacteroidales	Muribaculaceae	NA	NA
2559fc0632b5184b3ec174ad13a60336	Bacteria	Bacteroidetes	Bacteroidia	Bacteroidales	Muribaculaceae	NA	NA
cfd0a69a1f43ef71823a885f0a6b2b0f	Bacteria	Bacteroidetes	Bacteroidia	Bacteroidales	Muribaculaceae	uncultured bacterium	uncultured bacterium
dfe49b114b341451829a85ad3db7e48b	Bacteria	Bacteroidetes	Bacteroidia	Bacteroidales	Muribaculaceae	uncultured bacterium	uncultured bacterium
f04d3f4597dc92a5b73df3773e0f344f	Bacteria	Bacteroidetes	Bacteroidia	Bacteroidales	Muribaculaceae	NA	NA
67dfc3e6590b3653436f427b064d1553	Bacteria	Bacteroidetes	Bacteroidia	Bacteroidales	Muribaculaceae	uncultured bacterium	uncultured bacterium
f2b563ebeef6077f4b0ec10c14cc8a02	Bacteria	Bacteroidetes	Bacteroidia	Bacteroidales	Muribaculaceae	uncultured bacterium	uncultured bacterium
e9d9ef3bf6b8ee891cc1f6d0a35db1f9	Bacteria	Bacteroidetes	Bacteroidia	Bacteroidales	Muribaculaceae	uncultured bacterium	uncultured bacterium
c4d36de94655e7e3b99742c1fb920fa2	Bacteria	Bacteroidetes	Bacteroidia	Bacteroidales	Muribaculaceae	NA	NA
496fef523f6f55e31a64fff11e89482f	Bacteria	Bacteroidetes	Bacteroidia	Bacteroidales	Muribaculaceae	NA	NA
30c6fe7832e92482696281aedf284e6a	Bacteria	Bacteroidetes	Bacteroidia	Bacteroidales	Muribaculaceae	uncultured bacterium	uncultured bacterium
5097595ed1fe1104c51888b26afd7e89	Bacteria	Bacteroidetes	Bacteroidia	Bacteroidales	Muribaculaceae	uncultured bacterium	uncultured bacterium
2e34a69495c935c687512ce56e2020c5	Bacteria	Bacteroidetes	Bacteroidia	Bacteroidales	Muribaculaceae	uncultured bacterium	uncultured bacterium
8c20a0855da59adf2a2c3a1b69241dd8	Bacteria	Bacteroidetes	Bacteroidia	Bacteroidales	Muribaculaceae	uncultured bacterium	uncultured bacterium
702e29de1046c522fa9cf4394fd430cc	Bacteria	Bacteroidetes	Bacteroidia	Bacteroidales	Muribaculaceae	NA	NA
2e2fe8e7ea489f2500a00c81eec820f6	Bacteria	Bacteroidetes	Bacteroidia	Bacteroidales	Muribaculaceae	uncultured bacterium	uncultured bacterium
2edd056f76478dc17a24e446f5453962	Bacteria	Bacteroidetes	Bacteroidia	Bacteroidales	Rikenellaceae	Rikenella	uncultured bacterium
17887a05ed8ad5818a9650afc2dabff0	Bacteria	Bacteroidetes	Bacteroidia	Bacteroidales	Rikenellaceae	Rikenella	uncultured bacterium
b2dd318cc3a8050294b34b8e1e1ed62a	Bacteria	Bacteroidetes	Bacteroidia	Bacteroidales	Rikenellaceae	Rikenella	uncultured bacterium
e15cf4b6e90370f24eb14de8b8778750	Bacteria	Bacteroidetes	Bacteroidia	Bacteroidales	Rikenellaceae	Rikenella	uncultured bacterium
0e60b9811a500738c69648b84582e277	Bacteria	Bacteroidetes	Bacteroidia	Bacteroidales	Rikenellaceae	Rikenella	uncultured bacterium
fd99b522c0a9805831f4dc276d356ebc	Bacteria	Bacteroidetes	Bacteroidia	Bacteroidales	Rikenellaceae	Rikenella	uncultured bacterium
b86e8bcd6d259c0604db4de253e7e78e	Bacteria	Bacteroidetes	Bacteroidia	Bacteroidales	Rikenellaceae	Rikenella	uncultured bacterium
9ad62aaa585355ac05fed93cd6c547eb	Bacteria	Bacteroidetes	Bacteroidia	Bacteroidales	Rikenellaceae	Rikenella	uncultured bacterium
9158abb4971c353f6f64f35a8b4b77a7	Bacteria	Bacteroidetes	Bacteroidia	Bacteroidales	Rikenellaceae	Rikenella	uncultured bacterium
7be5585b40771134805fca8b2164d964	Bacteria	Bacteroidetes	Bacteroidia	Bacteroidales	Rikenellaceae	Rikenella	uncultured bacterium
a01520ea3588cea2d8cab5c123e67c4c	Bacteria	Bacteroidetes	Bacteroidia	Bacteroidales	Rikenellaceae	Rikenella	uncultured bacterium
5709ba73e708f460989608e212001855	Bacteria	Bacteroidetes	Bacteroidia	Bacteroidales	Rikenellaceae	Alistipes	NA
bd2272f982de91af4fa1ef8e5e6a1cb8	Bacteria	Bacteroidetes	Bacteroidia	Bacteroidales	Rikenellaceae	Alistipes	NA
40664b7f51611c7e7477b85d04bfe5b6	Bacteria	Bacteroidetes	Bacteroidia	Bacteroidales	Rikenellaceae	Alistipes	NA
d382bd650b27fadedfc43cee268aa4b9	Bacteria	Bacteroidetes	Bacteroidia	Bacteroidales	Rikenellaceae	Alistipes	NA
3cf79c38969c0d7738d89b7e4b412dcc	Bacteria	Bacteroidetes	Bacteroidia	Bacteroidales	Rikenellaceae	Alistipes	gut metagenome
988c833ba6b0695369be9c4011bf1d21	Bacteria	Bacteroidetes	Bacteroidia	Bacteroidales	Rikenellaceae	Alistipes	gut metagenome
5e50a007ea9a7f83275157c158916fcc	Bacteria	Bacteroidetes	Bacteroidia	Bacteroidales	Rikenellaceae	Alistipes	gut metagenome
77cc46ed7677f7129bc59662bd083599	Bacteria	Bacteroidetes	Bacteroidia	Bacteroidales	Rikenellaceae	Alistipes	uncultured Bacteroidales bacterium
237bac13d488bfa8ddbd8457ef021ef3	Bacteria	Bacteroidetes	Bacteroidia	Bacteroidales	Rikenellaceae	Alistipes	NA
332a6411ff00b4010ac2397f504c4695	Bacteria	Bacteroidetes	Bacteroidia	Bacteroidales	Rikenellaceae	Alistipes	NA
071adc1f6119b36a43480ff85d58b23a	Bacteria	Bacteroidetes	Bacteroidia	Bacteroidales	Rikenellaceae	Alistipes	Alistipes obesi
3e9c96f44e3bc6a1479b9d52a528fd84	Bacteria	Bacteroidetes	Bacteroidia	Bacteroidales	Rikenellaceae	Alistipes	NA
ad9c638154ac2968d8c202deaf77f8ca	Bacteria	Bacteroidetes	Bacteroidia	Bacteroidales	Rikenellaceae	Alistipes	uncultured bacterium
65fcf448bfce22ffcd9132ef5d54f9e9	Bacteria	Bacteroidetes	Bacteroidia	Bacteroidales	Rikenellaceae	Alistipes	NA
58c6b9a2753ae34fc55c096986d0c75e	Bacteria	Bacteroidetes	Bacteroidia	Bacteroidales	Rikenellaceae	Alistipes	NA
946041826b6ab6d1f1ac6afec2068e36	Bacteria	Bacteroidetes	Bacteroidia	Bacteroidales	Rikenellaceae	Alistipes	NA
425e691a758793390d7897c7bb1c4dd0	Bacteria	Bacteroidetes	Bacteroidia	Bacteroidales	Rikenellaceae	Alistipes	NA
de5e2627d1980460a8235761226244b8	Bacteria	Bacteroidetes	Bacteroidia	Bacteroidales	Rikenellaceae	Alistipes	NA
1f6adad8245b5ffbde16f4f89456f63b	Bacteria	Bacteroidetes	Bacteroidia	Bacteroidales	Rikenellaceae	Alistipes	NA
e1bd180685c61d5e4fafe8ceac92642a	Bacteria	Bacteroidetes	Bacteroidia	Bacteroidales	Rikenellaceae	Alistipes	uncultured bacterium
8f7e2542df6a2fd0ca39c07ea773d706	Bacteria	Bacteroidetes	Bacteroidia	Bacteroidales	Rikenellaceae	Alistipes	NA
046fca5ceeb4dc06d5862972a8b8f7b2	Bacteria	Bacteroidetes	Bacteroidia	Bacteroidales	Rikenellaceae	Alistipes	gut metagenome
478ed2bd5aad30e3b1c0ac5d8a742e01	Bacteria	Bacteroidetes	Bacteroidia	Bacteroidales	Rikenellaceae	Alistipes	uncultured organism
5d34e1f5464e0436845ef4e198afb379	Bacteria	Bacteroidetes	Bacteroidia	Bacteroidales	Rikenellaceae	Alistipes	uncultured organism
742e1f191223f58590661de80b9d6e3b	Bacteria	Bacteroidetes	Bacteroidia	Bacteroidales	Rikenellaceae	Alistipes	NA
dec9880678c93c1b820c07b79b8b84dd	Bacteria	Bacteroidetes	Bacteroidia	Bacteroidales	Rikenellaceae	Alistipes	NA
506efac48dc5d5be2c0122c381639a3f	Bacteria	Bacteroidetes	Bacteroidia	Bacteroidales	Rikenellaceae	Alistipes	NA
19fce5f720fdabaf8326bc26ddee69c3	Bacteria	Bacteroidetes	Bacteroidia	Bacteroidales	Rikenellaceae	Alistipes	NA
7a6a394fe7285b50ee54b56f316a3944	Bacteria	Bacteroidetes	Bacteroidia	Bacteroidales	Rikenellaceae	Alistipes	NA
a760b9db6c42c5ae5f26045515bd9575	Bacteria	Bacteroidetes	Bacteroidia	Bacteroidales	Rikenellaceae	Alistipes	Alistipes sp. Marseille-P2431
9e872c6c979883b4fb5e6068866443c2	Bacteria	Bacteroidetes	Bacteroidia	Bacteroidales	Rikenellaceae	Alistipes	NA
0cca21c3090b45e757e42893bd0c29d1	Bacteria	Bacteroidetes	Bacteroidia	Bacteroidales	Rikenellaceae	Alistipes	NA
764e0d767e913941c52ff12d1eabc915	Bacteria	Bacteroidetes	Bacteroidia	Bacteroidales	Rikenellaceae	Alistipes	Alistipes sp. Marseille-P2431
0ef598a7cd33beff74ca1a7b78e3015f	Bacteria	Bacteroidetes	Bacteroidia	Bacteroidales	Rikenellaceae	Alistipes	Alistipes sp. Marseille-P2431
6a56a916870d18b1f48184736475bfb0	Bacteria	Bacteroidetes	Bacteroidia	Bacteroidales	Rikenellaceae	Alistipes	NA
b981cf2634e77e162d8c1a46a4bdd812	Bacteria	Bacteroidetes	Bacteroidia	Bacteroidales	Rikenellaceae	Alistipes	NA
f516afa588b9d62abff8628bacc9b8d9	Bacteria	Bacteroidetes	Bacteroidia	Bacteroidales	Rikenellaceae	Alistipes	NA
0c20afbb477e4324ad36e98180af2d52	Bacteria	Bacteroidetes	Bacteroidia	Bacteroidales	Rikenellaceae	Alistipes	NA
f7d72508f4dcfeaff4799938e3ee8ed3	Bacteria	Bacteroidetes	Bacteroidia	Bacteroidales	Rikenellaceae	Alistipes	NA
3e3d8a7bf96760df463e468457864c0b	Bacteria	Bacteroidetes	Bacteroidia	Bacteroidales	Rikenellaceae	Alistipes	NA
01eeaafd52793d0556c9b3867607a4b3	Bacteria	Bacteroidetes	Bacteroidia	Bacteroidales	Rikenellaceae	Alistipes	NA
9b34ca55187de6081541b14dae775729	Bacteria	Bacteroidetes	Bacteroidia	Bacteroidales	Rikenellaceae	Alistipes	uncultured organism
8795c5a86013864dc11f24b89e8cdd8c	Bacteria	Bacteroidetes	Bacteroidia	Bacteroidales	Rikenellaceae	Alistipes	uncultured organism
ead9988ad2085807a7ef6f89a7bf033f	Bacteria	Bacteroidetes	Bacteroidia	Bacteroidales	Rikenellaceae	Alistipes	NA
2a190ad8965a07fb277041223f463503	Bacteria	Bacteroidetes	Bacteroidia	Bacteroidales	Rikenellaceae	Alistipes	NA
351b12e8f31d5c761bcd992cb07b2a6f	Bacteria	Bacteroidetes	Bacteroidia	Bacteroidales	Rikenellaceae	Alistipes	NA
b9229cd76e0afe319a8da27f3e8863fd	Bacteria	Bacteroidetes	Bacteroidia	Bacteroidales	Rikenellaceae	Alistipes	gut metagenome
217a3afe19ee756e12cba4d2c210dae4	Bacteria	Bacteroidetes	Bacteroidia	Bacteroidales	Rikenellaceae	Alistipes	NA
57092cbaa4a8403f59c84c9d46744992	Bacteria	Bacteroidetes	Bacteroidia	Bacteroidales	Rikenellaceae	Alistipes	NA
8ca269b800ccc5c579f93c22c02903e3	Bacteria	Bacteroidetes	Bacteroidia	Bacteroidales	Rikenellaceae	Alistipes	NA
179452161974db7e75ddba2e627e2e12	Bacteria	Bacteroidetes	Bacteroidia	Bacteroidales	Rikenellaceae	Alistipes	uncultured Bacteroidetes bacterium
58987fd16c404ef269104030e55090b8	Bacteria	Bacteroidetes	Bacteroidia	Bacteroidales	Rikenellaceae	Alistipes	uncultured Bacteroidetes bacterium
0de3f923631bfda412f321a15c8b4fc1	Bacteria	Bacteroidetes	Bacteroidia	Bacteroidales	Rikenellaceae	Alistipes	NA
7e5a48d5d80795544097cb6c77c7dd76	Bacteria	Bacteroidetes	Bacteroidia	Bacteroidales	Rikenellaceae	Alistipes	uncultured Bacteroidetes bacterium
01c3bce90fdfa3d7c7f85971f00128d9	Bacteria	Bacteroidetes	Bacteroidia	Bacteroidales	Rikenellaceae	Alistipes	uncultured Bacteroidetes bacterium
0beef57f7b0a7ca8f4aaa61d0316065d	Bacteria	Bacteroidetes	Bacteroidia	Bacteroidales	Rikenellaceae	Alistipes	uncultured Rikenellaceae bacterium
d7caef81b9ec3fe6c10481253a6141cd	Bacteria	Bacteroidetes	Bacteroidia	Bacteroidales	Rikenellaceae	Alistipes	NA
9990fb7814c3086f534cfbfa52b4219a	Bacteria	Bacteroidetes	Bacteroidia	Bacteroidales	Rikenellaceae	Alistipes	uncultured Bacteroidetes bacterium
8fd429d5667cd3e83e752d9e718b91b2	Bacteria	Bacteroidetes	Bacteroidia	Bacteroidales	Rikenellaceae	Alistipes	NA
4b699ebab31b39bedfb4418a60295196	Bacteria	Bacteroidetes	Bacteroidia	Bacteroidales	Rikenellaceae	Alistipes	NA
0ddc72a837c0fc82951401300ff154df	Bacteria	Bacteroidetes	Bacteroidia	Bacteroidales	Rikenellaceae	Alistipes	NA
073e2667ded9dc96d122cb7998bc8d28	Bacteria	Bacteroidetes	Bacteroidia	Bacteroidales	Rikenellaceae	Alistipes	NA
e362c0a2af0ec7638b5883f9c0100113	Bacteria	Bacteroidetes	Bacteroidia	Bacteroidales	Rikenellaceae	Alistipes	uncultured Rikenellaceae bacterium
e2e66d094ae5e2a582b5546b8a49ea34	Bacteria	Bacteroidetes	Bacteroidia	Bacteroidales	Rikenellaceae	Alistipes	uncultured Rikenellaceae bacterium
e8746d36537fa5a6b432926597d0b128	Bacteria	Bacteroidetes	Bacteroidia	Bacteroidales	Rikenellaceae	Alistipes	uncultured Bacteroidetes bacterium
d769638e9c2e36b47008cd84e1a6cbd9	Bacteria	Bacteroidetes	Bacteroidia	Bacteroidales	Rikenellaceae	Alistipes	uncultured Bacteroidetes bacterium
0a7a326157b92143d0e4adc2584860bb	Bacteria	Bacteroidetes	Bacteroidia	Bacteroidales	Rikenellaceae	Alistipes	uncultured Bacteroidales bacterium
a46eae18aa83f9c2b9583c764c10c2cb	Bacteria	Bacteroidetes	Bacteroidia	Bacteroidales	Rikenellaceae	Alistipes	NA
3a5d7381d46af4934220057421aa08e1	Bacteria	Bacteroidetes	Bacteroidia	Bacteroidales	Rikenellaceae	Alistipes	NA
dbaefb6bba8535bd96279f891b3e7060	Bacteria	Bacteroidetes	Bacteroidia	Bacteroidales	Rikenellaceae	Alistipes	Alistipes sp. N15.MGS-157
6bfc735d407f7959a42429b0e042a525	Bacteria	Bacteroidetes	Bacteroidia	NA	NA	NA	NA
cbd27bf132297e05d4d746d8f9aa38cb	Bacteria	Verrucomicrobia	Verrucomicrobiae	Opitutales	Puniceicoccaceae	Cerasicoccus	uncultured Verrucomicrobia bacterium
b08820c51a034025e5a9b29f1f9530c3	Bacteria	Verrucomicrobia	Verrucomicrobiae	Opitutales	Puniceicoccaceae	uncultured	uncultured bacterium
faf556f228391491b8fe866d8ca60c5d	Bacteria	Verrucomicrobia	Verrucomicrobiae	Opitutales	Puniceicoccaceae	NA	NA
ae4a016eb878991d8c213e63fed48c63	Bacteria	Verrucomicrobia	Verrucomicrobiae	Opitutales	Puniceicoccaceae	uncultured	uncultured bacterium
b22260930371ac47b88cefd876a28f89	Bacteria	Verrucomicrobia	Verrucomicrobiae	Opitutales	Puniceicoccaceae	uncultured	metagenome
aea0f2e1b362eb9fd14d2a024e1effee	Bacteria	Verrucomicrobia	Verrucomicrobiae	Opitutales	Puniceicoccaceae	uncultured	metagenome
43adc64e6dab50a79a0be674897e2b7f	Bacteria	Verrucomicrobia	Verrucomicrobiae	Opitutales	Puniceicoccaceae	uncultured	metagenome
4c8477ab71388759edf59c2074f7a7d0	Bacteria	Verrucomicrobia	Verrucomicrobiae	Opitutales	Puniceicoccaceae	uncultured	uncultured Verrucomicrobia bacterium
e596f5740c67cbacac3a054db369a2ef	Bacteria	Verrucomicrobia	Verrucomicrobiae	Opitutales	Puniceicoccaceae	uncultured	uncultured Verrucomicrobia bacterium
a9fe118e8a44e7bd509dd6418f4ffeea	Bacteria	Verrucomicrobia	Verrucomicrobiae	Opitutales	Puniceicoccaceae	uncultured	uncultured Verrucomicrobia bacterium
f1adc38877ac87fdae3a1c8aa2ccd390	Bacteria	Verrucomicrobia	Verrucomicrobiae	Opitutales	Puniceicoccaceae	Verruc-01	uncultured Opitutae bacterium
734ea3dbb8490cc4cc88c8b7be5ad0fd	Bacteria	Verrucomicrobia	Verrucomicrobiae	Opitutales	Puniceicoccaceae	NA	NA
6c7d3226c27ecacc5786a99e8b67ecbf	Bacteria	Verrucomicrobia	Verrucomicrobiae	Opitutales	Puniceicoccaceae	Verruc-01	uncultured Opitutae bacterium
65986645e84b3f93b61c9dc47bc904c4	Bacteria	Verrucomicrobia	Verrucomicrobiae	Opitutales	Puniceicoccaceae	Verruc-01	uncultured Opitutae bacterium
a907f84b6d78e24a938c2361f2b09f9e	Bacteria	Verrucomicrobia	Verrucomicrobiae	Opitutales	Puniceicoccaceae	Verruc-01	uncultured Opitutae bacterium
c32b9470008ea5bf7180184f7c567a9a	Bacteria	Verrucomicrobia	Verrucomicrobiae	Opitutales	Puniceicoccaceae	NA	NA
9965207957ac8cc023de652c65b66915	Bacteria	Verrucomicrobia	Verrucomicrobiae	Opitutales	Opitutaceae	Diplosphaera	uncultured bacterium
9a235182231957ff6eb08d977edf604c	Bacteria	Verrucomicrobia	Verrucomicrobiae	Opitutales	Opitutaceae	Diplosphaera	uncultured bacterium
161ed7092e69eca6729481aee5faf1d6	Bacteria	Verrucomicrobia	Verrucomicrobiae	Opitutales	Puniceicoccaceae	Verruc-01	Opitutae bacterium SCGC AG-212-L18
fde5209545e91b56751ea479533fa28a	Bacteria	Verrucomicrobia	Verrucomicrobiae	Opitutales	Puniceicoccaceae	Verruc-01	NA
b723a5d9e2a90a01f49608169483f8fe	Bacteria	Verrucomicrobia	Verrucomicrobiae	Opitutales	Puniceicoccaceae	NA	NA
295627b7a649ec5b476f91a54bc03522	Bacteria	Verrucomicrobia	Verrucomicrobiae	Opitutales	Puniceicoccaceae	NA	NA
58ae0c0255d47ff6ca16c633b261519f	Bacteria	Verrucomicrobia	Verrucomicrobiae	Opitutales	Puniceicoccaceae	NA	NA
455370ed68139712e296dec3be777f64	Bacteria	Verrucomicrobia	Verrucomicrobiae	Opitutales	Puniceicoccaceae	NA	NA
d63f4d4406d9f25b532fa081a86ded69	Bacteria	Verrucomicrobia	Verrucomicrobiae	Opitutales	Puniceicoccaceae	Verruc-01	Opitutae bacterium SCGC AG-212-L18
0a472708948b5c40d5a5e7ee578f83cd	Bacteria	Verrucomicrobia	Verrucomicrobiae	Opitutales	Puniceicoccaceae	NA	NA
74beaec678ca729702820db32abe6a9e	Bacteria	Verrucomicrobia	Verrucomicrobiae	Opitutales	Puniceicoccaceae	NA	NA
c3b3e9ad2aeb954ea386819682b14623	Bacteria	Verrucomicrobia	Verrucomicrobiae	Opitutales	Puniceicoccaceae	NA	NA
5d03a905263b7a624f08d530c1247cfa	Bacteria	Verrucomicrobia	Verrucomicrobiae	Opitutales	Puniceicoccaceae	Puniceicoccus	uncultured organism
730a364f420288a95b9d6feb7ea3674c	Bacteria	Deinococcus-Thermus	Deinococci	Deinococcales	Trueperaceae	Truepera	NA
5cb69af87152e4fd3fcc841902e177a8	Bacteria	Spirochaetes	Spirochaetia	Brevinematales	Brevinemataceae	Brevinema	Brevinema andersonii
6d50d203aa077aa1857f4aa9dcc57411	Bacteria	Chloroflexi	Anaerolineae	Ardenticatenales	Ardenticatenaceae	uncultured	uncultured bacterium
6b84d043bb33701cdd9db99748bad55d	Bacteria	Proteobacteria	Gammaproteobacteria	Coxiellales	Coxiellaceae	Coxiella	uncultured proteobacterium
78db7fa6b16b73b101fbb8b282b5330e	Bacteria	Proteobacteria	Gammaproteobacteria	Pseudomonadales	Pseudomonadaceae	Pseudomonas	NA
99e433a3ce4d5290445f668df2c9147e	Bacteria	Proteobacteria	Gammaproteobacteria	Pseudomonadales	Pseudomonadaceae	Pseudomonas	NA
7dd273cfe05a5c5e224f299f760201cf	Bacteria	Proteobacteria	Gammaproteobacteria	Pseudomonadales	Pseudomonadaceae	Pseudomonas	NA
ff9d93d7b7e46787568f2d241caeaf3b	Bacteria	Proteobacteria	Gammaproteobacteria	Pseudomonadales	Pseudomonadaceae	Pseudomonas	NA
a47f1d9b166707448add5c1c113eb511	Bacteria	Proteobacteria	Gammaproteobacteria	Pseudomonadales	Pseudomonadaceae	Pseudomonas	NA
552f97c51b4b873086895c1b4b03c311	Bacteria	Proteobacteria	Gammaproteobacteria	Pseudomonadales	Pseudomonadaceae	Pseudomonas	NA
4a87170d36e895e22bbfe02f730e9103	Bacteria	Proteobacteria	Gammaproteobacteria	Pseudomonadales	Pseudomonadaceae	Pseudomonas	NA
e03d7fcc980a61ee6e09d62c0e492804	Bacteria	Proteobacteria	Gammaproteobacteria	Pseudomonadales	Pseudomonadaceae	Pseudomonas	Pseudomonas xinjiangensis
0f18144d308ada95632ab5193d92073f	Bacteria	Proteobacteria	Gammaproteobacteria	Pseudomonadales	Pseudomonadaceae	Pseudomonas	NA
5648dccee530d68ceb3e4d7d22cf8756	Bacteria	Proteobacteria	Gammaproteobacteria	Pseudomonadales	Pseudomonadaceae	Pseudomonas	NA
f8aeec3c1ff0f4e7e1c829e4db0618d9	Bacteria	Proteobacteria	Gammaproteobacteria	Pseudomonadales	Pseudomonadaceae	Pseudomonas	NA
9af3467db68cf6063627304cecd46a65	Bacteria	Proteobacteria	Gammaproteobacteria	Pseudomonadales	Pseudomonadaceae	Pseudomonas	NA
113e5cb2dbb0b2086e230fc9d845310f	Bacteria	Proteobacteria	Gammaproteobacteria	Pseudomonadales	Pseudomonadaceae	Pseudomonas	NA
0b36c352632cb1346cdc7d73f9fb376c	Bacteria	Proteobacteria	Gammaproteobacteria	Pseudomonadales	Pseudomonadaceae	Pseudomonas	NA
8b5884acc8c736df09c4260b50dc9297	Bacteria	Proteobacteria	Gammaproteobacteria	Pseudomonadales	Pseudomonadaceae	Pseudomonas	NA
c55da16f7bb7e9f858929286c9a8bffd	Bacteria	Proteobacteria	Gammaproteobacteria	Pseudomonadales	Pseudomonadaceae	Pseudomonas	Pseudomonas xanthomarina
49cbaec5d3eeec4718b0b57f0ad4cdeb	Bacteria	Proteobacteria	Gammaproteobacteria	Pseudomonadales	Pseudomonadaceae	Pseudomonas	Pseudomonas xanthomarina
8f23b4eb028e97da673b11e79ed271f9	Bacteria	Proteobacteria	Gammaproteobacteria	Pseudomonadales	Pseudomonadaceae	Pseudomonas	NA
58a9a501230a08491f94325868b26299	Bacteria	Proteobacteria	Gammaproteobacteria	Pseudomonadales	Pseudomonadaceae	Pseudomonas	NA
f443ef38bbd383a8eb8a3c1cb6709fe7	Bacteria	Proteobacteria	Gammaproteobacteria	Pseudomonadales	Pseudomonadaceae	Pseudomonas	NA
070210a8f9131adb9c496f45133683b0	Bacteria	Proteobacteria	Gammaproteobacteria	Pseudomonadales	Pseudomonadaceae	Pseudomonas	NA
c06ccd1f7d57566ef669942328b1a946	Bacteria	Proteobacteria	Gammaproteobacteria	Pseudomonadales	Pseudomonadaceae	Pseudomonas	NA
e898620b82d3ae5814a1888c8888639a	Bacteria	Proteobacteria	Gammaproteobacteria	Pseudomonadales	Pseudomonadaceae	Pseudomonas	NA
e9545cc5d58b98d95f826c8b3a897e78	Bacteria	Proteobacteria	Gammaproteobacteria	Pseudomonadales	Pseudomonadaceae	Pseudomonas	NA
0d602462cc151b8f95b9213119cf68fe	Bacteria	Proteobacteria	Gammaproteobacteria	Cellvibrionales	Microbulbiferaceae	Microbulbifer	NA
f512a0d20386c284215d59f7c8725a5c	Bacteria	Proteobacteria	Gammaproteobacteria	Alteromonadales	Marinobacteraceae	Marinobacter	NA
05132b1dde6536848b2b69d54c367c2a	Bacteria	Proteobacteria	Gammaproteobacteria	Xanthomonadales	Xanthomonadaceae	NA	NA
431bcd939ef258cb4b9551b9a4206696	Bacteria	Proteobacteria	Gammaproteobacteria	Xanthomonadales	Xanthomonadaceae	Lysobacter	NA
649f026cd615015b1c0f8e760d309122	Bacteria	Proteobacteria	Gammaproteobacteria	Xanthomonadales	Xanthomonadaceae	Luteimonas	NA
5276c2ec635acd5e00dfaf7c1dccad3d	Bacteria	Proteobacteria	Gammaproteobacteria	Xanthomonadales	Xanthomonadaceae	Pseudoxanthomonas	NA
145e42f90511a48e84b834c7e38f678a	Bacteria	Proteobacteria	Gammaproteobacteria	Xanthomonadales	Xanthomonadaceae	Stenotrophomonas	NA
db71e335bc263a02d10d6331d567e4ba	Bacteria	Proteobacteria	Gammaproteobacteria	Xanthomonadales	Xanthomonadaceae	Stenotrophomonas	NA
fd49e69f94c6e1d27fa06bfa3ee94591	Bacteria	Proteobacteria	Gammaproteobacteria	Xanthomonadales	Xanthomonadaceae	Stenotrophomonas	Stenotrophomonas chelatiphaga
496ecde24f9ab698992413d3d4f04b5f	Bacteria	Proteobacteria	Gammaproteobacteria	Xanthomonadales	Xanthomonadaceae	Stenotrophomonas	Stenotrophomonas rhizophila
dee42ce3aa52ffbe2c350ee23b491242	Bacteria	Proteobacteria	Gammaproteobacteria	Xanthomonadales	Xanthomonadaceae	Stenotrophomonas	NA
7746adcf0c40d4afe3c21f802b9e0b28	Bacteria	Proteobacteria	Gammaproteobacteria	Xanthomonadales	Xanthomonadaceae	Pseudoxanthomonas	NA
ddb3276441305c035089a0ad69846c10	Bacteria	Proteobacteria	Gammaproteobacteria	Diplorickettsiales	Diplorickettsiaceae	Rickettsiella	uncultured Diplorickettsia sp.
76df3471ca1324a6665730baf7688eb3	Bacteria	Proteobacteria	Gammaproteobacteria	Diplorickettsiales	Diplorickettsiaceae	Rickettsiella	NA
5931b5afa4f691e81f9fa835539139d9	Bacteria	Proteobacteria	Gammaproteobacteria	Diplorickettsiales	Diplorickettsiaceae	Rickettsiella	uncultured Diplorickettsia sp.
ecaae9d42a52cc70024cad9febf3a29e	Bacteria	Proteobacteria	Gammaproteobacteria	Steroidobacterales	Steroidobacteraceae	Steroidobacter	NA
92f67bf65f5796e0d8926805f7e836f9	Bacteria	Proteobacteria	Gammaproteobacteria	Nitrococcales	Nitrococcaceae	NA	NA
4962263b521b90a8510b1cd40247e8a7	Bacteria	Proteobacteria	Gammaproteobacteria	NA	NA	NA	NA
3a0d09b2a2fcedbabd279d2689fd6b9b	Bacteria	Proteobacteria	Gammaproteobacteria	Cellvibrionales	Halieaceae	NA	NA
ee38861336264f1cf792864d76a51873	Bacteria	Proteobacteria	Gammaproteobacteria	Cellvibrionales	Halieaceae	OM60(NOR5) clade	NA
d15bc449222795a9ff230013aa633686	Bacteria	Proteobacteria	Gammaproteobacteria	Pseudomonadales	Moraxellaceae	Acinetobacter	NA
3ebe761bfb1238c87195d431f41bf976	Bacteria	Proteobacteria	Gammaproteobacteria	Pseudomonadales	Moraxellaceae	Acinetobacter	NA
69179c4a6011d0c9d30036cf18626520	Bacteria	Proteobacteria	Gammaproteobacteria	Pseudomonadales	Moraxellaceae	Acinetobacter	NA
3d5baff45729bf2214074c2e9f77ad10	Bacteria	Proteobacteria	Gammaproteobacteria	Pseudomonadales	Moraxellaceae	Acinetobacter	NA
430d480477d450614cc88f3853c6ae7f	Bacteria	Proteobacteria	Gammaproteobacteria	Pseudomonadales	Moraxellaceae	Acinetobacter	NA
c22b16cc6108c04f29fea3b6d4c81571	Bacteria	Proteobacteria	Gammaproteobacteria	Pseudomonadales	Moraxellaceae	Acinetobacter	Acinetobacter lwoffii
47df8e122dd7af8634d1d97ce78f44f6	Bacteria	Proteobacteria	Gammaproteobacteria	Pseudomonadales	Moraxellaceae	Acinetobacter	NA
51c397a0d80edb0d4e808c3295802c28	Bacteria	Proteobacteria	Gammaproteobacteria	Pseudomonadales	Moraxellaceae	Enhydrobacter	NA
5f0b355a1deb3a9e5cae46692fde9f2d	Bacteria	Proteobacteria	Gammaproteobacteria	Pseudomonadales	Moraxellaceae	Psychrobacter	NA
14501466dbbf634116d71b97929b4631	Bacteria	Proteobacteria	Gammaproteobacteria	Pseudomonadales	Moraxellaceae	Psychrobacter	NA
5ccd30281011c170e7e836bc752205e6	Bacteria	Proteobacteria	Gammaproteobacteria	Pseudomonadales	Moraxellaceae	Psychrobacter	Psychrobacter pulmonis
0cc951954a255c148a5be384e2d5fe9c	Bacteria	Proteobacteria	Gammaproteobacteria	Pseudomonadales	Moraxellaceae	Psychrobacter	Psychrobacter alimentarius
becfd62227d90e2df315c5eb4d11a140	Bacteria	Proteobacteria	Gammaproteobacteria	Pseudomonadales	Moraxellaceae	Psychrobacter	Psychrobacter glacincola
cf2eea2a38138614b3121fc8cfae6b3a	Bacteria	Proteobacteria	Gammaproteobacteria	Pseudomonadales	Moraxellaceae	Psychrobacter	NA
b6d371f9d06ed82014d04a63494c64de	Bacteria	Proteobacteria	Gammaproteobacteria	Pseudomonadales	Moraxellaceae	Psychrobacter	NA
cd83b1edbc0142f92b1fd59c6abed7b2	Bacteria	Proteobacteria	Gammaproteobacteria	Alteromonadales	Alteromonadaceae	Rheinheimera	Rheinheimera pacifica
261a908c1ba08cbd088376ba4679c091	Bacteria	Proteobacteria	Gammaproteobacteria	Alteromonadales	Alteromonadaceae	Rheinheimera	NA
107273e73071282e4d0f4a0b46548da5	Bacteria	Proteobacteria	Gammaproteobacteria	Aeromonadales	Aeromonadaceae	Aeromonas	NA
38eaa8f3d127290bf06b9a82171c37c0	Bacteria	Proteobacteria	Gammaproteobacteria	Enterobacteriales	Enterobacteriaceae	Proteus	NA
bb7e5c6df18c100b97f890fc35eb2911	Bacteria	Proteobacteria	Gammaproteobacteria	Enterobacteriales	Enterobacteriaceae	Proteus	NA
b4bb370a59f2637d406ccc0f5a1b2a1e	Bacteria	Proteobacteria	Gammaproteobacteria	Enterobacteriales	Enterobacteriaceae	Morganella	NA
e166afb28dc7d02ad14c2c5e8d0ec59a	Bacteria	Proteobacteria	Gammaproteobacteria	Enterobacteriales	Enterobacteriaceae	Arsenophonus	NA
efcd1dad97ec91a3f8a6e64fffcfe5eb	Bacteria	Proteobacteria	Gammaproteobacteria	Pasteurellales	Pasteurellaceae	Pasteurella	Bisgaard Taxon 40
11f0558dca37009cbf1a6083b0b658e5	Bacteria	Proteobacteria	Gammaproteobacteria	Enterobacteriales	Enterobacteriaceae	Providencia	NA
24d420b707acb5bcf3735918af9374d7	Bacteria	Proteobacteria	Gammaproteobacteria	Enterobacteriales	Enterobacteriaceae	Pragia	Pragia fontium
8a6e79c2f20ced858b72c18dea4b2a31	Bacteria	Proteobacteria	Gammaproteobacteria	Enterobacteriales	Enterobacteriaceae	NA	NA
2bc852c3a5087763e1391a685560d197	Bacteria	Proteobacteria	Gammaproteobacteria	Enterobacteriales	Enterobacteriaceae	Escherichia-Shigella	NA
d46e2205f0c6ecf67b51f83d111c509c	Bacteria	Proteobacteria	Gammaproteobacteria	Enterobacteriales	Enterobacteriaceae	Escherichia-Shigella	NA
be55f2c3cea91fd2eed842b94a484d20	Bacteria	Proteobacteria	Gammaproteobacteria	Enterobacteriales	Enterobacteriaceae	Escherichia-Shigella	NA
d676e025fb7484f8c8f79dc642805d70	Bacteria	Proteobacteria	Gammaproteobacteria	Enterobacteriales	Enterobacteriaceae	NA	NA
82dece6e35540738ba450a0c3a90b5a0	Bacteria	Proteobacteria	Gammaproteobacteria	Enterobacteriales	Enterobacteriaceae	Serratia	NA
890f2e30c0c5556a2b23fb121274f438	Bacteria	Proteobacteria	Gammaproteobacteria	Enterobacteriales	Enterobacteriaceae	NA	NA
fb5c2aa7e7a97d1ba29b2c9405cb6a41	Bacteria	Proteobacteria	Gammaproteobacteria	Enterobacteriales	Enterobacteriaceae	NA	NA
4552af3e905206840cf8b67bcaf2693f	Bacteria	Proteobacteria	Gammaproteobacteria	Enterobacteriales	Enterobacteriaceae	NA	NA
cc761daf51f27c423da57f3f1f0ff5cc	Bacteria	Proteobacteria	Gammaproteobacteria	Enterobacteriales	Enterobacteriaceae	Pantoea	NA
6110f28a1de867a9983a8a28ecf4e533	Bacteria	Proteobacteria	Gammaproteobacteria	Enterobacteriales	Enterobacteriaceae	NA	NA
3b94c19ef326eea0918e1c3d244c999c	Bacteria	Proteobacteria	Gammaproteobacteria	Enterobacteriales	Enterobacteriaceae	NA	NA
4d72007c70f4abc0bf9e8fe8b826d07d	Bacteria	Proteobacteria	Gammaproteobacteria	Enterobacteriales	Enterobacteriaceae	NA	NA
0aa2858d7780a3a600661b189456a715	Bacteria	Proteobacteria	Gammaproteobacteria	Enterobacteriales	Enterobacteriaceae	NA	NA
a0901407705992dc213ac509ede97d47	Bacteria	Proteobacteria	Gammaproteobacteria	Enterobacteriales	Enterobacteriaceae	NA	NA
945184b6386c192c0066e0a98a154780	Bacteria	Proteobacteria	Gammaproteobacteria	Enterobacteriales	Enterobacteriaceae	NA	NA
4cbfff144d4e7a4e0f4619ed505be070	Bacteria	Proteobacteria	Gammaproteobacteria	Enterobacteriales	Enterobacteriaceae	NA	NA
8b4738d7d9bbd4d1377f53c559dac22e	Bacteria	Proteobacteria	Gammaproteobacteria	Enterobacteriales	Enterobacteriaceae	NA	NA
c939ee112ba982665e012437dae05c1e	Bacteria	Proteobacteria	Gammaproteobacteria	Enterobacteriales	Enterobacteriaceae	NA	NA
5673ae66819e3bdbbc09461e4959159e	Bacteria	Proteobacteria	Gammaproteobacteria	Enterobacteriales	Enterobacteriaceae	Pantoea	NA
7d58b73b13de6e7980febf7dd1a7fe76	Bacteria	Proteobacteria	Gammaproteobacteria	Enterobacteriales	Enterobacteriaceae	NA	NA
a63c438fdf54dab3760eef280c5b4fc3	Bacteria	Proteobacteria	Gammaproteobacteria	Enterobacteriales	Enterobacteriaceae	NA	NA
effc22e7668fe16f2a6c17306478672f	Bacteria	Proteobacteria	Gammaproteobacteria	Enterobacteriales	Enterobacteriaceae	Serratia	NA
3481fa43fe5fba6aecdc7f9aae6ed9c0	Bacteria	Proteobacteria	Gammaproteobacteria	Enterobacteriales	Enterobacteriaceae	NA	NA
63afe8e6aac58bf0d670a82ca5bc574c	Bacteria	Proteobacteria	Gammaproteobacteria	Enterobacteriales	Enterobacteriaceae	NA	NA
aa2fa7ded526e31bfda3a11d9b7a99ae	Bacteria	Proteobacteria	Gammaproteobacteria	Enterobacteriales	Enterobacteriaceae	NA	NA
4850a238b7fbbd5ffa204c5a5a396f2c	Bacteria	Proteobacteria	Gammaproteobacteria	Enterobacteriales	Enterobacteriaceae	Hafnia-Obesumbacterium	NA
3b5e5025d3eb814d0abf098474ba41c7	Bacteria	Proteobacteria	Gammaproteobacteria	Alteromonadales	Alteromonadaceae	Alteromonas	NA
c84be11da6fa402dc488ca8f2e5725bd	Bacteria	Proteobacteria	Gammaproteobacteria	Alteromonadales	Shewanellaceae	Shewanella	NA
34239f14f57eed8a2971a240df604a06	Bacteria	Proteobacteria	Gammaproteobacteria	Alteromonadales	Shewanellaceae	Shewanella	Shewanella algae
23fc39a9d6f1638567307268a8f3283a	Bacteria	Proteobacteria	Gammaproteobacteria	Alteromonadales	Shewanellaceae	Shewanella	NA
aa1087482a5bd53ec4580a739d282d60	Bacteria	Proteobacteria	Gammaproteobacteria	Alteromonadales	Shewanellaceae	Shewanella	NA
f09974849a9a8f7962cb81652b019927	Bacteria	Proteobacteria	Gammaproteobacteria	Vibrionales	Vibrionaceae	Vibrio	Vibrio stylophorae
3f5e5f8a73b98d4acc2992855a9c8cf2	Bacteria	Proteobacteria	Gammaproteobacteria	Vibrionales	Vibrionaceae	Vibrio	Vibrio stylophorae
47a6c3d4b77e22e2363b6f567f6b6ff5	Bacteria	Proteobacteria	Gammaproteobacteria	Vibrionales	Vibrionaceae	Photobacterium	NA
766c53bd33851b1b33b003fbc41dc5d6	Bacteria	Proteobacteria	Gammaproteobacteria	Vibrionales	Vibrionaceae	Vibrio	NA
0429a8a999c3238e12bbfaa1714d385e	Bacteria	Proteobacteria	Gammaproteobacteria	Vibrionales	Vibrionaceae	Vibrio	NA
c0cdc878287f1f7f0df94781ad5040b2	Bacteria	Proteobacteria	Gammaproteobacteria	Vibrionales	Vibrionaceae	Vibrio	NA
e362fef289b864678ed11f297a847e94	Bacteria	Proteobacteria	Gammaproteobacteria	Vibrionales	Vibrionaceae	Photobacterium	NA
01f6e01e669b3cf7ad25eaf3a5a752fb	Bacteria	Proteobacteria	Gammaproteobacteria	Vibrionales	Vibrionaceae	Vibrio	NA
48246b976d5804a3c4c713914edd76d7	Bacteria	Proteobacteria	Gammaproteobacteria	Vibrionales	Vibrionaceae	Vibrio	NA
499295af35d55498de18c84bd9d09b5e	Bacteria	Proteobacteria	Gammaproteobacteria	Vibrionales	Vibrionaceae	Vibrio	NA
f41eb548cba466f8a672f4651a674958	Bacteria	Proteobacteria	Gammaproteobacteria	Vibrionales	Vibrionaceae	Vibrio	NA
d8f3b3c0125fa99af9bada24a9a23bf0	Bacteria	Proteobacteria	Gammaproteobacteria	Vibrionales	Vibrionaceae	Vibrio	Vibrio anguillarum
b40fb7908173ee6634e537189d7d9f03	Bacteria	Proteobacteria	Gammaproteobacteria	Vibrionales	Vibrionaceae	Aliivibrio	NA
9be79137deae3d1b144b96c452427950	Bacteria	Proteobacteria	Gammaproteobacteria	Vibrionales	Vibrionaceae	Vibrio	NA
67b0cf6af26b9fd959d860a52a65bc58	Bacteria	Proteobacteria	Gammaproteobacteria	Vibrionales	Vibrionaceae	Photobacterium	NA
4728f0f2b6446dc221f28f15213d8efc	Bacteria	Proteobacteria	Gammaproteobacteria	Vibrionales	Vibrionaceae	Photobacterium	NA
a8eeb65f9e164c62f823437d5962a034	Bacteria	Proteobacteria	Gammaproteobacteria	Vibrionales	Vibrionaceae	Enterovibrio	NA
85d5136d875848e0ece9ef44eb3d38a6	Bacteria	Proteobacteria	Gammaproteobacteria	Aeromonadales	Aeromonadaceae	Oceanisphaera	uncultured bacterium
000346e31c7cc77c7ed1244763587e06	Bacteria	Proteobacteria	Gammaproteobacteria	Alteromonadales	Pseudoalteromonadaceae	Pseudoalteromonas	NA
5ce3891b8e0a9add78b36b513016711f	Bacteria	Proteobacteria	Gammaproteobacteria	Vibrionales	Vibrionaceae	Vibrio	NA
0c4daa440c3f844553ab24e73d5a6263	Bacteria	Proteobacteria	Gammaproteobacteria	Betaproteobacteriales	Nitrosomonadaceae	Nitrosomonas	NA
cc981480c866c7ae1e672ef9d16cd2c1	Bacteria	Proteobacteria	Gammaproteobacteria	Betaproteobacteriales	Nitrosomonadaceae	Nitrosomonas	NA
d32e579b3ae7b2aae8d5bf9f027c29af	Bacteria	Proteobacteria	Gammaproteobacteria	Betaproteobacteriales	Burkholderiaceae	Delftia	NA
12f0627b0f930aff1182481eb84cbc7d	Bacteria	Proteobacteria	Gammaproteobacteria	Betaproteobacteriales	Burkholderiaceae	Aquabacterium	Aquabacterium citratiphilum
653334c36340a20181971e05d9b4e110	Bacteria	Proteobacteria	Gammaproteobacteria	Betaproteobacteriales	Burkholderiaceae	Rhodoferax	NA
07801cdc548aad651e62c058d18e3c60	Bacteria	Proteobacteria	Gammaproteobacteria	Betaproteobacteriales	Burkholderiaceae	NA	NA
1a226ce3860520d178a1fef1d5ef6ed4	Bacteria	Proteobacteria	Gammaproteobacteria	Betaproteobacteriales	Burkholderiaceae	Hydrogenophaga	NA
92b93f16ea0f0da6c5ab6bda492398f1	Bacteria	Proteobacteria	Gammaproteobacteria	Betaproteobacteriales	Burkholderiaceae	NA	NA
21769833bcb8a77bf259aea1bfcc6ec6	Bacteria	Proteobacteria	Gammaproteobacteria	Betaproteobacteriales	Burkholderiaceae	NA	NA
76fe5bfaf9792607e41a95889d28ca32	Bacteria	Proteobacteria	Gammaproteobacteria	Betaproteobacteriales	Burkholderiaceae	Comamonas	NA
57a3a1dc8b44bc66323c2f9f69e2f1c1	Bacteria	Proteobacteria	Gammaproteobacteria	Betaproteobacteriales	Burkholderiaceae	Comamonas	NA
868e0165fe32a8925b7f20afa5e1dbfc	Bacteria	Proteobacteria	Gammaproteobacteria	Betaproteobacteriales	Burkholderiaceae	NA	NA
2ea43a0dca3564e1f8fe5b18de4b700d	Bacteria	Proteobacteria	Gammaproteobacteria	Betaproteobacteriales	Chromobacteriaceae	NA	NA
dbcdaca3ee9e9fe75d8829e87b8551dc	Bacteria	Proteobacteria	Gammaproteobacteria	Betaproteobacteriales	Burkholderiaceae	Sutterella	NA
4608fae4bbc9964cdd17af8782f2155e	Bacteria	Proteobacteria	Gammaproteobacteria	Betaproteobacteriales	Burkholderiaceae	Massilia	NA
8df2b2e6c1cb64bd18b81d5bae7f0898	Bacteria	Proteobacteria	Gammaproteobacteria	Betaproteobacteriales	Burkholderiaceae	Massilia	NA
0c5d2114ee9993714e590b3f7cb4e9ef	Bacteria	Proteobacteria	Gammaproteobacteria	Betaproteobacteriales	Burkholderiaceae	Massilia	NA
7ed385009cea18e56b694557138bb5b3	Bacteria	Proteobacteria	Gammaproteobacteria	Betaproteobacteriales	Burkholderiaceae	Massilia	NA
4ecdc371b8641754c44221f90cd06875	Bacteria	Proteobacteria	Gammaproteobacteria	Betaproteobacteriales	Neisseriaceae	Vitreoscilla	uncultured bacterium
a2bbf25303559235d53c584cd9729a61	Bacteria	Proteobacteria	Gammaproteobacteria	Betaproteobacteriales	Aquaspirillaceae	Laribacter	Laribacter hongkongensis
a183653bcac426c6f7cabb595fd933a3	Bacteria	Proteobacteria	Gammaproteobacteria	Betaproteobacteriales	Burkholderiaceae	Noviherbaspirillum	NA
2c2716178d2698985b9da5f2dc0ee48a	Bacteria	Proteobacteria	Gammaproteobacteria	Betaproteobacteriales	Burkholderiaceae	Noviherbaspirillum	NA
53403a73a6d8c1ac9f3517bad1beb051	Bacteria	Proteobacteria	Gammaproteobacteria	Betaproteobacteriales	Burkholderiaceae	Noviherbaspirillum	NA
f8dba4cb7054d380ee280677fb5c3060	Bacteria	Proteobacteria	Gammaproteobacteria	Betaproteobacteriales	Burkholderiaceae	Noviherbaspirillum	NA
9857cff4ae71e05d9cc9db1c66253524	Bacteria	Proteobacteria	Gammaproteobacteria	Betaproteobacteriales	Burkholderiaceae	Noviherbaspirillum	NA
69a11f927915e2a3ba1f7b9c84486527	Bacteria	Proteobacteria	Gammaproteobacteria	Betaproteobacteriales	Burkholderiaceae	Parasutterella	NA
fec2da4ccc40b9ad85a020553063366b	Bacteria	Proteobacteria	Gammaproteobacteria	Betaproteobacteriales	Burkholderiaceae	Oxalobacter	NA
0c0075ccd4ca17a58195777185575592	Bacteria	Proteobacteria	Gammaproteobacteria	Betaproteobacteriales	Burkholderiaceae	Oxalobacter	NA
835bdba793a88d2a3f653b7bb287717b	Bacteria	Proteobacteria	Gammaproteobacteria	Betaproteobacteriales	Burkholderiaceae	Paenalcaligenes	Alcaligenes faecalis
6d18be36bc8c7e83cd24d3eb0e089f97	Bacteria	Proteobacteria	Gammaproteobacteria	Betaproteobacteriales	Burkholderiaceae	Advenella	Advenella kashmirensis subsp. kashmirensis
fa13dc04f68b71f3e6aa1812b9b8810f	Bacteria	Proteobacteria	Gammaproteobacteria	Betaproteobacteriales	Burkholderiaceae	Verticia	uncultured bacterium
ecc423b8fefd03a92aa1a97fc74a654c	Bacteria	Proteobacteria	Gammaproteobacteria	Betaproteobacteriales	Burkholderiaceae	Achromobacter	NA
20b3df08cd5fac2be26a2928155bab69	Bacteria	Proteobacteria	Gammaproteobacteria	Betaproteobacteriales	Burkholderiaceae	Achromobacter	NA
488eccb8c954124f84feadd1387ed3ce	Bacteria	Proteobacteria	Gammaproteobacteria	Enterobacteriales	Enterobacteriaceae	Escherichia-Shigella	NA
32c10bb668632e9f8683ea6066f0e27d	Bacteria	Proteobacteria	Gammaproteobacteria	Enterobacteriales	Enterobacteriaceae	Buchnera	NA
4b044d78b3bbc6719fbcdff4206fc444	Bacteria	Proteobacteria	Gammaproteobacteria	Enterobacteriales	Enterobacteriaceae	Candidatus Curculioniphilus	Candidatus Curculioniphilus buchneri
a658d852c8f1f4edbedf9d363712c678	Bacteria	Proteobacteria	Gammaproteobacteria	Enterobacteriales	Enterobacteriaceae	Candidatus Curculioniphilus	Candidatus Curculioniphilus buchneri
7a9313b572df3efbbf07843dd102896c	Bacteria	Proteobacteria	Gammaproteobacteria	Oceanospirillales	Halomonadaceae	Kushneria	NA
ada0bb81de4824fc431162af0e373144	Bacteria	Proteobacteria	Gammaproteobacteria	Oceanospirillales	Halomonadaceae	Halomonas	NA
12c4cf4a9b6a4541ef111f02191bae96	Bacteria	Proteobacteria	Gammaproteobacteria	Oceanospirillales	Halomonadaceae	Halomonas	NA
ab9f08c03b651698a90af937810c6fda	Bacteria	Proteobacteria	Gammaproteobacteria	Oceanospirillales	Halomonadaceae	Halomonas	NA
1e5252f7f059d825508ebf3880dffd92	Bacteria	Proteobacteria	Gammaproteobacteria	Oceanospirillales	Halomonadaceae	Halomonas	NA
9f644a0e37faf806e34042e46b62f40d	Bacteria	Proteobacteria	Gammaproteobacteria	Oceanospirillales	Halomonadaceae	Halomonas	NA
78a3f4075f107d2b228edaedfd145509	Bacteria	Proteobacteria	Gammaproteobacteria	Oceanospirillales	Halomonadaceae	Halomonas	NA
565b59725452b37f481c73bbb7e4ff26	Bacteria	Proteobacteria	Gammaproteobacteria	Oceanospirillales	Halomonadaceae	Halomonas	NA
936626f8e7a543252c86b60d14061a4f	Bacteria	Deferribacteres	Deferribacteres	Deferribacterales	Deferribacteraceae	Mucispirillum	bacterium 'Lincoln Park 3'
d3ef5912d5adb63f286848c3e5d77110	Bacteria	Deferribacteres	Deferribacteres	Deferribacterales	Deferribacteraceae	Mucispirillum	bacterium 'Lincoln Park 3'
7ad97a3ac06d92ea60bdef9132ddf677	Bacteria	Proteobacteria	Deltaproteobacteria	Oligoflexales	Oligoflexaceae	uncultured	metagenome
781326a3f431a2cccc40f25501c835fc	Bacteria	Proteobacteria	Deltaproteobacteria	Desulfovibrionales	Desulfovibrionaceae	Lawsonia	uncultured bacterium
e5a9083ae3817c67510f498b2eb5937d	Bacteria	Proteobacteria	Deltaproteobacteria	Desulfovibrionales	Desulfovibrionaceae	uncultured	uncultured bacterium
02f0f4e369291cf894eade80100c718c	Bacteria	Proteobacteria	Alphaproteobacteria	Rhodospirillales	uncultured	NA	NA
96447ff828d0a4078ee55ab0300cd9d6	Bacteria	Proteobacteria	Deltaproteobacteria	Desulfovibrionales	Desulfovibrionaceae	uncultured	uncultured Desulfovibrionaceae bacterium
f83c5f4c870173b5883dff718f6afae1	Bacteria	Proteobacteria	Deltaproteobacteria	Desulfovibrionales	Desulfovibrionaceae	uncultured	NA
0eea82cb5eca87003a93983cd898a5d2	Bacteria	Proteobacteria	Deltaproteobacteria	Desulfovibrionales	Desulfovibrionaceae	uncultured	uncultured Desulfovibrionaceae bacterium
4ef0773b85f98e05d833a29b8e18cb4d	Bacteria	Proteobacteria	Deltaproteobacteria	Desulfovibrionales	Desulfovibrionaceae	uncultured	uncultured Desulfovibrionaceae bacterium
6860bda138fc4387f39e9e8e3ef833a4	Bacteria	Proteobacteria	Deltaproteobacteria	Desulfovibrionales	Desulfovibrionaceae	uncultured	uncultured Desulfovibrionaceae bacterium
87bf2e70194a173bbad2a559aae22ec5	Bacteria	Proteobacteria	Deltaproteobacteria	Desulfovibrionales	Desulfovibrionaceae	uncultured	uncultured Desulfovibrionaceae bacterium
584d75df13aa5f624d61da38db5a360f	Bacteria	Proteobacteria	Deltaproteobacteria	Desulfovibrionales	Desulfovibrionaceae	Desulfovibrio	NA
5c52a971d4aae6eb27038598b69761d7	Bacteria	Proteobacteria	Deltaproteobacteria	Desulfovibrionales	Desulfovibrionaceae	Desulfovibrio	NA
53eae08b0752a6176a76952724aeca3a	Bacteria	Proteobacteria	Deltaproteobacteria	Desulfovibrionales	Desulfovibrionaceae	Desulfovibrio	uncultured Desulfovibrionaceae bacterium
e632517384f6bd2b32a40efeff5e47e1	Bacteria	Proteobacteria	Deltaproteobacteria	Desulfovibrionales	Desulfovibrionaceae	Desulfovibrio	uncultured Desulfovibrionaceae bacterium
d3c0f250436941d1bcf1fafb0ee11706	Bacteria	Proteobacteria	Deltaproteobacteria	Desulfovibrionales	Desulfovibrionaceae	Desulfovibrio	uncultured delta proteobacterium
8cbbbd4e29de4ef8e67433ed7fc15a2a	Bacteria	Proteobacteria	Deltaproteobacteria	Desulfovibrionales	Desulfovibrionaceae	Desulfovibrio	NA
fe6cb85482bf64dc5903962a5db616ef	Bacteria	Proteobacteria	Deltaproteobacteria	Desulfovibrionales	Desulfovibrionaceae	Desulfovibrio	uncultured Firmicutes bacterium
0865dc5f5157cbb2a06edccd68db32b0	Bacteria	Proteobacteria	Deltaproteobacteria	Desulfovibrionales	Desulfovibrionaceae	Desulfovibrio	uncultured proteobacterium
ade7a5985b6580b84e459f922cf36cb0	Bacteria	Proteobacteria	Deltaproteobacteria	Desulfovibrionales	Desulfovibrionaceae	Desulfovibrio	uncultured Desulfovibrionaceae bacterium
22e3533dee4d13a1b2de705b9a0c7e1b	Bacteria	Proteobacteria	Deltaproteobacteria	Desulfovibrionales	Desulfovibrionaceae	Desulfovibrio	uncultured Desulfovibrionaceae bacterium
f3be2f5fcf7f1dab94c0c764b72885c7	Bacteria	Proteobacteria	Deltaproteobacteria	Desulfovibrionales	Desulfovibrionaceae	Desulfovibrio	uncultured Desulfovibrionaceae bacterium
4ed0c1a953811d5d3ed59815e1404c13	Bacteria	Proteobacteria	Deltaproteobacteria	Desulfovibrionales	Desulfovibrionaceae	Desulfovibrio	NA
f7ad1f4188ff2d5d3e9d91903020ac48	Bacteria	Proteobacteria	Deltaproteobacteria	Desulfovibrionales	Desulfovibrionaceae	uncultured	uncultured delta proteobacterium
ec108853093e6b91afa89194037e0319	Bacteria	Proteobacteria	Deltaproteobacteria	Desulfovibrionales	Desulfovibrionaceae	uncultured	uncultured delta proteobacterium
86cdf89ff018d18d6b507943381ce34f	Bacteria	Proteobacteria	Deltaproteobacteria	Desulfovibrionales	Desulfovibrionaceae	uncultured	uncultured delta proteobacterium
93c23dbcaa8022d3916a491e7117156d	Bacteria	Proteobacteria	Deltaproteobacteria	Desulfovibrionales	Desulfovibrionaceae	Desulfovibrio	Desulfovibrio desulfuricans
530498ba824f830a0b6d77e3bbe38a58	Bacteria	Proteobacteria	Deltaproteobacteria	Desulfovibrionales	Desulfovibrionaceae	Desulfovibrio	NA
7c5a9773e77a43b72d20d292a4660a5c	Bacteria	Proteobacteria	Deltaproteobacteria	Desulfovibrionales	Desulfovibrionaceae	Desulfovibrio	uncultured bacterium
341570f3a81cc96741c8449c63b9ea67	Bacteria	Proteobacteria	Deltaproteobacteria	Desulfovibrionales	Desulfovibrionaceae	Desulfovibrio	NA
de3a620986685ed3187056cc0b4c4ce3	Bacteria	Proteobacteria	Deltaproteobacteria	Desulfovibrionales	Desulfovibrionaceae	Desulfovibrio	NA
bc157448ee41d7bf5228da0b7b2e958f	Bacteria	Proteobacteria	Deltaproteobacteria	Desulfovibrionales	Desulfovibrionaceae	Desulfovibrio	uncultured bacterium
a15bb436dca15e8b2b91a502fecd4e56	Bacteria	Proteobacteria	Deltaproteobacteria	Desulfovibrionales	Desulfovibrionaceae	Desulfovibrio	NA
e7bfd87080346dadf4873f81b427ddde	Bacteria	Proteobacteria	Deltaproteobacteria	Desulfovibrionales	Desulfovibrionaceae	Desulfovibrio	NA
2c43654bc22f67113414b3ca757c321b	Bacteria	Proteobacteria	Deltaproteobacteria	Desulfovibrionales	Desulfovibrionaceae	Bilophila	uncultured bacterium
22391449a22abfd67171fefa3e25453a	Bacteria	Proteobacteria	Deltaproteobacteria	Desulfovibrionales	Desulfovibrionaceae	Bilophila	uncultured bacterium
5306bdef3105dd9a1682010f6580dc22	Bacteria	Proteobacteria	Deltaproteobacteria	Desulfovibrionales	Desulfovibrionaceae	Bilophila	uncultured bacterium
e4b0f4f60345eb48bf7c09e1eb132cee	Bacteria	Proteobacteria	Deltaproteobacteria	Desulfovibrionales	Desulfovibrionaceae	Bilophila	uncultured bacterium
7acd4df0d68fcc7d781a695da6cabec9	Bacteria	Proteobacteria	Deltaproteobacteria	Desulfovibrionales	Desulfovibrionaceae	Bilophila	uncultured bacterium
d92a3a81271492241446a31c847cbfd3	Bacteria	Proteobacteria	Deltaproteobacteria	Desulfovibrionales	Desulfovibrionaceae	Bilophila	uncultured bacterium
047083f486e2e64638545fadb6fb4738	Bacteria	Proteobacteria	Deltaproteobacteria	Desulfovibrionales	Desulfovibrionaceae	Bilophila	uncultured bacterium
06dd07658e492e1da6ed56db43c98ad0	Bacteria	Proteobacteria	Deltaproteobacteria	Desulfovibrionales	Desulfovibrionaceae	Bilophila	uncultured bacterium
308ba34c78d3f11ef380c6e8b5dba254	Bacteria	Proteobacteria	Deltaproteobacteria	Desulfovibrionales	Desulfovibrionaceae	Bilophila	uncultured bacterium
31774b2ab198d7b5abc9f0d6e8a5ffc2	Bacteria	Proteobacteria	Deltaproteobacteria	Desulfovibrionales	Desulfovibrionaceae	Bilophila	uncultured bacterium
27f098662c8f87b4aaff903d9c0f28d3	Bacteria	Proteobacteria	Deltaproteobacteria	Desulfovibrionales	Desulfovibrionaceae	Bilophila	uncultured bacterium
42e95e19185027af69cef9e61459cdf1	Bacteria	Proteobacteria	Deltaproteobacteria	Desulfovibrionales	Desulfovibrionaceae	uncultured	uncultured delta proteobacterium
eb9a2f14f19fc7056acef9ca57ba16f6	Bacteria	Proteobacteria	Deltaproteobacteria	Desulfovibrionales	Desulfovibrionaceae	Bilophila	uncultured bacterium
62c19e13b058d062ebd86666a7968646	Bacteria	Proteobacteria	Deltaproteobacteria	Desulfovibrionales	Desulfovibrionaceae	Bilophila	uncultured bacterium
c39324ba6256e9f4e8bf1aebe652f4d1	Bacteria	Proteobacteria	Deltaproteobacteria	Myxococcales	Nannocystaceae	Nannocystis	Nannocystis aggregans
f33653902e4bae72a225faecd5a161ae	Bacteria	Proteobacteria	Deltaproteobacteria	Myxococcales	Nannocystaceae	NA	NA
9ec348cdd6c1bd7cd971ecef5b8d7076	Bacteria	Proteobacteria	Deltaproteobacteria	Myxococcales	Polyangiaceae	Pajaroellobacter	metagenome
769ca485581fc30bb49312d1b42f0ef6	Bacteria	Proteobacteria	Deltaproteobacteria	Myxococcales	BIrii41	NA	NA
fbe8aab1846690c8bf5d09f7cdda2c41	Bacteria	Proteobacteria	Deltaproteobacteria	Myxococcales	NA	NA	NA
a1ff3a89f793fd4615003004bf2b4538	Bacteria	Proteobacteria	Deltaproteobacteria	Myxococcales	NA	NA	NA
a0b84d1e743c5c63fa472ebb0e5f920e	Bacteria	Proteobacteria	Deltaproteobacteria	Myxococcales	Archangiaceae	NA	NA
78d2353d11fe9e4a8a5976115cf6ae57	Bacteria	Proteobacteria	Deltaproteobacteria	Myxococcales	NA	NA	NA
ce077f7c1b817a629fb0a067738c45bc	Bacteria	Proteobacteria	Deltaproteobacteria	Myxococcales	Vulgatibacteraceae	Vulgatibacter	uncultured bacterium
ae4637fd58559df8497ef3d50da002b1	Bacteria	Proteobacteria	Deltaproteobacteria	Oligoflexales	0319-6G20	uncultured bacterium	uncultured bacterium
cd295dee38534ba69d54af6fa9cce0ae	Bacteria	Proteobacteria	Deltaproteobacteria	Myxococcales	Vulgatibacteraceae	Vulgatibacter	uncultured bacterium
abf88a6159000bee0506d6f4be1296b1	Bacteria	Proteobacteria	Alphaproteobacteria	Paracaedibacterales	Paracaedibacteraceae	NA	NA
2227331937d0bcba56f01d17107d5ee9	Bacteria	Proteobacteria	Alphaproteobacteria	Paracaedibacterales	Paracaedibacteraceae	uncultured	uncultured alpha proteobacterium
51f37d700c8f6e3b5dc6167f05e66763	Bacteria	Proteobacteria	Alphaproteobacteria	Paracaedibacterales	Paracaedibacteraceae	uncultured	uncultured alpha proteobacterium
062b34e33b35714eca36ed37261e9053	Bacteria	Proteobacteria	Alphaproteobacteria	Paracaedibacterales	Paracaedibacteraceae	uncultured	NA
16c35d82e8de53c86ddbc6e3d38ee0ba	Bacteria	Proteobacteria	Alphaproteobacteria	Paracaedibacterales	Paracaedibacteraceae	uncultured	uncultured alpha proteobacterium
ea3261dd4272542442eada4eb1f63d44	Bacteria	Proteobacteria	Alphaproteobacteria	Paracaedibacterales	Paracaedibacteraceae	uncultured	uncultured alpha proteobacterium
48968758f964eb84d2132304a4c0fe3c	Bacteria	Proteobacteria	Alphaproteobacteria	Paracaedibacterales	Paracaedibacteraceae	uncultured	uncultured alpha proteobacterium
1de17ea818f0fb74e22716874433efbe	Bacteria	Proteobacteria	Alphaproteobacteria	Paracaedibacterales	Paracaedibacteraceae	uncultured	uncultured alpha proteobacterium
803bef7c89e779821fc5297aa5dd1b1d	Bacteria	Proteobacteria	Alphaproteobacteria	Paracaedibacterales	Paracaedibacteraceae	NA	NA
b7caff555b7229639cbc1c9c319a4dfc	Bacteria	Proteobacteria	Alphaproteobacteria	Rhizobiales	Rhizobiaceae	uncultured	uncultured Rhizobiales bacterium
f7081eb666971f54e5a40a1838ecb839	Bacteria	Proteobacteria	Alphaproteobacteria	Rhizobiales	uncultured	uncultured bacterium	uncultured bacterium
029943771a71bab5e9f113191bff981b	Bacteria	Proteobacteria	Alphaproteobacteria	Rhizobiales	Beijerinckiaceae	uncultured	uncultured endolithic bacterium
e09ebbe08266a6f09012ee1cde64022f	Bacteria	Proteobacteria	Alphaproteobacteria	Rhizobiales	Xanthobacteraceae	uncultured	NA
c397fddbc955dd716d9cd0c667ed0445	Bacteria	Proteobacteria	Alphaproteobacteria	Rhizobiales	Xanthobacteraceae	uncultured	NA
8bf92f32d288b58710c6da58d9c51fd7	Bacteria	Proteobacteria	Alphaproteobacteria	Rhizobiales	Xanthobacteraceae	uncultured	NA
7853ecf474fb2197279c6be637fb6b0f	Bacteria	Proteobacteria	Alphaproteobacteria	Rhizobiales	Xanthobacteraceae	uncultured	NA
e1c7d97fe13e9127d225d76a1feb8c78	Bacteria	Proteobacteria	Alphaproteobacteria	Rhizobiales	Rhizobiaceae	Allorhizobium-Neorhizobium-Pararhizobium-Rhizobium	NA
fc6622c636a5210293fb2873fc4761d9	Bacteria	Proteobacteria	Alphaproteobacteria	Rhizobiales	Rhizobiaceae	Allorhizobium-Neorhizobium-Pararhizobium-Rhizobium	NA
b449f5066387be07ee577a95585d45ca	Bacteria	Proteobacteria	Alphaproteobacteria	Rhizobiales	Rhizobiaceae	Allorhizobium-Neorhizobium-Pararhizobium-Rhizobium	NA
c2a787cf867ebfdce216002bcc8a94e1	Bacteria	Proteobacteria	Alphaproteobacteria	Rhizobiales	Rhizobiaceae	Allorhizobium-Neorhizobium-Pararhizobium-Rhizobium	NA
9ac6a4f21c1269ddef77a85d63272b7f	Bacteria	Proteobacteria	Alphaproteobacteria	Rhizobiales	Rhizobiaceae	Allorhizobium-Neorhizobium-Pararhizobium-Rhizobium	NA
764f3d72f55334ef626ea58f6e0d5107	Bacteria	Proteobacteria	Alphaproteobacteria	Rhizobiales	Rhizobiaceae	Allorhizobium-Neorhizobium-Pararhizobium-Rhizobium	NA
d4ec0c812ad67db0a6c225b3a81cfec3	Bacteria	Proteobacteria	Alphaproteobacteria	Rhizobiales	Rhizobiaceae	Allorhizobium-Neorhizobium-Pararhizobium-Rhizobium	NA
59cfc173130fd23775b6651c116ffc43	Bacteria	Proteobacteria	Alphaproteobacteria	Rhizobiales	D05-2	uncultured bacterium	uncultured bacterium
f8a2990d7a7d245389e01af9fd18634f	Bacteria	Proteobacteria	Alphaproteobacteria	Sphingomonadales	Sphingomonadaceae	Sphingomonas	NA
20b2a1cd685acf58314fb59252a14448	Bacteria	Proteobacteria	Alphaproteobacteria	Sphingomonadales	Sphingomonadaceae	Novosphingobium	NA
61353451c71a3664aceeb71e79b5a948	Bacteria	Proteobacteria	Alphaproteobacteria	Sphingomonadales	Sphingomonadaceae	Sphingomonas	NA
65e088d192ac5ddc2823961446ed2b9d	Bacteria	Proteobacteria	Alphaproteobacteria	Sphingomonadales	Sphingomonadaceae	Ellin6055	uncultured bacterium
9ac3bb1d7dedb08a012692a6f536b5af	Bacteria	Proteobacteria	Alphaproteobacteria	Sphingomonadales	Sphingomonadaceae	Sphingomonas	NA
e526b7bcb6bcc4067b9f0430c5399489	Bacteria	Proteobacteria	Alphaproteobacteria	Sphingomonadales	Sphingomonadaceae	Sphingomonas	NA
1b7b20018fab87f42ceb9223dfb53913	Bacteria	Proteobacteria	Alphaproteobacteria	Sphingomonadales	Sphingomonadaceae	Sphingomonas	NA
dc6453505321f2b2ae868fb680370652	Bacteria	Proteobacteria	Alphaproteobacteria	Sphingomonadales	Sphingomonadaceae	Sphingomonas	Sphingomonas gimensis
0227aa443948c1d98d2d25eb6a2359ac	Bacteria	Proteobacteria	Alphaproteobacteria	Sphingomonadales	Sphingomonadaceae	Sandaracinobacter	uncultured bacterium
6574614abc67d8a6903d6297e42c34de	Bacteria	Proteobacteria	Alphaproteobacteria	Rhizobiales	Rhizobiaceae	Ochrobactrum	NA
a8224b6247565e74c698e548463b3cd1	Bacteria	Proteobacteria	Alphaproteobacteria	Rhizobiales	Rhizobiaceae	NA	NA
c213dff039e3fa05467ee1b5a4f4455e	Bacteria	Proteobacteria	Alphaproteobacteria	Rhizobiales	Rhizobiaceae	NA	NA
966283c5755a475467e2314e93c97b08	Bacteria	Proteobacteria	Alphaproteobacteria	Rhizobiales	Rhizobiaceae	Aureimonas	NA
3a2f6c7c1b4dbdb10d9d1631742d6755	Bacteria	Proteobacteria	Alphaproteobacteria	Rhizobiales	Rhizobiaceae	Aureimonas	NA
eef3e85581bf0f63b90aba430d9c7c87	Bacteria	Proteobacteria	Alphaproteobacteria	Rhizobiales	Rhizobiaceae	NA	NA
96f406c45a7f59e9f68b97db68bc2866	Bacteria	Proteobacteria	Alphaproteobacteria	Rhizobiales	Devosiaceae	uncultured	NA
5f274a3953dad63215a98718176be13d	Bacteria	Proteobacteria	Alphaproteobacteria	Rhizobiales	Devosiaceae	Devosia	NA
84f1b5113cd22ccd81745397649bf42c	Bacteria	Proteobacteria	Alphaproteobacteria	Rhizobiales	Devosiaceae	Pelagibacterium	NA
e4cab4f61702fe7f9e165a06d31f4a76	Bacteria	Proteobacteria	Alphaproteobacteria	Rhizobiales	Devosiaceae	Pelagibacterium	NA
7636af15d940ecf98de620b68c1d9db1	Bacteria	Proteobacteria	Alphaproteobacteria	Rhizobiales	Devosiaceae	Devosia	NA
adbb307cde42728159560c872cb7edfa	Bacteria	Proteobacteria	Alphaproteobacteria	Rhizobiales	Devosiaceae	Devosia	NA
960429d56b5eb88bf3ca750115a3bb39	Bacteria	Proteobacteria	Alphaproteobacteria	Rhizobiales	Devosiaceae	Devosia	NA
ee9fc916180fbfb415f43c0c742b850a	Bacteria	Proteobacteria	Alphaproteobacteria	Rhizobiales	Devosiaceae	Devosia	NA
8f90932836eec8eb89164f265ebd63f5	Bacteria	Proteobacteria	Alphaproteobacteria	Rhizobiales	Rhizobiaceae	NA	NA
5c2f44e2da426a54043caad060c331e8	Bacteria	Proteobacteria	Alphaproteobacteria	Rhodobacterales	Rhodobacteraceae	NA	NA
15b9bfa313e1108853de0cfc5b0c77e0	Bacteria	Proteobacteria	Alphaproteobacteria	Rhodobacterales	Rhodobacteraceae	NA	NA
cfb830dbc513b95879708f672829f46d	Bacteria	Proteobacteria	Alphaproteobacteria	Rhodobacterales	Rhodobacteraceae	uncultured	NA
edeae5c25b4439fa23dcdbc4ee572ce0	Bacteria	Proteobacteria	Alphaproteobacteria	Rhodobacterales	Rhodobacteraceae	NA	NA
76ce0262ccc7608e5fb822d4d39441d5	Bacteria	Proteobacteria	Alphaproteobacteria	Rhodobacterales	Rhodobacteraceae	Amaricoccus	NA
3595c441f947a4b48235517fadf7a965	Bacteria	Proteobacteria	Alphaproteobacteria	Rhizobiales	Rhizobiaceae	Ahrensia	uncultured bacterium
ee2fd952d83d921ec91c4b7b872084df	Bacteria	Proteobacteria	Alphaproteobacteria	Rhizobiales	Rhizobiaceae	Nitratireductor	NA
e2d60d4fdf30e89a599cb41638955e20	Bacteria	Proteobacteria	Alphaproteobacteria	Rhizobiales	Rhizobiaceae	NA	NA
7d7c25f93f2b067efcb52de8b2cc0392	Bacteria	Proteobacteria	Alphaproteobacteria	Rhizobiales	Rhizobiaceae	Mesorhizobium	NA
57d493e272e76b68e3e2ccc27d9a9b44	Bacteria	Proteobacteria	Alphaproteobacteria	Rhizobiales	Rhizobiaceae	Aliihoeflea	uncultured Aliihoeflea sp.
4a97f30401e751b4ab95285d52081371	Bacteria	Proteobacteria	Alphaproteobacteria	Rhizobiales	Rhizobiaceae	Aliihoeflea	uncultured Aliihoeflea sp.
780226be88aaf5cf0d7f32e83b5b7347	Bacteria	Proteobacteria	Alphaproteobacteria	Rhizobiales	Rhizobiaceae	Aminobacter	NA
b4b55462fc87503bdabeb19518353ef9	Bacteria	Proteobacteria	Alphaproteobacteria	Rhodobacterales	Rhodobacteraceae	Amaricoccus	NA
2a07a5a0b63419580b081bf489920633	Bacteria	Proteobacteria	Alphaproteobacteria	Rhodobacterales	Rhodobacteraceae	Paracoccus	NA
cd3e34d77f0cc678ed401f950bdb8b55	Bacteria	Proteobacteria	Alphaproteobacteria	Rhodobacterales	Rhodobacteraceae	Paracoccus	NA
45dc07514e5929565a70dd2f532bfec4	Bacteria	Proteobacteria	Alphaproteobacteria	Rhodobacterales	Rhodobacteraceae	NA	NA
28566d2cef721f5e4d5b49fd7841c4b0	Bacteria	Proteobacteria	Alphaproteobacteria	Rhodobacterales	Rhodobacteraceae	Amaricoccus	NA
195b7f436336323c663d2a6f960cd591	Bacteria	Proteobacteria	Alphaproteobacteria	Rhodobacterales	Rhodobacteraceae	NA	NA
11e9ed8411c4f46b8854f8dcabce6d2f	Bacteria	Proteobacteria	Alphaproteobacteria	Rhodobacterales	Rhodobacteraceae	NA	NA
0528b6d3b05ecb730329507885a67061	Bacteria	Proteobacteria	Alphaproteobacteria	Rhodobacterales	Rhodobacteraceae	NA	NA
2c0ebaa815b8fff1bd14b3530c3d8f05	Bacteria	Proteobacteria	Alphaproteobacteria	Rhodobacterales	Rhodobacteraceae	Roseovarius	NA
fe3f2233fcf1a931c0a5b87021476938	Bacteria	Proteobacteria	Alphaproteobacteria	Rhodobacterales	Rhodobacteraceae	NA	NA
93357eb2756f92a626a418cee51f967a	Bacteria	Proteobacteria	Alphaproteobacteria	Rhodobacterales	Rhodobacteraceae	NA	NA
70a60612f186462ac3e8cd7ffb50690c	Bacteria	Proteobacteria	Alphaproteobacteria	Rhodobacterales	Rhodobacteraceae	Paracoccus	NA
c3d4b58fe1f20b718bffce1c0f193134	Bacteria	Proteobacteria	Alphaproteobacteria	Rhodobacterales	Rhodobacteraceae	Paracoccus	NA
f603c0d98852f44caad482a56a5a3de7	Bacteria	Proteobacteria	Alphaproteobacteria	Rhodobacterales	Rhodobacteraceae	Rubellimicrobium	uncultured bacterium
61b870dece0a32b763828738f2ba70b3	Bacteria	Proteobacteria	Alphaproteobacteria	Rhodobacterales	Rhodobacteraceae	Rubellimicrobium	NA
cf050fc71436490022f8f6d433a3224f	Bacteria	Proteobacteria	Alphaproteobacteria	Rhodobacterales	Rhodobacteraceae	Paracoccus	NA
ababc88ccb9f5e388df0d5daaa52cb4f	Bacteria	Proteobacteria	Alphaproteobacteria	Rhodobacterales	Rhodobacteraceae	Amaricoccus	uncultured bacterium
f92e97f45c99930afcad21ff7127b0fd	Bacteria	Proteobacteria	Alphaproteobacteria	Rhodobacterales	Rhodobacteraceae	Amaricoccus	uncultured bacterium
a49f0c4acba86f6156b586dc8cf7f267	Bacteria	Proteobacteria	Alphaproteobacteria	Rhodobacterales	Rhodobacteraceae	NA	NA
7082f4662430c771a3d965d4c03a3a94	Bacteria	Proteobacteria	Alphaproteobacteria	Rhodobacterales	Rhodobacteraceae	NA	NA
8a183d13e3b9da1fa84eafbdf5ad2453	Bacteria	Proteobacteria	Alphaproteobacteria	Rhodobacterales	Rhodobacteraceae	NA	NA
3873444400d8f1df48399573bccb68a5	Bacteria	Proteobacteria	Alphaproteobacteria	Rhodobacterales	Rhodobacteraceae	Amaricoccus	NA
eba417a6795718317858334ffbbd5f84	Bacteria	Proteobacteria	Alphaproteobacteria	Rhodobacterales	Rhodobacteraceae	Amaricoccus	NA
c8f8b3991240d7a0055fdf88d8733b53	Bacteria	Proteobacteria	Alphaproteobacteria	Rhodobacterales	Rhodobacteraceae	Amaricoccus	uncultured bacterium
a06df64272a353581ce33049c6ebf02c	Bacteria	Proteobacteria	Alphaproteobacteria	Rhodobacterales	Rhodobacteraceae	NA	NA
a065aa573a37feddb7a73eeb8d7278e8	Bacteria	Proteobacteria	Alphaproteobacteria	Rhodobacterales	Rhodobacteraceae	NA	NA
ecad087c4b112f3dfa1b7d0dc23a9ee3	Bacteria	Proteobacteria	Alphaproteobacteria	Rhodobacterales	Rhodobacteraceae	NA	NA
06ca5893f100224ddb60631bbf8ebb58	Bacteria	Proteobacteria	Alphaproteobacteria	Rhodobacterales	Rhodobacteraceae	NA	NA
674263c196ec9762b6c3a0a8014f04a7	Bacteria	Proteobacteria	Alphaproteobacteria	Rhodobacterales	Rhodobacteraceae	uncultured	uncultured organism
4eefb22a4f8c61840f81c643a9fba70a	Bacteria	Proteobacteria	Alphaproteobacteria	Rhodobacterales	Rhodobacteraceae	NA	NA
5a7bc750ea80993e0aa836ca11d00d23	Bacteria	Proteobacteria	Alphaproteobacteria	Rhizobiales	Stappiaceae	Pannonibacter	Pannonibacter phragmitetus
3aa88cb3895a519b518d91eb63378f11	Bacteria	Proteobacteria	Alphaproteobacteria	Rhizobiales	Pleomorphomonadaceae	Chthonobacter	NA
95893ae7ad821479d4f1e8357ee805bc	Bacteria	Proteobacteria	Alphaproteobacteria	Rhizobiales	Rhizobiaceae	Mesorhizobium	NA
3838d69e652eb8f23d882b6733eca356	Bacteria	Proteobacteria	Alphaproteobacteria	NA	NA	NA	NA
c5f1d88c1958eb9e94f80c8fe5c4104d	Bacteria	Proteobacteria	Alphaproteobacteria	Rhodobacterales	Rhodobacteraceae	NA	NA
8b94ef4439b3c6c645dc81be10c3e880	Bacteria	Proteobacteria	Alphaproteobacteria	Rhodobacterales	Rhodobacteraceae	Roseobacter clade CHAB-I-5 lineage	uncultured bacterium
90773c4c8dcc03aba438e28cc2a53e07	Bacteria	Proteobacteria	Alphaproteobacteria	Rhodobacterales	Rhodobacteraceae	uncultured	NA
df1c6413d7f40ceee36251d03a8ab44b	Bacteria	Proteobacteria	Alphaproteobacteria	Rhizobiales	Rhizobiaceae	NA	NA
41ff20cda3be7a49af7bfff7329f9bf3	Bacteria	Proteobacteria	Alphaproteobacteria	Rhodobacterales	Rhodobacteraceae	uncultured	NA
409cbeef1bb0374acc9aab625b588c14	Bacteria	Proteobacteria	Alphaproteobacteria	Rhodobacterales	Rhodobacteraceae	NA	NA
607cdb0cb94c902ca714a2321ce987c8	Bacteria	Proteobacteria	Alphaproteobacteria	Rhodobacterales	Rhodobacteraceae	uncultured	NA
1956b1891d88c4bbd338f61b5d900cf1	Bacteria	Proteobacteria	Alphaproteobacteria	Tistrellales	Geminicoccaceae	Geminicoccus	uncultured bacterium
fb1dd350c5ebe69dc0bb2fed39ce2d01	Bacteria	Proteobacteria	Alphaproteobacteria	Tistrellales	Geminicoccaceae	uncultured	NA
b3055f2965b37fd0465844e9639ad133	Bacteria	Proteobacteria	Alphaproteobacteria	Tistrellales	Geminicoccaceae	uncultured	uncultured bacterium
54607d0315f20241270cf07be00d9765	Bacteria	Proteobacteria	Alphaproteobacteria	Tistrellales	Geminicoccaceae	uncultured	uncultured bacterium
80f552602419438adf81ad42e8fc4fb2	Bacteria	Proteobacteria	Alphaproteobacteria	Tistrellales	Geminicoccaceae	uncultured	NA
46b13e12739618a06083c4c39d542de7	Bacteria	Proteobacteria	Alphaproteobacteria	Tistrellales	Geminicoccaceae	uncultured	NA
c4d090e27f01d9b15636f3b1febef2a6	Bacteria	Proteobacteria	Alphaproteobacteria	Tistrellales	Geminicoccaceae	uncultured	NA
d1258ad973b8c6594a3dc2b9de8af869	Bacteria	Proteobacteria	Alphaproteobacteria	Tistrellales	Geminicoccaceae	uncultured	NA
3364114ad3a9a07b92077fb4c61bc73b	Bacteria	Proteobacteria	Alphaproteobacteria	Tistrellales	Geminicoccaceae	uncultured	NA
2605bf338b03c203dfd59ac315182d8d	Bacteria	Proteobacteria	Alphaproteobacteria	Caulobacterales	Caulobacteraceae	NA	NA
eb931bb4c9dc253ea1c13d96024ce0ba	Bacteria	Proteobacteria	Alphaproteobacteria	Caulobacterales	Caulobacteraceae	Brevundimonas	NA
ad72127c01dac114c005c83404612b5d	Bacteria	Proteobacteria	Alphaproteobacteria	Caulobacterales	Caulobacteraceae	Brevundimonas	NA
ad9018f80e00f2ca4b48067195ac310d	Bacteria	Proteobacteria	Alphaproteobacteria	Caulobacterales	Caulobacteraceae	Brevundimonas	Brevundimonas bullata
f505befbe1ca7e2f81e475fa9e2fcc98	Bacteria	Proteobacteria	Alphaproteobacteria	Caulobacterales	Caulobacteraceae	Caulobacter	NA
66f4159837d291d11840fbee07bc26d6	Bacteria	Proteobacteria	Alphaproteobacteria	Caulobacterales	Caulobacteraceae	PMMR1	uncultured bacterium
f574e53806e0dcafc841c81c67b259a9	Bacteria	Proteobacteria	Alphaproteobacteria	Caulobacterales	Caulobacteraceae	Phenylobacterium	NA
80c06745d84db948a93f61e83611b783	Bacteria	Proteobacteria	Alphaproteobacteria	Caulobacterales	Caulobacteraceae	Phenylobacterium	NA
c166892017eec79d157948c210c232e9	Bacteria	Proteobacteria	Alphaproteobacteria	Rhizobiales	Beijerinckiaceae	Salinarimonas	uncultured bacterium
4329a2b28e5399bddc4eb8b356d4ad51	Bacteria	Proteobacteria	Alphaproteobacteria	Rhizobiales	Beijerinckiaceae	Microvirga	NA
1fb3cdff5fc8bb66ea474f9c73297daf	Bacteria	Proteobacteria	Alphaproteobacteria	Rhizobiales	Beijerinckiaceae	Microvirga	NA
205e9006842d47d1a2d1caf6a96e0c88	Bacteria	Proteobacteria	Alphaproteobacteria	Rhizobiales	Beijerinckiaceae	Microvirga	NA
55d294613e5145693b358304624e61ab	Bacteria	Proteobacteria	Alphaproteobacteria	Rhizobiales	Beijerinckiaceae	Microvirga	NA
25ba565dc0f629513a9671d66e575b17	Bacteria	Proteobacteria	Alphaproteobacteria	Rhizobiales	Beijerinckiaceae	Microvirga	NA
0b9b448e87b30c84218cd8b8bff693d5	Bacteria	Proteobacteria	Alphaproteobacteria	Rhizobiales	Beijerinckiaceae	Microvirga	NA
da260741e10a99e8a5a8ab31aa0c5c5f	Bacteria	Proteobacteria	Alphaproteobacteria	Rhizobiales	Beijerinckiaceae	Microvirga	NA
04ecfad5772d2e09a84a0f5ef460536c	Bacteria	Proteobacteria	Alphaproteobacteria	Rhizobiales	Beijerinckiaceae	Methylobacterium	NA
23621d0d3b110bc15c4583e603605a62	Bacteria	Proteobacteria	Alphaproteobacteria	Rhizobiales	Beijerinckiaceae	uncultured	Salinarimonas sp. GCR3139
7186841b3fa7ba7ccadcf22eefb5a7ec	Bacteria	Proteobacteria	Alphaproteobacteria	Rhodospirillales	uncultured	uncultured bacterium	uncultured bacterium
57c47c361f53cb68a143cf1bd35ed46c	Bacteria	Proteobacteria	Alphaproteobacteria	Rhodospirillales	uncultured	gut metagenome	gut metagenome
99d21b47aa19cfac16dd74b2d70c05b9	Bacteria	Proteobacteria	Alphaproteobacteria	Rhodospirillales	uncultured	gut metagenome	gut metagenome
e1091bc275fb2f46f1ce6f9ac2450272	Bacteria	Proteobacteria	Alphaproteobacteria	Rhodospirillales	uncultured	gut metagenome	gut metagenome
8ec7159b809a4fed3721e8333689ac1b	Bacteria	Proteobacteria	Alphaproteobacteria	Rhodospirillales	uncultured	gut metagenome	gut metagenome
1ecaaf6f12071547ace9c15ddf42f093	Bacteria	Proteobacteria	Alphaproteobacteria	Rhodospirillales	uncultured	gut metagenome	gut metagenome
c08cd74dbdc27fbe01d0c6b8016c9fa7	Bacteria	Proteobacteria	Alphaproteobacteria	Rhodospirillales	uncultured	NA	NA
b3254afae3970ca23e01274c6f337201	Bacteria	Proteobacteria	Alphaproteobacteria	Rhodospirillales	uncultured	gut metagenome	gut metagenome
d45c8a306787a84f188e696828b80779	Bacteria	Proteobacteria	Alphaproteobacteria	Rhodospirillales	uncultured	NA	NA
460a386ab52f2e50a7b44ef44af499df	Bacteria	Proteobacteria	Alphaproteobacteria	Rhodospirillales	uncultured	NA	NA
d534e47977628d5e0cc30cb9c82986d5	Bacteria	Proteobacteria	Alphaproteobacteria	Rhodospirillales	uncultured	gut metagenome	gut metagenome
b1872463add9e73954f6bfd441352364	Bacteria	Proteobacteria	Alphaproteobacteria	Rhodospirillales	uncultured	gut metagenome	gut metagenome
59c7c3ee0f8715a44ab1ae6e2268bc49	Bacteria	Proteobacteria	Alphaproteobacteria	Rhodospirillales	uncultured	uncultured bacterium	uncultured bacterium
0041acc827bb50391842c8cf70f37533	Bacteria	Proteobacteria	Alphaproteobacteria	Rhodospirillales	uncultured	uncultured bacterium	uncultured bacterium
4e4f3ec3baaf3f9e7a98dcc8b1f7fe06	Bacteria	Proteobacteria	Alphaproteobacteria	Rhodospirillales	uncultured	gut metagenome	gut metagenome
7e62c17468023b4a6babb56a29a09d25	Bacteria	Proteobacteria	Alphaproteobacteria	Rhodospirillales	uncultured	gut metagenome	gut metagenome
8c734a615bc607d9d9ac07def16addfb	Bacteria	Proteobacteria	Alphaproteobacteria	Rhodospirillales	uncultured	gut metagenome	gut metagenome
8921ef5d7dbeb6f76d1196c39ab9da81	Bacteria	Proteobacteria	Alphaproteobacteria	Rhodospirillales	uncultured	gut metagenome	gut metagenome
8b2a54860036db2cc583dd2fb11ebde8	Bacteria	Proteobacteria	Alphaproteobacteria	Rhodospirillales	uncultured	gut metagenome	gut metagenome
b06c18a2c8bba5b6bef981e527c8268a	Bacteria	Proteobacteria	Alphaproteobacteria	Rhodospirillales	uncultured	NA	NA
a3a16758512f4534016f2d1f869e542e	Bacteria	Proteobacteria	Alphaproteobacteria	Rhodospirillales	uncultured	NA	NA
3532186cf0e615c0861e5418f4075807	Bacteria	Proteobacteria	Alphaproteobacteria	Rhodospirillales	uncultured	gut metagenome	gut metagenome
c531a13bccf42c9dd1032328fde91d3f	Bacteria	Proteobacteria	Alphaproteobacteria	Rhodospirillales	uncultured	gut metagenome	gut metagenome
a53e82fcbf9a845733fea4de65d0da83	Bacteria	Proteobacteria	Alphaproteobacteria	Rhodospirillales	uncultured	gut metagenome	gut metagenome
60edcde86a203c7f5f269d7006613e9d	Bacteria	Proteobacteria	Alphaproteobacteria	Rhodospirillales	uncultured	gut metagenome	gut metagenome
5d3d02a773b95c848ef35ad7fca49507	Bacteria	Proteobacteria	Alphaproteobacteria	Rhodospirillales	uncultured	gut metagenome	gut metagenome
526892d0c4338fc8de1e9d58856ebf95	Bacteria	Proteobacteria	Alphaproteobacteria	Rhodospirillales	uncultured	gut metagenome	gut metagenome
b708653e7ac6a90877b509456d0f16f4	Bacteria	Proteobacteria	Alphaproteobacteria	Rhodospirillales	uncultured	gut metagenome	gut metagenome
9d93c720fe982b056df0f4a2a804c106	Bacteria	Proteobacteria	Alphaproteobacteria	Rhodospirillales	uncultured	gut metagenome	gut metagenome
14305fd64407846756b7bb34bb6290e6	Bacteria	Proteobacteria	Alphaproteobacteria	Rhodospirillales	uncultured	NA	NA
db76c88c5740beb93ca6732ec583b15a	Bacteria	Proteobacteria	Alphaproteobacteria	Rhodospirillales	uncultured	NA	NA
548af13e16cf7e6c39320d667a4b7b70	Bacteria	Proteobacteria	Alphaproteobacteria	Rhodospirillales	uncultured	uncultured bacterium	uncultured bacterium
cb2f16db7fdddfef2eba425406e585ac	Bacteria	Proteobacteria	Alphaproteobacteria	Rhodospirillales	uncultured	gut metagenome	gut metagenome
4dd3da86f11ad108f7cee9643aaf6b32	Bacteria	Proteobacteria	Alphaproteobacteria	Rhodospirillales	uncultured	gut metagenome	gut metagenome
0e695bf00bcc5fa0f4fd7dd3eb7df334	Bacteria	Proteobacteria	Alphaproteobacteria	Rhodospirillales	uncultured	gut metagenome	gut metagenome
0ff65e2def572c8cc261890916292a38	Bacteria	Proteobacteria	Alphaproteobacteria	Rhodospirillales	uncultured	gut metagenome	gut metagenome
88782b35bd311222fc54d79a50af7f25	Bacteria	Proteobacteria	Alphaproteobacteria	Rhodospirillales	uncultured	NA	NA
fdc7c159109a6b62324f989562e98c70	Bacteria	Proteobacteria	Alphaproteobacteria	Rhodospirillales	uncultured	NA	NA
790c2e8b0d7e7d4faac06bd0c388cf21	Bacteria	Proteobacteria	Alphaproteobacteria	Rhodospirillales	uncultured	gut metagenome	gut metagenome
28f0207cd6b688aa5aaee4888102e9f6	Bacteria	Proteobacteria	Alphaproteobacteria	Rhodospirillales	uncultured	gut metagenome	gut metagenome
0f7d7b1178e08da24de7b7371d997427	Bacteria	Proteobacteria	Alphaproteobacteria	Rhodospirillales	uncultured	gut metagenome	gut metagenome
ed2add4ae759a4c4c5a4a6c921840d72	Bacteria	Proteobacteria	Alphaproteobacteria	Rhodospirillales	uncultured	gut metagenome	gut metagenome
09ecfac117e5178597e3b23bff7935d2	Bacteria	Proteobacteria	Alphaproteobacteria	Rhodospirillales	uncultured	gut metagenome	gut metagenome
0f546583de4d9b04ba7bbbb2dda78941	Bacteria	Proteobacteria	Alphaproteobacteria	Rhodospirillales	uncultured	NA	NA
c84aed8250fa1d338e9cc631f4309232	Bacteria	Proteobacteria	Alphaproteobacteria	Rhodospirillales	uncultured	gut metagenome	gut metagenome
1e7ed79248c72c7eff76940ab7177e44	Bacteria	Proteobacteria	Alphaproteobacteria	Rhodospirillales	uncultured	gut metagenome	gut metagenome
5080596e24d60382199a5b80655f6131	Bacteria	Proteobacteria	Alphaproteobacteria	Rhodospirillales	uncultured	gut metagenome	gut metagenome
00853653512bd9936952672020c3f7ad	Bacteria	Proteobacteria	Alphaproteobacteria	Rhodospirillales	uncultured	uncultured bacterium	uncultured bacterium
f13db045b2fd2e644a07210d03aad9ff	Bacteria	Proteobacteria	Alphaproteobacteria	Rhodospirillales	uncultured	uncultured bacterium	uncultured bacterium
3e2d5b737160cc2aedaa252e144bcab7	Bacteria	Proteobacteria	Alphaproteobacteria	Rhodospirillales	uncultured	uncultured bacterium	uncultured bacterium
2b0c6ba3f02fac5a59c599fb42744265	Bacteria	Proteobacteria	Alphaproteobacteria	Rhodospirillales	uncultured	uncultured bacterium	uncultured bacterium
a2c1726c41fb4b9fec446e169d971ba3	Bacteria	Proteobacteria	Alphaproteobacteria	Rhodospirillales	uncultured	uncultured bacterium	uncultured bacterium
f85c682b88c003afc6dff3b44ae641e2	Bacteria	Proteobacteria	Alphaproteobacteria	Rhodospirillales	uncultured	uncultured rumen bacterium	uncultured rumen bacterium
9d7f361d34664f9ce9bf8205d699ac44	Bacteria	Proteobacteria	Alphaproteobacteria	Rhodospirillales	uncultured	uncultured bacterium	uncultured bacterium
2f72d6815422aeec5ce119261e2a9b76	Bacteria	Proteobacteria	Alphaproteobacteria	Rhodospirillales	uncultured	NA	NA
05af8d1c209fe18d6b955c5ca05c08e8	Bacteria	Proteobacteria	Alphaproteobacteria	Rhodospirillales	uncultured	uncultured bacterium	uncultured bacterium
df142bb36ba89dc2a88b8a5c1d9b2e91	Bacteria	Proteobacteria	Alphaproteobacteria	Rhodospirillales	NA	NA	NA
1cb3cb535f1e5290b7b9cc313b9274d6	Bacteria	Proteobacteria	Alphaproteobacteria	Rhodospirillales	uncultured	uncultured bacterium	uncultured bacterium
5fac1dcabbabaf400f6810573fd169bb	Bacteria	Proteobacteria	Alphaproteobacteria	Rhodospirillales	uncultured	uncultured bacterium	uncultured bacterium
174fb3ce7c92515a7a18eee472c81d08	Bacteria	Proteobacteria	Alphaproteobacteria	Azospirillales	Azospirillaceae	Azospirillum	NA
3d37b71fbe0b90f8e3db0b5fb7917623	Bacteria	Proteobacteria	Alphaproteobacteria	Azospirillales	Azospirillaceae	Rhodocista sp. SCSIO 13435	Rhodocista sp. SCSIO 13435
bb740c10ad31d5779e628bccffdb5015	Bacteria	Proteobacteria	Alphaproteobacteria	Azospirillales	Azospirillaceae	Skermanella	NA
617ec39d89a36e686f9ca9d326605ea8	Bacteria	Proteobacteria	Alphaproteobacteria	Azospirillales	Azospirillaceae	Skermanella	NA
0fa9b44d52836d2f173f4ac532f8a013	Bacteria	Proteobacteria	Alphaproteobacteria	Azospirillales	Azospirillaceae	Skermanella	NA
6b867ef1e5c73e61a0b0a94f284a8431	Bacteria	Proteobacteria	Alphaproteobacteria	Elsterales	uncultured	NA	NA
dafa9e64b59eff7067d069abcba07f66	Bacteria	Proteobacteria	Alphaproteobacteria	Acetobacterales	Acetobacteraceae	Roseomonas	NA
d3e746258c77dfa537e48d9f43cde3a9	Bacteria	Proteobacteria	Alphaproteobacteria	Acetobacterales	Acetobacteraceae	Craurococcus	uncultured bacterium
288031dafc1b9a3787530557e0676688	Bacteria	Proteobacteria	Alphaproteobacteria	Acetobacterales	Acetobacteraceae	NA	NA
72aecf5bfab1db0a1051e1e766b93633	Bacteria	Proteobacteria	Alphaproteobacteria	Acetobacterales	Acetobacteraceae	NA	NA
f3ef3c0e999fe512f228390d7613ce3e	Bacteria	Proteobacteria	Alphaproteobacteria	Acetobacterales	Acetobacteraceae	Roseomonas	NA
9be9cc4530460be5596fa9612e3da226	Bacteria	Proteobacteria	Alphaproteobacteria	Puniceispirillales	Puniceispirillales Incertae Sedis	Constrictibacter	uncultured soil bacterium
bc6412a42b56b96ee4fbb2f3b7506192	Bacteria	Proteobacteria	Alphaproteobacteria	Rhodospirillales	Rhodopirillaceae	Defluviicoccus	uncultured bacterium
a7c445a26494bb034f0956993d6fc567	Bacteria	Proteobacteria	Alphaproteobacteria	Rhodovibrionales	Kiloniellaceae	Pelagibius	uncultured alpha proteobacterium
3011fdd027b72c35abc90852da8cace5	Bacteria	Proteobacteria	Alphaproteobacteria	Rickettsiales	uncultured	uncultured alpha proteobacterium	uncultured alpha proteobacterium
d3351b549b083260eb3e41ea0c4fc142	Bacteria	Proteobacteria	Alphaproteobacteria	Rickettsiales	uncultured	uncultured alpha proteobacterium	uncultured alpha proteobacterium
2c83b3e6ee9d18014b02f6044cc9ffe5	Bacteria	Proteobacteria	Alphaproteobacteria	Rickettsiales	uncultured	uncultured alpha proteobacterium	uncultured alpha proteobacterium
604e3374f60e02fc9f4bce0deebdd185	Bacteria	Proteobacteria	Alphaproteobacteria	Rickettsiales	uncultured	uncultured alpha proteobacterium	uncultured alpha proteobacterium
723d55ee9acc8944ef944e33aabc7975	Bacteria	Proteobacteria	Alphaproteobacteria	Rickettsiales	uncultured	uncultured alpha proteobacterium	uncultured alpha proteobacterium
41d5240e436ac25c3f7a811daacd48cf	Bacteria	Proteobacteria	Alphaproteobacteria	Rickettsiales	uncultured	uncultured alpha proteobacterium	uncultured alpha proteobacterium
0c58e6231f3661b201772b4025ad2238	Bacteria	Proteobacteria	NA	NA	NA	NA	NA
7f98e864fbdda104573255a31686064e	Bacteria	Chloroflexi	TK10	uncultured bacterium	uncultured bacterium	uncultured bacterium	uncultured bacterium
d0a3df68dca01c4ca04b8db9f0953399	Bacteria	Chloroflexi	Dehalococcoidia	S085	metagenome	metagenome	metagenome
5f86060340f96475a87a506c4a3f86e9	Bacteria	Chloroflexi	Chloroflexia	Thermomicrobiales	AKYG1722	uncultured bacterium	uncultured bacterium
0251ed32bc6a8a2062a8ea4c389a188d	Bacteria	Chloroflexi	Chloroflexia	Thermomicrobiales	JG30-KF-CM45	uncultured bacterium	uncultured bacterium
0cc1ec2f2c99505b4a13e6917f97051b	Bacteria	Chloroflexi	Chloroflexia	Thermomicrobiales	JG30-KF-CM45	uncultured bacterium	uncultured bacterium
4a90364938ba7397cded80cc9a2f01d3	Bacteria	Chloroflexi	Chloroflexia	Thermomicrobiales	JG30-KF-CM45	uncultured bacterium	uncultured bacterium
f5d722749490c2dca6e9ba1bbca9379e	Bacteria	Chloroflexi	Chloroflexia	Thermomicrobiales	JG30-KF-CM45	uncultured bacterium	uncultured bacterium
bcbfb29196d6027d95ba7b81efe67355	Bacteria	Chloroflexi	Chloroflexia	Thermomicrobiales	JG30-KF-CM45	uncultured bacterium	uncultured bacterium
f111800d5a59edc65980155b99476df9	Bacteria	Chloroflexi	Chloroflexia	Thermomicrobiales	JG30-KF-CM45	uncultured bacterium	uncultured bacterium
cd11189baa54b8570ea500d35f7d448d	Bacteria	Chloroflexi	Chloroflexia	Thermomicrobiales	JG30-KF-CM45	uncultured bacterium	uncultured bacterium
246e7e2dc5e986a0d0dd4e5ddf61441e	Bacteria	Chloroflexi	Gitt-GS-136	uncultured bacterium	uncultured bacterium	uncultured bacterium	uncultured bacterium
6cb0e1e66b3b8174abd4b47f1401546f	Bacteria	Chloroflexi	KD4-96	uncultured bacterium	uncultured bacterium	uncultured bacterium	uncultured bacterium
b579a69b7c1f7201186e170872137da6	Bacteria	Chloroflexi	KD4-96	NA	NA	NA	NA
79287eb4b7e1bfc8652a574983aa0219	Bacteria	Synergistetes	Synergistia	Synergistales	Synergistaceae	Cloacibacillus	NA
310e46cbebba09036a86b72a0aa5eb1b	Bacteria	Synergistetes	Synergistia	Synergistales	Synergistaceae	Cloacibacillus	Synergistetes bacterium LBVCM1157
9cedb87c4edc12f1136694ea6853425e	Bacteria	Synergistetes	Synergistia	Synergistales	Synergistaceae	Cloacibacillus	NA
d52f2aa5f387b5e598b43ebdc2f694e0	Bacteria	Synergistetes	Synergistia	Synergistales	Synergistaceae	Cloacibacillus	NA
decc2584abba04ad525cba1a3d5dea7c	Bacteria	Synergistetes	Synergistia	Synergistales	Synergistaceae	Cloacibacillus	NA
4b45b04f3f679e9f4239a3773656aab0	Bacteria	Synergistetes	Synergistia	Synergistales	Synergistaceae	Cloacibacillus	uncultured Synergistes sp.
80d94dc28f4a7268822aaa9a4c997120	Bacteria	Cyanobacteria	Oxyphotobacteria	Oxyphotobacteria Incertae Sedis	Unknown Family	NA	NA
296ca063e062f4c5c3037bbd1a01f32f	Bacteria	Cyanobacteria	Oxyphotobacteria	Nostocales	Nostocaceae	Tolypothrix PCC-7601	NA
3a27d4f9a1628fa623fc7ca268201c17	Bacteria	Cyanobacteria	Oxyphotobacteria	Nostocales	Nostocaceae	Nodularia PCC-9350	NA
2ca01410cf564b363dcc41ca3fe11614	Bacteria	Cyanobacteria	Oxyphotobacteria	Nostocales	Nostocaceae	Nostoc PCC-73102	NA
aab147b23ff4549e29a2afce2680762c	Bacteria	Cyanobacteria	Oxyphotobacteria	Nostocales	Coleofasciculaceae	uncultured	uncultured bacterium
df361c30b6f144bfbabdd3703a1b9719	Bacteria	Cyanobacteria	Oxyphotobacteria	Nostocales	NA	NA	NA
2985ef5f0dcd66adb38bf4fcea8e5cfa	Bacteria	Cyanobacteria	Melainabacteria	Vampirovibrionales	uncultured bacterium	uncultured bacterium	uncultured bacterium
e96b42237468e3a802d2d8aed21b543f	Bacteria	Cyanobacteria	Melainabacteria	Gastranaerophilales	uncultured bacterium	uncultured bacterium	uncultured bacterium
c8d3f209dfdd694212bfba81cc413852	Bacteria	Cyanobacteria	Melainabacteria	Gastranaerophilales	uncultured bacterium	uncultured bacterium	uncultured bacterium
e024ae34874982883e9cb952a53d5407	Bacteria	Cyanobacteria	Melainabacteria	Gastranaerophilales	uncultured bacterium	uncultured bacterium	uncultured bacterium
01d38925ac48ba992a875e6d68714300	Bacteria	Cyanobacteria	Melainabacteria	Gastranaerophilales	uncultured bacterium	uncultured bacterium	uncultured bacterium
905d1668f26222a24c8c25c152983c90	Bacteria	Cyanobacteria	Melainabacteria	Gastranaerophilales	uncultured bacterium	uncultured bacterium	uncultured bacterium
87c5208739500ba8d129ce41553f8937	Bacteria	Cyanobacteria	Melainabacteria	Gastranaerophilales	NA	NA	NA
332b3cd8dc79760b2b4e8e19f71cdad7	Bacteria	Cyanobacteria	Melainabacteria	Gastranaerophilales	NA	NA	NA
28440b8cbf404cca543914897a56ce8c	Bacteria	Cyanobacteria	Melainabacteria	Gastranaerophilales	uncultured rumen bacterium	uncultured rumen bacterium	uncultured rumen bacterium
0b03736a07cc492a6d9015b2251e1c9a	Bacteria	Cyanobacteria	Melainabacteria	Gastranaerophilales	uncultured rumen bacterium	uncultured rumen bacterium	uncultured rumen bacterium
06d14b345d2f4fdfe876b0f542375e9d	Bacteria	Cyanobacteria	Melainabacteria	Gastranaerophilales	rumen bacterium YS2	rumen bacterium YS2	rumen bacterium YS2
532b99dcd0ef7e09afb09287ae354dfa	Bacteria	Cyanobacteria	Melainabacteria	Gastranaerophilales	rumen bacterium YS2	rumen bacterium YS2	rumen bacterium YS2
fbcc93a949adb9b28f9bcf41c705ad4f	Bacteria	Cyanobacteria	Melainabacteria	Gastranaerophilales	uncultured bacterium	uncultured bacterium	uncultured bacterium
0ef0f5d8eb231a8092bbbbece0bdccb3	Bacteria	Cyanobacteria	Melainabacteria	Gastranaerophilales	uncultured bacterium	uncultured bacterium	uncultured bacterium
94fa3a615c3253622dc9d0cf9b3eb313	Bacteria	Cyanobacteria	Melainabacteria	Gastranaerophilales	uncultured bacterium	uncultured bacterium	uncultured bacterium
a413fb4bc52524e3604f59812c0f202f	Bacteria	Cyanobacteria	Melainabacteria	Gastranaerophilales	uncultured bacterium	uncultured bacterium	uncultured bacterium
b6899e85d0764b222495157f7a92cf4b	Bacteria	Cyanobacteria	Melainabacteria	Gastranaerophilales	uncultured cyanobacterium	uncultured cyanobacterium	uncultured cyanobacterium
b22fe6d83d0d830b35502759270f694b	Bacteria	Cyanobacteria	Melainabacteria	Gastranaerophilales	NA	NA	NA
0df290f634db0d8c2b5673a6a9f6bd2a	Bacteria	Cyanobacteria	Melainabacteria	Gastranaerophilales	uncultured bacterium	uncultured bacterium	uncultured bacterium
e68fd7ac6434dbc529098b0587b99dcf	Bacteria	Cyanobacteria	Melainabacteria	Gastranaerophilales	uncultured bacterium	uncultured bacterium	uncultured bacterium
a7e382078a0072f1bb16a7f178f71f10	Bacteria	Cyanobacteria	Melainabacteria	Gastranaerophilales	uncultured bacterium	uncultured bacterium	uncultured bacterium
1a985950719e86dae0a3a55fac32cdb1	Bacteria	Cyanobacteria	Melainabacteria	Gastranaerophilales	uncultured bacterium	uncultured bacterium	uncultured bacterium
e7b29192b8c44ea69a0840d9d3966b78	Bacteria	Cyanobacteria	Melainabacteria	Gastranaerophilales	uncultured bacterium	uncultured bacterium	uncultured bacterium
c882f01dd2f6f9b4409f5ec80932d56a	Bacteria	Cyanobacteria	Melainabacteria	Gastranaerophilales	uncultured bacterium	uncultured bacterium	uncultured bacterium
6526ffc5c3db4fdf1608e83f3b7091e2	Bacteria	Cyanobacteria	Melainabacteria	Gastranaerophilales	uncultured bacterium	uncultured bacterium	uncultured bacterium
92de52e68f4ffaa46606fcc9ee222550	Bacteria	Cyanobacteria	Melainabacteria	Gastranaerophilales	uncultured bacterium	uncultured bacterium	uncultured bacterium
ab537049b4ddbca9efbf9ac96e00aed8	Bacteria	Cyanobacteria	Melainabacteria	Gastranaerophilales	uncultured bacterium	uncultured bacterium	uncultured bacterium
5c53bb1f3f363633b1503d3707b3caf3	Bacteria	Cyanobacteria	Melainabacteria	Gastranaerophilales	uncultured bacterium	uncultured bacterium	uncultured bacterium
443d831f458e31246fe2eeb127c0bd5c	Bacteria	Cyanobacteria	Melainabacteria	Gastranaerophilales	uncultured bacterium	uncultured bacterium	uncultured bacterium
b5a3f973ab95ae8f68f19fab1a13bfc3	Bacteria	Cyanobacteria	Melainabacteria	Gastranaerophilales	uncultured bacterium	uncultured bacterium	uncultured bacterium
b6b86531ef8d5b24a2b1f0d0cbb40c76	Bacteria	Cyanobacteria	Melainabacteria	Gastranaerophilales	NA	NA	NA
d87ee1d446b450e0f7003a091ee51762	Bacteria	Cyanobacteria	Melainabacteria	Gastranaerophilales	uncultured bacterium	uncultured bacterium	uncultured bacterium
beb1a7f32978ede775eebdbdfae15951	Bacteria	Cyanobacteria	Melainabacteria	Gastranaerophilales	NA	NA	NA
2c96e543c6d346f65c7959f403ad4846	Bacteria	Cyanobacteria	Melainabacteria	Gastranaerophilales	uncultured bacterium	uncultured bacterium	uncultured bacterium
45e1ef8c7619d710390689c0881b399c	Bacteria	Cyanobacteria	Melainabacteria	Gastranaerophilales	NA	NA	NA
14f40695c9da88886e0aa4bd2a7f2ac6	Bacteria	Cyanobacteria	Melainabacteria	Gastranaerophilales	Clostridium sp. CAG:306	Clostridium sp. CAG:306	Clostridium sp. CAG:306
02930fad794eb5fe95e770df2ded02a2	Bacteria	Cyanobacteria	Melainabacteria	Gastranaerophilales	Clostridium sp. CAG:306	Clostridium sp. CAG:306	Clostridium sp. CAG:306
4c5195b9624e82fe2a3b9a02ce9267a1	Bacteria	Cyanobacteria	Melainabacteria	Gastranaerophilales	Clostridium sp. CAG:306	Clostridium sp. CAG:306	Clostridium sp. CAG:306
fef3265fd726225fec251793a55cb73d	Bacteria	Cyanobacteria	Melainabacteria	Gastranaerophilales	Clostridium sp. CAG:306	Clostridium sp. CAG:306	Clostridium sp. CAG:306
103d9a5f1434e7f1eec9f6631b60ff66	Bacteria	Cyanobacteria	Melainabacteria	Gastranaerophilales	NA	NA	NA
2d32467e82d446e3848cb47fa6a63015	Bacteria	Cyanobacteria	Melainabacteria	Gastranaerophilales	Clostridium sp. CAG:306	Clostridium sp. CAG:306	Clostridium sp. CAG:306
fc07806693027c95d46f97c386e87bfb	Bacteria	Cyanobacteria	Melainabacteria	Gastranaerophilales	Clostridium sp. CAG:306	Clostridium sp. CAG:306	Clostridium sp. CAG:306
b5f4119c8fe6b183a9da71cf5f33e6ed	Bacteria	Cyanobacteria	Melainabacteria	Gastranaerophilales	Clostridium sp. CAG:306	Clostridium sp. CAG:306	Clostridium sp. CAG:306
93337b031955203ad167848ba6f8d812	Bacteria	Cyanobacteria	Melainabacteria	Gastranaerophilales	Clostridium sp. CAG:306	Clostridium sp. CAG:306	Clostridium sp. CAG:306
af10cdb1a59f3db5ffdc18dc7a0191ac	Bacteria	Cyanobacteria	Melainabacteria	Gastranaerophilales	NA	NA	NA
7a0b38c2a19f8f4661d4667c5fab8588	Bacteria	Cyanobacteria	Melainabacteria	Gastranaerophilales	uncultured bacterium	uncultured bacterium	uncultured bacterium
980f6f1cf4519bfdce169c0dd8cc8fa5	Bacteria	Cyanobacteria	Melainabacteria	Gastranaerophilales	uncultured bacterium	uncultured bacterium	uncultured bacterium
39f04f5f89d8a1907cdcb759edbdb33a	Bacteria	Cyanobacteria	Melainabacteria	Gastranaerophilales	uncultured bacterium	uncultured bacterium	uncultured bacterium
c541709f67bdcb7c00d4cd6862cc837e	Bacteria	Cyanobacteria	Melainabacteria	Gastranaerophilales	uncultured bacterium	uncultured bacterium	uncultured bacterium
a3a50dbe2a541aef7c9e9f131f460a8d	Bacteria	Cyanobacteria	Melainabacteria	Gastranaerophilales	NA	NA	NA
9e77204196d6c9d4e7ec1a0e6eaa9bd7	Bacteria	Cyanobacteria	Melainabacteria	Gastranaerophilales	uncultured bacterium	uncultured bacterium	uncultured bacterium
4ee4c725c83b88f4c348ba9a9164af7c	Bacteria	Cyanobacteria	Melainabacteria	Gastranaerophilales	uncultured bacterium	uncultured bacterium	uncultured bacterium
19cbdfc3554113636b1a2e40769a0470	Bacteria	Cyanobacteria	Melainabacteria	Gastranaerophilales	uncultured bacterium	uncultured bacterium	uncultured bacterium
8f0a9c1ae02c7c77a478818ceebd7a11	Bacteria	Cyanobacteria	Melainabacteria	Gastranaerophilales	uncultured bacterium	uncultured bacterium	uncultured bacterium
c0af8ddb43cf4046bb51032288b1a01c	Bacteria	Cyanobacteria	Melainabacteria	Gastranaerophilales	NA	NA	NA
d70c10142059e4cf28d31557a70e26bf	Bacteria	Cyanobacteria	Melainabacteria	Gastranaerophilales	uncultured organism	uncultured organism	uncultured organism
5623c20635f737764421c2bc46b3ff96	Bacteria	Elusimicrobia	Elusimicrobia	Elusimicrobiales	Elusimicrobiaceae	Elusimicrobium	uncultured bacterium
fa05f5ec132e2a9df950ecbf3a066916	Bacteria	Elusimicrobia	Elusimicrobia	Elusimicrobiales	Elusimicrobiaceae	Elusimicrobium	uncultured bacterium
9a5aec5318ffc653771c5c014b04bc8a	Bacteria	Elusimicrobia	Elusimicrobia	Elusimicrobiales	Elusimicrobiaceae	Elusimicrobium	uncultured Termite group 1 bacterium
1b24d7428e63c60789ec6b48554b5c92	Bacteria	Elusimicrobia	Elusimicrobia	Elusimicrobiales	Elusimicrobiaceae	Elusimicrobium	uncultured bacterium
2e99c4053dd5ed5d7ede26b8d09c360e	Bacteria	Elusimicrobia	Elusimicrobia	Elusimicrobiales	Elusimicrobiaceae	Elusimicrobium	NA
97fc3e3715f82d6480b97df511e212b5	Bacteria	Elusimicrobia	Elusimicrobia	Elusimicrobiales	Elusimicrobiaceae	Elusimicrobium	uncultured bacterium
da25fdac18b1739224939ddfb4844ba5	Bacteria	Verrucomicrobia	Verrucomicrobiae	Verrucomicrobiales	Akkermansiaceae	Akkermansia	uncultured bacterium
bed272c10c5b9461ad1c928d302fc070	Bacteria	Verrucomicrobia	Verrucomicrobiae	Verrucomicrobiales	Akkermansiaceae	Akkermansia	uncultured bacterium
d9995291b8cb79bfc6e33593b321de1f	Bacteria	Verrucomicrobia	Verrucomicrobiae	Verrucomicrobiales	Akkermansiaceae	Akkermansia	uncultured bacterium
74f8be8e3e800add231bd6c4647deb96	Bacteria	Verrucomicrobia	Verrucomicrobiae	Verrucomicrobiales	Akkermansiaceae	Akkermansia	uncultured bacterium
7b28c20e72c6c95b3e604f0849245770	Bacteria	Verrucomicrobia	Verrucomicrobiae	Verrucomicrobiales	Akkermansiaceae	Akkermansia	uncultured bacterium
8d26d4230a94bd5334448ff6cb4b8a69	Bacteria	Verrucomicrobia	Verrucomicrobiae	Verrucomicrobiales	Akkermansiaceae	Akkermansia	Akkermansia glycaniphila
77a4c5a8fb6c8ea6d0865d78533fcd57	Bacteria	Verrucomicrobia	Verrucomicrobiae	Verrucomicrobiales	Akkermansiaceae	Akkermansia	Akkermansia glycaniphila
996a22c8d05cdd85d158e6202bc3b591	Bacteria	Verrucomicrobia	Verrucomicrobiae	Verrucomicrobiales	Akkermansiaceae	Akkermansia	Akkermansia glycaniphila
3706fbc4dfb76cd4e556478bfd4c4396	Bacteria	Verrucomicrobia	Verrucomicrobiae	Verrucomicrobiales	Akkermansiaceae	Akkermansia	NA
248ff03d78b45b0267836c809030ba54	Bacteria	Verrucomicrobia	Verrucomicrobiae	Verrucomicrobiales	Akkermansiaceae	Akkermansia	uncultured Verrucomicrobia bacterium
073f00ec5983faeef2f94e13dcc2e083	Bacteria	Verrucomicrobia	Verrucomicrobiae	Verrucomicrobiales	Akkermansiaceae	Akkermansia	NA
925176b451689b50a7608237ffdc7780	Bacteria	Planctomycetes	Planctomycetacia	Pirellulales	Pirellulaceae	Blastopirellula	NA
9eb23505d6393d3dca02cb078ba2c07b	Bacteria	Planctomycetes	Planctomycetacia	Pirellulales	Pirellulaceae	Pir4 lineage	Planctomycetaceae bacterium LX124
8e0711aca1283d8d6f6ea791cc9c0d6c	Bacteria	Planctomycetes	Planctomycetacia	Pirellulales	Pirellulaceae	Pir4 lineage	NA
0d01cb4a1030fc2afe095a05cf265c57	Bacteria	Planctomycetes	Planctomycetacia	Pirellulales	Pirellulaceae	Pir4 lineage	uncultured Planctomycetales bacterium
df7e317882fc6aebd73cbac6a80de009	Bacteria	Planctomycetes	Planctomycetacia	Pirellulales	Pirellulaceae	uncultured	uncultured soil bacterium
2a685d17fb730822e44054e4b89a0b63	Bacteria	Planctomycetes	Planctomycetacia	Pirellulales	Pirellulaceae	uncultured	metagenome
6188b481070afcd796dd1fb794a73ea0	Bacteria	Planctomycetes	Planctomycetacia	Pirellulales	Pirellulaceae	NA	NA
1f78d76e6ade7d67e452e1a5d9934121	Bacteria	Planctomycetes	Planctomycetacia	Pirellulales	Pirellulaceae	CPla-4 termite group	uncultured bacterium
d8e8d220a306e756303f4342bd63f015	Bacteria	Planctomycetes	Planctomycetacia	Gemmatales	Gemmataceae	NA	NA
c0530eca3a66aa08e4b8c4ba5acea7d9	Bacteria	Planctomycetes	Planctomycetacia	Isosphaerales	Isosphaeraceae	uncultured	uncultured bacterium
9daa04e12608e4b8db50b57fc037e5f7	Bacteria	Planctomycetes	Planctomycetacia	Isosphaerales	Isosphaeraceae	NA	NA
4c6edf10b1f57493545fb22776e425e6	Bacteria	Planctomycetes	Planctomycetacia	Isosphaerales	Isosphaeraceae	NA	NA
e2c6f28b3c640366a2b496cf3d296f13	Bacteria	Planctomycetes	Planctomycetacia	Isosphaerales	Isosphaeraceae	uncultured	NA
3b0d7ea03342477888a73fa7fe55f717	Bacteria	Planctomycetes	Planctomycetacia	Planctomycetales	uncultured	uncultured bacterium	uncultured bacterium
036e55638297ca2e7c3b3694679637f6	Bacteria	Planctomycetes	Planctomycetacia	Planctomycetales	uncultured	NA	NA
1c8403f2db606d5d43f4f8375da6cbaf	Bacteria	Planctomycetes	Planctomycetacia	Planctomycetales	uncultured	uncultured Planctomycetales bacterium	uncultured Planctomycetales bacterium
817078a21783f0f87128815aba0fac5c	Bacteria	Gemmatimonadetes	Longimicrobia	Longimicrobiales	Longimicrobiaceae	uncultured bacterium	uncultured bacterium
1940f821f44030d85b1488029f929229	Bacteria	Gemmatimonadetes	S0134 terrestrial group	uncultured bacterium	uncultured bacterium	uncultured bacterium	uncultured bacterium
cd1a873c690b4c0bd2e84122a58cba98	Bacteria	Actinobacteria	MB-A2-108	uncultured Actinomycetales bacterium	uncultured Actinomycetales bacterium	uncultured Actinomycetales bacterium	uncultured Actinomycetales bacterium
4727ef9aa55097bb8ff36782e3e1aa5b	Bacteria	Actinobacteria	MB-A2-108	uncultured bacterium	uncultured bacterium	uncultured bacterium	uncultured bacterium
f3cee82cf6d8702ff2b0cf27926f3fd7	Bacteria	Actinobacteria	Nitriliruptoria	Nitriliruptorales	Nitriliruptoraceae	uncultured bacterium	uncultured bacterium
7d48518432079e0b216d80bc45ae7a96	Bacteria	Actinobacteria	Nitriliruptoria	Nitriliruptorales	Nitriliruptoraceae	uncultured Actinobacteridae bacterium	uncultured Actinobacteridae bacterium
271829ba3f6749e2e855a5efef8e3b03	Bacteria	Actinobacteria	Nitriliruptoria	Nitriliruptorales	Nitriliruptoraceae	uncultured bacterium	uncultured bacterium
a00b0c91af90bcbb9071d998783b866c	Bacteria	Actinobacteria	Actinobacteria	Micromonosporales	Micromonosporaceae	Actinoplanes	NA
1dcafe1e705cc0f79367456da004f651	Bacteria	Actinobacteria	Actinobacteria	Micromonosporales	Micromonosporaceae	Virgisporangium	uncultured bacterium
22f875446d8838020b9452c7e5b6b62f	Bacteria	Actinobacteria	Actinobacteria	Micromonosporales	Micromonosporaceae	NA	NA
5fa05c77cf6d6af3ba6540c482ea1210	Bacteria	Actinobacteria	Actinobacteria	Micromonosporales	Micromonosporaceae	NA	NA
fc4d567d1d0828e1fdc36916f0d53d15	Bacteria	Actinobacteria	Actinobacteria	Micromonosporales	Micromonosporaceae	Actinoplanes	NA
7ddc832d94644711413b32b4d115c918	Bacteria	Actinobacteria	Actinobacteria	Streptomycetales	Streptomycetaceae	Streptomyces	NA
be1960bea09a8c5a23521a338622c5cf	Bacteria	Actinobacteria	Actinobacteria	Frankiales	Sporichthyaceae	uncultured	uncultured bacterium
95187e3700d0a68c7b15bc2a3d3538d8	Bacteria	Actinobacteria	Actinobacteria	Frankiales	NA	NA	NA
ffd87a7ece0355563a2ce5b4f21a645a	Bacteria	Actinobacteria	Actinobacteria	Frankiales	Sporichthyaceae	uncultured	uncultured bacterium
ec06960263fa8dffdb117aba6c7e9696	Bacteria	Actinobacteria	Actinobacteria	Frankiales	Geodermatophilaceae	Antricoccus	uncultured bacterium
fba11e8d7823756872b38d16287f63a7	Bacteria	Actinobacteria	Actinobacteria	Frankiales	Geodermatophilaceae	Geodermatophilus	NA
649e04fd728e50198ac96fe6cfe6c9de	Bacteria	Actinobacteria	Actinobacteria	Frankiales	Geodermatophilaceae	Geodermatophilus	uncultured bacterium
b712f6d712748de96eb148834a623ba1	Bacteria	Actinobacteria	Actinobacteria	Frankiales	Geodermatophilaceae	Geodermatophilus	uncultured bacterium
f6770986a940d329f2af0a56b40c6ab2	Bacteria	Actinobacteria	Actinobacteria	Frankiales	Geodermatophilaceae	Geodermatophilus	uncultured bacterium
146195f72933e590d98b89c38d6eda33	Bacteria	Actinobacteria	Actinobacteria	Frankiales	Geodermatophilaceae	Geodermatophilus	NA
f6edbcb91f18c1dcc550ce2c68333165	Bacteria	Actinobacteria	Actinobacteria	Frankiales	Geodermatophilaceae	Blastococcus	uncultured bacterium
03ad73297cdda574a9a28a75a1ddec42	Bacteria	Actinobacteria	Actinobacteria	Frankiales	Geodermatophilaceae	Blastococcus	NA
b8c4ed03d7d91546b9f6ad80b80135a3	Bacteria	Actinobacteria	Actinobacteria	Frankiales	Geodermatophilaceae	Blastococcus	NA
0c0925c9265330978e8056d734c2974f	Bacteria	Actinobacteria	Actinobacteria	Frankiales	Geodermatophilaceae	Blastococcus	NA
6a69e615e68b69ad25a883541756ac57	Bacteria	Actinobacteria	Actinobacteria	Corynebacteriales	Nocardiaceae	Rhodococcus	NA
4bc3351a4fd8d95376d9111d0b177405	Bacteria	Actinobacteria	Actinobacteria	Corynebacteriales	Nocardiaceae	Rhodococcus	Rhodococcus hoagii
d19dbb0e1566e9a2d91adda6f64e0232	Bacteria	Actinobacteria	Actinobacteria	Corynebacteriales	Nocardiaceae	Williamsia	Williamsia faeni
5576f9047cc064598dfec0c4c385f64d	Bacteria	Actinobacteria	Actinobacteria	Corynebacteriales	Nocardiaceae	Rhodococcus	NA
6bb36d8befeb01b12f55622911626daf	Bacteria	Actinobacteria	Actinobacteria	Corynebacteriales	Nocardiaceae	Rhodococcus	NA
812899983a6895d6af58f6062ff7f216	Bacteria	Actinobacteria	Actinobacteria	Corynebacteriales	Nocardiaceae	Rhodococcus	NA
08bdc6c81f6b9daab3d132b54e1d45bc	Bacteria	Actinobacteria	Actinobacteria	Corynebacteriales	Nocardiaceae	Rhodococcus	NA
3849ae9faa91c8aed3afb7623ef074a2	Bacteria	Actinobacteria	Actinobacteria	Corynebacteriales	Nocardiaceae	Rhodococcus	NA
7ce5d9fc6c941d7b880ae3b41176bc43	Bacteria	Actinobacteria	Actinobacteria	Corynebacteriales	Nocardiaceae	Gordonia	NA
456c5cb7f00134364310eaa6e3eb3867	Bacteria	Actinobacteria	Actinobacteria	Corynebacteriales	Dietziaceae	Dietzia	NA
31f71ce5b3e181687916a3ce57c0e880	Bacteria	Actinobacteria	Actinobacteria	Corynebacteriales	Dietziaceae	Dietzia	NA
be0e7ca89497b48d396c361ecd91ca6b	Bacteria	Actinobacteria	Actinobacteria	Corynebacteriales	Dietziaceae	Dietzia	NA
da25f5173ba807380cdb7a9023b2ee9d	Bacteria	Actinobacteria	Actinobacteria	Corynebacteriales	Dietziaceae	Dietzia	NA
49e1b4a8e368e71f9ae4d6576910a443	Bacteria	Actinobacteria	Actinobacteria	Corynebacteriales	Corynebacteriaceae	Corynebacterium 1	NA
363235a22eb9affca49abf070ba958cc	Bacteria	Actinobacteria	Actinobacteria	Corynebacteriales	Corynebacteriaceae	Corynebacterium 1	NA
accccde43fc86696aca738121bbe7dbe	Bacteria	Actinobacteria	Actinobacteria	Corynebacteriales	Corynebacteriaceae	Corynebacterium 1	Corynebacterium xerosis
db1d8e2a3ec12bdf03df47b1aab59bcd	Bacteria	Actinobacteria	Actinobacteria	Corynebacteriales	Corynebacteriaceae	Corynebacterium 1	NA
d56ec1545e82e4a03225171d480264d7	Bacteria	Actinobacteria	Actinobacteria	Corynebacteriales	Corynebacteriaceae	Corynebacterium 1	NA
984e158c290e62f6a646857d434dcc2e	Bacteria	Actinobacteria	Actinobacteria	Corynebacteriales	Corynebacteriaceae	Corynebacterium 1	NA
126fb546ac08642e4d1ac61195f2dc76	Bacteria	Actinobacteria	Actinobacteria	Corynebacteriales	Mycobacteriaceae	Hoyosella	Hoyosella subflava DQS3-9A1
ea50ab99242e77fd8d897c2c43449f84	Bacteria	Actinobacteria	Actinobacteria	Corynebacteriales	Mycobacteriaceae	Mycobacterium	NA
afa4bb243fb0128a7cfb1027e605292c	Bacteria	Actinobacteria	Actinobacteria	Corynebacteriales	Mycobacteriaceae	Mycobacterium	NA
bca92bacb095b7b7038fa9db51eecb3a	Bacteria	Actinobacteria	Actinobacteria	Corynebacteriales	Mycobacteriaceae	Mycobacterium	NA
c8e98e2c223d3900eefaf1f51b5cd5f9	Bacteria	Actinobacteria	Actinobacteria	Corynebacteriales	Mycobacteriaceae	Mycobacterium	NA
956290465e6b3f3c2559cfd56d7a4536	Bacteria	Actinobacteria	Actinobacteria	Corynebacteriales	Mycobacteriaceae	Mycobacterium	NA
ae2884aee90ea2438167d9bc901f6fa5	Bacteria	Actinobacteria	Actinobacteria	Corynebacteriales	Nocardiaceae	Rhodococcus	NA
bad9793c5b98ec73936457e0c28acb7e	Bacteria	Actinobacteria	Actinobacteria	Corynebacteriales	Nocardiaceae	Rhodococcus	NA
68389f4722456ce457cf52d7d4f503ff	Bacteria	Actinobacteria	Actinobacteria	Corynebacteriales	Nocardiaceae	Rhodococcus	NA
df40d11b55aa7e2505571a54fe693074	Bacteria	Actinobacteria	Actinobacteria	Corynebacteriales	Nocardiaceae	Rhodococcus	NA
09de3dde6c465b74bcb8e6f8a478e4e0	Bacteria	Actinobacteria	Actinobacteria	Corynebacteriales	Nocardiaceae	Rhodococcus	NA
ee5eaa6237d2416ba1797868c004149f	Bacteria	Actinobacteria	Actinobacteria	Frankiales	Geodermatophilaceae	Blastococcus	NA
5cbdda672ab197290844aecdfb2a3437	Bacteria	Actinobacteria	Actinobacteria	Frankiales	Geodermatophilaceae	Blastococcus	NA
1b19ddc52f14d0b9a5430a8f2efeb1a8	Bacteria	Actinobacteria	Actinobacteria	Frankiales	Geodermatophilaceae	Blastococcus	NA
951a7a589d25373998463b6cac59a18e	Bacteria	Actinobacteria	Actinobacteria	Frankiales	Geodermatophilaceae	Blastococcus	NA
9d276002cfefd6a81fae102370c176d3	Bacteria	Actinobacteria	Actinobacteria	Frankiales	Geodermatophilaceae	Blastococcus	NA
a1e8fa809b56df27637499c27b93fc46	Bacteria	Actinobacteria	Actinobacteria	Frankiales	Geodermatophilaceae	Modestobacter	NA
08f8d83d9566e6477feaa25a1a3ca5e5	Bacteria	Actinobacteria	Actinobacteria	Frankiales	uncultured	NA	NA
16ae0d70c4ca6e380cc111027827c0d6	Bacteria	Actinobacteria	Actinobacteria	Frankiales	Geodermatophilaceae	Geodermatophilus	NA
aa73c07db07a6c7ed8ca4d4c4e2fcfd7	Bacteria	Actinobacteria	Actinobacteria	Pseudonocardiales	Pseudonocardiaceae	Crossiella	NA
350853918ee47f4af9851f9d8202062b	Bacteria	Actinobacteria	Actinobacteria	Pseudonocardiales	Pseudonocardiaceae	Pseudonocardia	NA
c29b47ec3ac62003c51fe2f03f1396eb	Bacteria	Actinobacteria	Actinobacteria	Pseudonocardiales	Pseudonocardiaceae	Pseudonocardia	NA
39c47f3d76baee36a286c74330d36b6f	Bacteria	Actinobacteria	Actinobacteria	Pseudonocardiales	Pseudonocardiaceae	Pseudonocardia	NA
10feb8c6ae2242bd0f1dd6a7c0009b10	Bacteria	Actinobacteria	Actinobacteria	Pseudonocardiales	Pseudonocardiaceae	Actinomycetospora	uncultured bacterium
2a39f0b75d31d00b3136b2edbe82962e	Bacteria	Actinobacteria	Actinobacteria	Pseudonocardiales	Pseudonocardiaceae	Actinomycetospora	uncultured bacterium
d57c2263b83a1a7311282300cc43fb06	Bacteria	Actinobacteria	Actinobacteria	Pseudonocardiales	Pseudonocardiaceae	Actinomycetospora	uncultured bacterium
90b04683d5b7ef64211f95b9d3ebdd1a	Bacteria	Actinobacteria	Actinobacteria	Pseudonocardiales	Pseudonocardiaceae	Actinomycetospora	uncultured bacterium
ee033e597a0e275f3d5e8070cd7ede9f	Bacteria	Actinobacteria	Actinobacteria	Pseudonocardiales	Pseudonocardiaceae	Pseudonocardia	uncultured bacterium
7a3a2cc68e767dd8ec93bb44f935a3fa	Bacteria	Actinobacteria	Actinobacteria	Pseudonocardiales	Pseudonocardiaceae	Pseudonocardia	NA
cc60312357314937af544b9333c06feb	Bacteria	Actinobacteria	Actinobacteria	Pseudonocardiales	Pseudonocardiaceae	Pseudonocardia	NA
9a7138253424c550c7fdbd2a5d675639	Bacteria	Actinobacteria	Actinobacteria	Pseudonocardiales	Pseudonocardiaceae	Pseudonocardia	NA
1be463eace897ffa0bd49cf4b725d5a4	Bacteria	Actinobacteria	Actinobacteria	Pseudonocardiales	Pseudonocardiaceae	Prauserella	NA
4f46fb48db4a759699801062a06b93fc	Bacteria	Actinobacteria	Actinobacteria	Pseudonocardiales	Pseudonocardiaceae	Crossiella	NA
fe0ee07c8a03dcc118f7d3ceb7ae8f47	Bacteria	Actinobacteria	Actinobacteria	Pseudonocardiales	Pseudonocardiaceae	Crossiella	uncultured bacterium
2fe99b95487a1a17e16771e9815ccaff	Bacteria	Actinobacteria	Actinobacteria	Pseudonocardiales	Pseudonocardiaceae	Crossiella	uncultured bacterium
fd8defdb558b13eb2d9dba2b554a4333	Bacteria	Actinobacteria	Actinobacteria	Frankiales	Frankiaceae	Frankia	uncultured bacterium
f9721c7e46f9c0e47fdd0a605b0def58	Bacteria	Actinobacteria	Actinobacteria	Streptomycetales	Streptomycetaceae	Streptomyces	NA
cbf30832c6b542d0450f4b4738291656	Bacteria	Actinobacteria	Actinobacteria	Streptomycetales	Streptomycetaceae	Streptomyces	NA
26b4b526e1e97e0a1322abc26264cfea	Bacteria	Actinobacteria	Actinobacteria	Streptomycetales	Streptomycetaceae	Streptomyces	NA
120eba657e42a11a5c29f97b90f02035	Bacteria	Actinobacteria	Actinobacteria	Streptomycetales	Streptomycetaceae	Streptomyces	NA
6cdaebf799a2ecc7c8546d1e01a817a7	Bacteria	Actinobacteria	Actinobacteria	Streptosporangiales	Nocardiopsaceae	Nocardiopsis	NA
09df9468205c7c4e16f8dfee830c4853	Bacteria	Actinobacteria	Actinobacteria	Streptosporangiales	Nocardiopsaceae	Allonocardiopsis	Allonocardiopsis opalescens
5b8b81f699c0821a3c01ae7affb09080	Bacteria	Actinobacteria	Actinobacteria	Propionibacteriales	Propionibacteriaceae	NA	NA
4dbd3e4f5ee4e9f818a4d7a46a990fad	Bacteria	Actinobacteria	Actinobacteria	Bifidobacteriales	Bifidobacteriaceae	Bifidobacterium	NA
5a6c87d6a4eb5e114959f6192f29b641	Bacteria	Actinobacteria	Actinobacteria	Bifidobacteriales	Bifidobacteriaceae	Bifidobacterium	NA
a9b24370bdb02a8ee91855de7b8b2813	Bacteria	Actinobacteria	Actinobacteria	Bifidobacteriales	Bifidobacteriaceae	Bifidobacterium	NA
05c2d2963f606b1530be56ab8ce2e427	Bacteria	Actinobacteria	Actinobacteria	Bifidobacteriales	Bifidobacteriaceae	Bifidobacterium	NA
1b23e74fb43b2b8a2d20b91679cf8e0e	Bacteria	Actinobacteria	Actinobacteria	Bifidobacteriales	Bifidobacteriaceae	Bifidobacterium	NA
0243aaf1b7aee2cb6d5127381e429f1a	Bacteria	Actinobacteria	Actinobacteria	Actinomycetales	Actinomycetaceae	Actinomyces	uncultured Actinomycetales bacterium
75a3e20e916ee5ec7dceae34a1bc0209	Bacteria	Actinobacteria	Actinobacteria	Actinomycetales	Actinomycetaceae	Actinomyces	NA
36ae48e73c9c062b29cf058322911d06	Bacteria	Actinobacteria	Actinobacteria	Actinomycetales	Actinomycetaceae	Actinomyces	NA
feae023645c93e1b64b8d11789136890	Bacteria	Actinobacteria	Actinobacteria	Kineosporiales	Kineosporiaceae	Pseudokineococcus	Pseudokineococcus sp. SKC1-2
3d047484aadcf8187f0ae5c07bc3f183	Bacteria	Actinobacteria	Actinobacteria	Kineosporiales	Kineosporiaceae	Pseudokineococcus	NA
051700a1cdfadbfc7d197ef5a6f88d48	Bacteria	Actinobacteria	Actinobacteria	Kineosporiales	Kineosporiaceae	Pseudokineococcus	NA
b2953cda9c80c9eda40cf1a21111c9b5	Bacteria	Actinobacteria	Actinobacteria	Kineosporiales	Kineosporiaceae	Pseudokineococcus	Pseudokineococcus marinus
e5aba9654243ea3a793d4449c5d55cfd	Bacteria	Actinobacteria	Actinobacteria	Micrococcales	Intrasporangiaceae	Ornithinimicrobium	uncultured bacterium
a7da93a9744a7863292bcf97d47b6a10	Bacteria	Actinobacteria	Actinobacteria	Micrococcales	Intrasporangiaceae	NA	NA
cca3b21cc212f6ad4e81959ca95da40e	Bacteria	Actinobacteria	Actinobacteria	Micrococcales	Intrasporangiaceae	Janibacter	NA
ae3938b2dcb171f848bb3e67363216e5	Bacteria	Actinobacteria	Actinobacteria	Micrococcales	Intrasporangiaceae	NA	NA
f1b5eeeb25621b67be6c585d0295ecdc	Bacteria	Actinobacteria	Actinobacteria	Micrococcales	Dermabacteraceae	Brachybacterium	NA
d3f15f26540c2d1c8bf24edecabf0bb6	Bacteria	Actinobacteria	Actinobacteria	Micrococcales	Dermabacteraceae	Brachybacterium	NA
f330e765325ac47997066c79007f76b7	Bacteria	Actinobacteria	Actinobacteria	Micrococcales	Dermabacteraceae	Brachybacterium	NA
05b18ec772b1068d4e5af85a64eaed0f	Bacteria	Actinobacteria	Actinobacteria	Micrococcales	Dermabacteraceae	Brachybacterium	NA
ad470d92771f25cd7bf65654616ca871	Bacteria	Actinobacteria	Actinobacteria	Micrococcales	Intrasporangiaceae	Ornithinimicrobium	uncultured bacterium
3ce544b2bed0cf9623d66550a4e86349	Bacteria	Actinobacteria	Actinobacteria	Micrococcales	Intrasporangiaceae	Ornithinimicrobium	uncultured bacterium
6d1a0d3fc7c5ccf7fd5fc5e3390b9a96	Bacteria	Actinobacteria	Actinobacteria	Micrococcales	Intrasporangiaceae	NA	NA
5932fad5a1cd718b6b676740c2e0a57f	Bacteria	Actinobacteria	Actinobacteria	Micrococcales	Dermacoccaceae	NA	NA
cf2013f7f63236fe88a26c6cc20b5289	Bacteria	Actinobacteria	Actinobacteria	Micrococcales	NA	NA	NA
d733b946d2107a18e9f8d585a2fc073e	Bacteria	Actinobacteria	Actinobacteria	Micrococcales	Dermacoccaceae	NA	NA
3f1ab4058b00e2a309322ba3cf5e5da1	Bacteria	Actinobacteria	Actinobacteria	Micrococcales	Micrococcaceae	Kocuria	NA
9f68e6aad35ab42586377a992b1dbd66	Bacteria	Actinobacteria	Actinobacteria	Micrococcales	Micrococcaceae	Kocuria	Kocuria marina
5697414a50fb9f841bc5469d3b996d99	Bacteria	Actinobacteria	Actinobacteria	Micrococcales	Micrococcaceae	Nesterenkonia	NA
88a9423641dfe1a72d402a66fe67184a	Bacteria	Actinobacteria	Actinobacteria	Micrococcales	Micrococcaceae	NA	NA
be80fe6e84c2bae9737bd5ee5b9ca751	Bacteria	Actinobacteria	Actinobacteria	Micrococcales	Micrococcaceae	Arthrobacter	Arthrobacter agilis
0c77e1cd5ccec3ff2bc8dc14cf1d993a	Bacteria	Actinobacteria	Actinobacteria	Micrococcales	Micrococcaceae	Arthrobacter	NA
efc804c6153504e2d44025e2527e0fb5	Bacteria	Actinobacteria	Actinobacteria	Micrococcales	Micrococcaceae	NA	NA
ae1a1b89acb618e2b6fd78c1e20fecb4	Bacteria	Actinobacteria	Actinobacteria	Micrococcales	Micrococcaceae	NA	NA
9b4be26e7bb3a23d25e080a3bba619f6	Bacteria	Actinobacteria	Actinobacteria	Micrococcales	Micrococcaceae	Arthrobacter	NA
227253fef87fe5013141954fceea878d	Bacteria	Actinobacteria	Actinobacteria	Micrococcales	Micrococcaceae	NA	NA
23d9101957457b0fd092600b1e940fe5	Bacteria	Actinobacteria	Actinobacteria	Micrococcales	Micrococcaceae	Glutamicibacter	NA
c4f3eed4df162d908091f66e0405ad6c	Bacteria	Actinobacteria	Actinobacteria	Micrococcales	Micrococcaceae	Glutamicibacter	uncultured bacterium
18efe062565203afc3478caf9f4f06cf	Bacteria	Actinobacteria	Actinobacteria	Micrococcales	Micrococcaceae	Glutamicibacter	NA
4f4800184a5b1352ceb267eaf35d2e41	Bacteria	Actinobacteria	Actinobacteria	Micrococcales	Micrococcaceae	Glutamicibacter	NA
6a7a6fed3a850c6bab631c438c0556c4	Bacteria	Actinobacteria	Actinobacteria	Micrococcales	Micrococcaceae	Glutamicibacter	NA
263904377d2cd77982d4d3160e9674a8	Bacteria	Actinobacteria	Actinobacteria	Micrococcales	Micrococcaceae	Glutamicibacter	NA
27425497617da1ba9388572151bdcab5	Bacteria	Actinobacteria	Actinobacteria	Micrococcales	Micrococcaceae	NA	NA
4c981660e39a8b03e7403e8e695db1de	Bacteria	Actinobacteria	Actinobacteria	Micrococcales	Micrococcaceae	Citricoccus	NA
ccdd77bfaf3bda698aedecf319c9da04	Bacteria	Actinobacteria	Actinobacteria	Micrococcales	Micrococcaceae	Citricoccus	NA
1368aca6d12ec4a9bbf16a2ff67104e1	Bacteria	Actinobacteria	Actinobacteria	Micrococcales	Micrococcaceae	Kocuria	NA
219ff31fec2d566e69fdba20ae365754	Bacteria	Actinobacteria	Actinobacteria	Micrococcales	Micrococcaceae	Arthrobacter	NA
bdbdb4a39e3433bcdab5de2db131d9d6	Bacteria	Actinobacteria	Actinobacteria	Micrococcales	Micrococcaceae	NA	NA
64597ae3e546805d6369ceec1d45c524	Bacteria	Actinobacteria	Actinobacteria	Micrococcales	Micrococcaceae	Rothia	NA
a0a0f587e4cb320432acd2afbb0c1ea8	Bacteria	Actinobacteria	Actinobacteria	Micrococcales	Demequinaceae	Demequina	NA
6360f20f11f29bbb5911ec5bda6768cc	Bacteria	Actinobacteria	Actinobacteria	Micrococcales	Cellulomonadaceae	Pseudactinotalea	uncultured bacterium
13b0babab509009caafb7a81f0474741	Bacteria	Actinobacteria	Actinobacteria	Micrococcales	Cellulomonadaceae	Pseudactinotalea	uncultured bacterium
d892d40bc79d0c356bd2886ce8d120ee	Bacteria	Actinobacteria	Actinobacteria	Micrococcales	Cellulomonadaceae	Cellulomonas	NA
f88f632fe3da90d901a42b3ec75b8baa	Bacteria	Actinobacteria	Actinobacteria	Micrococcales	Cellulomonadaceae	Cellulomonas	NA
47ab4ff9b89af4643cd37f4bf1cae5ec	Bacteria	Actinobacteria	Actinobacteria	Micrococcales	Promicromonosporaceae	Isoptericola	NA
b91d35a006247194d411f73e3f873b04	Bacteria	Actinobacteria	Actinobacteria	Micrococcales	Promicromonosporaceae	NA	NA
033060306cee2b2f32c4918ff0b75cb3	Bacteria	Actinobacteria	Actinobacteria	Micrococcales	Promicromonosporaceae	Isoptericola	NA
7b7f9c073366c233fa85c7a9aee5903c	Bacteria	Actinobacteria	Actinobacteria	Micrococcales	Promicromonosporaceae	Isoptericola	NA
d9ee167a9a4fb82d347e0b97464e7ae8	Bacteria	Actinobacteria	Actinobacteria	Micrococcales	Promicromonosporaceae	NA	NA
333048cac277d86e040b020b11c3eabf	Bacteria	Actinobacteria	Actinobacteria	Micrococcales	Promicromonosporaceae	Isoptericola	Isoptericola halotolerans
bf3eaaf2304c2d7e4570ae0d96db6d7a	Bacteria	Actinobacteria	Actinobacteria	Micrococcales	Promicromonosporaceae	Isoptericola	NA
7a9a409a533ea0c7d47d1b3e3c7c6b4c	Bacteria	Actinobacteria	Actinobacteria	Micrococcales	Promicromonosporaceae	Isoptericola	NA
a1ed615a4ed0b08c534fcc504a4608b2	Bacteria	Actinobacteria	Actinobacteria	Micrococcales	Promicromonosporaceae	Cellulosimicrobium	NA
206d00445a497d2441220533e0f6435a	Bacteria	Actinobacteria	Actinobacteria	Micrococcales	Sanguibacteraceae	Sanguibacter	Sanguibacter inulinus
c41738613b5a85f557a95dc25c2ac00f	Bacteria	Actinobacteria	Actinobacteria	Micrococcales	Sanguibacteraceae	Sanguibacter	uncultured Sanguibacter sp.
c489a5dd3e6b99cbbe986a7965f907ff	Bacteria	Actinobacteria	Actinobacteria	Micrococcales	Cellulomonadaceae	Oerskovia	NA
6a1b0a6d76564a891f3d1d5106088ee4	Bacteria	Actinobacteria	Actinobacteria	Micrococcales	NA	NA	NA
1df2faad7a87c53286100df3198877cb	Bacteria	Actinobacteria	Actinobacteria	Micrococcales	Bogoriellaceae	Georgenia	uncultured bacterium
080b0d4b2edee958874aa91ffc66314c	Bacteria	Actinobacteria	Actinobacteria	Micrococcales	Bogoriellaceae	NA	NA
dd86d969d72983857480c394c50efc1d	Bacteria	Actinobacteria	Actinobacteria	Micrococcales	Brevibacteriaceae	Brevibacterium	NA
1354d8eddb9222983aca5a2fd2c6c7a5	Bacteria	Actinobacteria	Actinobacteria	Micrococcales	Brevibacteriaceae	Brevibacterium	NA
96286250d926d637fe2f47db3baa3575	Bacteria	Actinobacteria	Actinobacteria	Micrococcales	Brevibacteriaceae	Brevibacterium	NA
b1b955773f3f507bd9ceb5e08baf0085	Bacteria	Actinobacteria	Actinobacteria	Micrococcales	Brevibacteriaceae	Brevibacterium	NA
2aafde5b4b771991644a427880d69ab5	Bacteria	Actinobacteria	Actinobacteria	Micrococcales	Microbacteriaceae	Pseudoclavibacter	uncultured bacterium
6eeab3fb5a99cca2f0a584047433a90b	Bacteria	Actinobacteria	Actinobacteria	Micrococcales	Microbacteriaceae	Leucobacter	NA
9fe4c3dfc721f87da8ff9661f9600667	Bacteria	Actinobacteria	Actinobacteria	Micrococcales	Microbacteriaceae	Microbacterium	NA
1dca104d96e09a385302f0e0ec8b8553	Bacteria	Actinobacteria	Actinobacteria	Micrococcales	Microbacteriaceae	NA	NA
46f0ee51310d89d76b4c19557925d01d	Bacteria	Actinobacteria	Actinobacteria	Micrococcales	Microbacteriaceae	NA	NA
ee59c6ea0f5b70dcc6e15a3067ea67ce	Bacteria	Actinobacteria	Actinobacteria	Micrococcales	Microbacteriaceae	Agromyces	NA
14291825e1072d88a7fcf1595e6f374a	Bacteria	Actinobacteria	Actinobacteria	Micrococcales	Microbacteriaceae	NA	NA
497a26126c9e726c768bdec79e8c4e9b	Bacteria	Actinobacteria	Actinobacteria	Micrococcales	Microbacteriaceae	Curtobacterium	NA
eba3b6e7075065b2a5649f18c490c6af	Bacteria	Actinobacteria	Actinobacteria	Glycomycetales	Glycomycetaceae	Glycomyces	uncultured bacterium
1a5c5191af79edc39089d0448be193ab	Bacteria	Actinobacteria	Actinobacteria	Streptosporangiales	Thermomonosporaceae	Actinomadura	NA
6de747bf2d3c56f26c7d9509035abb01	Bacteria	Actinobacteria	Actinobacteria	Streptosporangiales	Thermomonosporaceae	Actinomadura	Actinomadura sp.
9c90d2d358d5e804c6343709e852daa0	Bacteria	Actinobacteria	Actinobacteria	Propionibacteriales	Nocardioidaceae	uncultured	uncultured bacterium
2d08c9fe03c8fd766daf38211131329c	Bacteria	Actinobacteria	Actinobacteria	Propionibacteriales	Nocardioidaceae	Nocardioides	uncultured organism
1173aceb8a3fde282dce55a2e3513904	Bacteria	Actinobacteria	Actinobacteria	Propionibacteriales	Nocardioidaceae	Nocardioides	uncultured organism
335faa61578fe15cb252810ac31a5a85	Bacteria	Actinobacteria	Actinobacteria	Propionibacteriales	Nocardioidaceae	NA	NA
7bab728a1c4dccf6c449fe1e58d21768	Bacteria	Actinobacteria	Actinobacteria	Propionibacteriales	Nocardioidaceae	Mumia	Mumia flava
73535887263df8679133936141ef542f	Bacteria	Actinobacteria	Actinobacteria	Propionibacteriales	Nocardioidaceae	NA	NA
171972b080255260c9263c8ea1265bd2	Bacteria	Actinobacteria	Actinobacteria	Propionibacteriales	Nocardioidaceae	NA	NA
fec8716195af98907bac8206e598cefa	Bacteria	Actinobacteria	Actinobacteria	Propionibacteriales	Nocardioidaceae	Marmoricola	NA
6aabd25ef39ec078f08c393369615e1d	Bacteria	Actinobacteria	Actinobacteria	Propionibacteriales	Nocardioidaceae	Nocardioides	NA
31cb63ce0d2bd58907ec2ae0b132feee	Bacteria	Actinobacteria	Actinobacteria	Propionibacteriales	Nocardioidaceae	Nocardioides	Nocardioides panzhihuensis
985824b29ee552abff57add3683471de	Bacteria	Actinobacteria	Actinobacteria	Propionibacteriales	Nocardioidaceae	Nocardioides	NA
bf66000e9099cd655b523d306c17dab1	Bacteria	Actinobacteria	Actinobacteria	Propionibacteriales	Nocardioidaceae	Nocardioides	NA
b3b99c7e3a0d655fd4aeadf93820978c	Bacteria	Actinobacteria	Actinobacteria	Propionibacteriales	Nocardioidaceae	Nocardioides	Nocardioides plantarum
9e40fd2593febf9c6b618912a23b46a2	Bacteria	Actinobacteria	Actinobacteria	Propionibacteriales	Nocardioidaceae	Nocardioides	NA
e13d246f09b75df93e8e454796a6e798	Bacteria	Actinobacteria	Actinobacteria	Propionibacteriales	Nocardioidaceae	Nocardioides	NA
d76d6003ee959b0bdf1f9de282467004	Bacteria	Actinobacteria	Actinobacteria	Propionibacteriales	Nocardioidaceae	Nocardioides	NA
bdab0b18328ac33e77d410b62a3f13ae	Bacteria	Actinobacteria	Actinobacteria	Propionibacteriales	Nocardioidaceae	Nocardioides	Nocardioides hungaricus
bd8919790739ea6a5b702e5b81674088	Bacteria	Actinobacteria	Actinobacteria	Propionibacteriales	Nocardioidaceae	Nocardioides	NA
51d17712aa75425dd234879223b097d4	Bacteria	Actinobacteria	Actinobacteria	Propionibacteriales	Nocardioidaceae	Nocardioides	NA
4f32dac89e185067481099fff8ffc1a7	Bacteria	Actinobacteria	Actinobacteria	Propionibacteriales	Nocardioidaceae	Nocardioides	uncultured bacterium
7034493f95fe775db5f9eeb1aac0cad9	Bacteria	Actinobacteria	Actinobacteria	Propionibacteriales	Nocardioidaceae	Nocardioides	NA
5722444281d29f37d84cebd60f7f66d0	Bacteria	Actinobacteria	Actinobacteria	Propionibacteriales	Nocardioidaceae	Aeromicrobium	uncultured bacterium
c1a73b835e3d0c818349681e679c1fcf	Bacteria	Actinobacteria	Actinobacteria	Propionibacteriales	Nocardioidaceae	Aeromicrobium	NA
a54d18a943f92515d0939a87f91f4474	Bacteria	Actinobacteria	Actinobacteria	Propionibacteriales	Nocardioidaceae	Aeromicrobium	NA
80e9729c5a711f180702e49f9f7a027f	Bacteria	Actinobacteria	Actinobacteria	Propionibacteriales	Nocardioidaceae	Nocardioides	NA
cc917d2002f9ea337989be11487706af	Bacteria	Actinobacteria	Acidimicrobiia	Actinomarinales	uncultured	uncultured Actinomycetales bacterium	uncultured Actinomycetales bacterium
27f3312e253bd9cf66636f2331680bd1	Bacteria	Actinobacteria	Acidimicrobiia	Actinomarinales	uncultured	uncultured Actinomycetales bacterium	uncultured Actinomycetales bacterium
4c48f902fc45189421bf9a60bf0b0e64	Bacteria	Actinobacteria	Acidimicrobiia	Actinomarinales	uncultured	NA	NA
e62e1eae5282843a9a0a2b05082f1ad9	Bacteria	Actinobacteria	Acidimicrobiia	Actinomarinales	uncultured	bacterium YC-LK-LKJ19	bacterium YC-LK-LKJ19
3ca0df41a965cbb1ebe24fa1c0ac7663	Bacteria	Actinobacteria	Acidimicrobiia	Actinomarinales	uncultured	bacterium YC-LK-LKJ36	bacterium YC-LK-LKJ36
e40e93d5171af7eec261b267a5dc6062	Bacteria	Actinobacteria	Nitriliruptoria	Euzebyales	Euzebyaceae	Euzebya	Euzebya sp. DY32-46
19db590e703914050276916941838934	Bacteria	Actinobacteria	Nitriliruptoria	Euzebyales	Euzebyaceae	uncultured	uncultured bacterium
1dbfd825768442bc6a6a3dc54b613e6b	Bacteria	Actinobacteria	Nitriliruptoria	Euzebyales	Euzebyaceae	uncultured	uncultured bacterium
f87fbcf919d4211e2c9578dd6219e9f2	Bacteria	Actinobacteria	Nitriliruptoria	Euzebyales	Euzebyaceae	uncultured	uncultured bacterium
ed6671682b56c211c9e966f26ff6c755	Bacteria	Actinobacteria	Nitriliruptoria	Euzebyales	Euzebyaceae	uncultured	uncultured bacterium
8bacd34f766b6345f4131659e2fbd2a0	Bacteria	Actinobacteria	Nitriliruptoria	Euzebyales	Euzebyaceae	uncultured	uncultured bacterium
3d6a7451fe0d60962202cb64a8b82dfd	Bacteria	Actinobacteria	Nitriliruptoria	Euzebyales	Euzebyaceae	uncultured	uncultured bacterium
3c7994e6b5f61b7e0f591bb14b5719e5	Bacteria	Actinobacteria	Nitriliruptoria	Euzebyales	Euzebyaceae	uncultured	uncultured Actinomycetales bacterium
b375c5fb071ac2e02774a249b507bb37	Bacteria	Actinobacteria	Nitriliruptoria	Euzebyales	Euzebyaceae	uncultured	uncultured bacterium
d1b9ab417df50938ad76614446f7203e	Bacteria	Actinobacteria	Rubrobacteria	Rubrobacterales	Rubrobacteriaceae	Rubrobacter	metagenome
1f7652c41d794e42f19a15edbf82b54f	Bacteria	Actinobacteria	Acidimicrobiia	IMCC26256	uncultured bacterium	uncultured bacterium	uncultured bacterium
1f6548a8ea07478e398397a1e4a765fa	Bacteria	Actinobacteria	Acidimicrobiia	IMCC26256	uncultured bacterium	uncultured bacterium	uncultured bacterium
6d87e59fbc6fef1ca7823b7c3f974380	Bacteria	Actinobacteria	Acidimicrobiia	IMCC26256	uncultured bacterium	uncultured bacterium	uncultured bacterium
d486f90927e6edb03dadffb2d3e967ce	Bacteria	Actinobacteria	Acidimicrobiia	Microtrichales	NA	NA	NA
3a11f70d9433782af911233bba28c3fe	Bacteria	Actinobacteria	Acidimicrobiia	Microtrichales	uncultured	NA	NA
cc8efb79c3fe7ada36e9d6e475de1582	Bacteria	Actinobacteria	Acidimicrobiia	Microtrichales	Ilumatobacteraceae	uncultured	uncultured bacterium
d55b746931615d32486fcc636c4d9c11	Bacteria	Actinobacteria	Acidimicrobiia	Microtrichales	Ilumatobacteraceae	uncultured	NA
dd285d1232ec5012e27ee9df9ccc6323	Bacteria	Actinobacteria	Acidimicrobiia	Microtrichales	Ilumatobacteraceae	uncultured	uncultured actinobacterium
250a2d49a818ec199f11755368f8684f	Bacteria	Actinobacteria	Acidimicrobiia	Microtrichales	Ilumatobacteraceae	Ilumatobacter	NA
dea1340e512ba5eab4d5f51a145264f7	Bacteria	Actinobacteria	Acidimicrobiia	Microtrichales	Ilumatobacteraceae	uncultured	NA
048248139938aad54c73f98a6bd6777a	Bacteria	Actinobacteria	Acidimicrobiia	Microtrichales	Iamiaceae	Iamia	NA
12c69e5e0036ed5b242874f1a54a3d3c	Bacteria	Actinobacteria	Acidimicrobiia	Microtrichales	Iamiaceae	Iamia	NA
3e1dca905af6077c07ab3cf7202791a8	Bacteria	Actinobacteria	Acidimicrobiia	Microtrichales	Iamiaceae	Iamia	metagenome
36f06dac01d57af9606b14e309576a2c	Bacteria	Actinobacteria	Acidimicrobiia	Microtrichales	Iamiaceae	Iamia	metagenome
16459c3b20f76549151241e4d7233e37	Bacteria	Actinobacteria	Acidimicrobiia	Microtrichales	uncultured	wastewater metagenome	wastewater metagenome
653e681f224b494b4f2c1b48e6a67ec5	Bacteria	Actinobacteria	Acidimicrobiia	Microtrichales	Microtrichaceae	uncultured	uncultured Acidimicrobidae bacterium
47862d2d2c182e26647fc359098d4e43	Bacteria	Actinobacteria	Acidimicrobiia	Microtrichales	Microtrichaceae	uncultured	NA
274bd4589bc171605654e9b474870396	Bacteria	Actinobacteria	Acidimicrobiia	Microtrichales	Microtrichaceae	uncultured	uncultured Actinomycetales bacterium
2516ae633a724f32087d6ffea5a58274	Bacteria	Actinobacteria	Acidimicrobiia	Microtrichales	uncultured	uncultured actinobacterium	uncultured actinobacterium
11853b30f20cb485eaa40578707f18c9	Bacteria	Actinobacteria	Acidimicrobiia	Microtrichales	uncultured	uncultured Acidimicrobidae bacterium	uncultured Acidimicrobidae bacterium
9a11dd51db216d1a7925b4e796529ed3	Bacteria	Actinobacteria	Acidimicrobiia	Microtrichales	uncultured	uncultured Acidimicrobidae bacterium	uncultured Acidimicrobidae bacterium
60b873227605e788ee666c7ecbb0d575	Bacteria	Actinobacteria	Acidimicrobiia	Microtrichales	uncultured	bacterium YC-ZSS-LKJ66	bacterium YC-ZSS-LKJ66
abb48f953ac2a970706f98dcfb6f1959	Bacteria	Actinobacteria	Acidimicrobiia	IMCC26256	NA	NA	NA
1d2a33b40acf001bb98667cf41fbd74e	Bacteria	Actinobacteria	Acidimicrobiia	IMCC26256	NA	NA	NA
a0753dc30fa32e513f9a985bb038e406	Bacteria	Actinobacteria	Acidimicrobiia	uncultured	uncultured bacterium	uncultured bacterium	uncultured bacterium
62974c9630cf6dfa809937d56d226806	Bacteria	Actinobacteria	Acidimicrobiia	uncultured	NA	NA	NA
3085e46e907401893a1bef1598f49272	Bacteria	Actinobacteria	Thermoleophilia	Gaiellales	uncultured	uncultured organism	uncultured organism
1906521fb04168074a9fe220009bdb02	Bacteria	Actinobacteria	Thermoleophilia	Gaiellales	uncultured	NA	NA
4e3c9538ecab952566806360b2ad083b	Bacteria	Actinobacteria	Thermoleophilia	Gaiellales	uncultured	metagenome	metagenome
cb981a398a616e53187989e9c567d71c	Bacteria	Actinobacteria	Thermoleophilia	Gaiellales	uncultured	NA	NA
aef2333aa31f3f77d158d5fb79c394a0	Bacteria	Actinobacteria	Thermoleophilia	Gaiellales	uncultured	uncultured bacterium	uncultured bacterium
3793788dcddb755525f41179254d14a7	Bacteria	Actinobacteria	Thermoleophilia	Gaiellales	uncultured	NA	NA
ed77796e20ffe8b6880c0ee08ba4f9a8	Bacteria	Actinobacteria	Thermoleophilia	Gaiellales	uncultured	uncultured bacterium	uncultured bacterium
addc0ed1c7786af6f4ef1aff5d71e5be	Bacteria	Actinobacteria	Thermoleophilia	Gaiellales	uncultured	uncultured actinobacterium	uncultured actinobacterium
88cfb3baf22aaf7580a1cbfd46157d0e	Bacteria	Actinobacteria	Thermoleophilia	Gaiellales	Gaiellaceae	Gaiella	uncultured bacterium
750d721031b6d86ba9c11ef68b3d4fb0	Bacteria	Actinobacteria	Thermoleophilia	Gaiellales	Gaiellaceae	Gaiella	NA
af38b28ef281738b7c975c23b1e9001c	Bacteria	Actinobacteria	Thermoleophilia	Gaiellales	NA	NA	NA
a5d46d465f412e7be121e759d016dc19	Bacteria	Actinobacteria	Thermoleophilia	Gaiellales	Gaiellaceae	Gaiella	uncultured actinobacterium
c8ad5c63b9707523790d4ae35b5caa54	Bacteria	Actinobacteria	Thermoleophilia	Solirubrobacterales	Solirubrobacteraceae	NA	NA
9a7f8bb11039067125f15ea7bf445076	Bacteria	Actinobacteria	Thermoleophilia	Solirubrobacterales	Solirubrobacteraceae	Solirubrobacter	uncultured bacterium
210103819517329a90f0656fbf1639ec	Bacteria	Actinobacteria	Thermoleophilia	Solirubrobacterales	67-14	NA	NA
daae3699c460e7d41ec585f2d1241c4f	Bacteria	Actinobacteria	Thermoleophilia	Solirubrobacterales	67-14	uncultured Rubrobacteria bacterium	uncultured Rubrobacteria bacterium
50af92111d1cc3dd9110795e6d4c9ab4	Bacteria	Actinobacteria	Thermoleophilia	Solirubrobacterales	67-14	uncultured Rubrobacteria bacterium	uncultured Rubrobacteria bacterium
0c4c1c12e94b692208af0a1eb2f716e9	Bacteria	Actinobacteria	Thermoleophilia	Solirubrobacterales	67-14	uncultured Rubrobacteria bacterium	uncultured Rubrobacteria bacterium
6232159dc74c7a4c9ec0c6d80669e717	Bacteria	Actinobacteria	Thermoleophilia	Solirubrobacterales	67-14	uncultured Rubrobacteria bacterium	uncultured Rubrobacteria bacterium
57605d52d59b13fc79a5a233b9058ffa	Bacteria	Actinobacteria	Thermoleophilia	Solirubrobacterales	NA	NA	NA
8c3d843b5c8d5849d7bbf000e546d5bd	Bacteria	Actinobacteria	Thermoleophilia	Solirubrobacterales	NA	NA	NA
39cb1b2342549f4011f9c455f2cd07f5	Bacteria	Actinobacteria	Thermoleophilia	Solirubrobacterales	67-14	uncultured bacterium	uncultured bacterium
c8460b02e5b042ab6584dbc20176f7a0	Bacteria	Actinobacteria	Thermoleophilia	Solirubrobacterales	Solirubrobacteraceae	Patulibacter	uncultured Patulibacter sp.
9d127ac8ec1a7b03befe92229847b811	Bacteria	Actinobacteria	Thermoleophilia	Solirubrobacterales	Solirubrobacteraceae	Solirubrobacter	metagenome
ca92bdf271282ba65ab50c35dd6cad8b	Bacteria	Actinobacteria	Thermoleophilia	Solirubrobacterales	Solirubrobacteraceae	Solirubrobacter	metagenome
e1cb9c5c1b0ee564619626216558d1dd	Bacteria	Actinobacteria	Thermoleophilia	Solirubrobacterales	Solirubrobacteraceae	Solirubrobacter	uncultured bacterium
ce824232069a59f7643bde70049ace14	Bacteria	Actinobacteria	Thermoleophilia	Solirubrobacterales	Solirubrobacteraceae	Solirubrobacter	NA
0f737ded6abe78db11b251ec17f89e6e	Bacteria	Actinobacteria	Thermoleophilia	Solirubrobacterales	Solirubrobacteraceae	Solirubrobacter	NA
7997386ba2220d045f0c4c8d2070d451	Bacteria	Actinobacteria	Thermoleophilia	Solirubrobacterales	Solirubrobacteraceae	Solirubrobacter	NA
5ec0bafb706be4359e915713b7d791a8	Bacteria	Actinobacteria	Thermoleophilia	Solirubrobacterales	Solirubrobacteraceae	Solirubrobacter	NA
3480b71b40b88114932cfbdd0cd3bd30	Bacteria	Actinobacteria	Thermoleophilia	Solirubrobacterales	Solirubrobacteraceae	Solirubrobacter	NA
096c2ee2551ef8a4c37285e92d359164	Bacteria	Actinobacteria	Thermoleophilia	Solirubrobacterales	Solirubrobacteraceae	Solirubrobacter	NA
d9dc1e57180069cfa4d993653dc4c90b	Bacteria	Actinobacteria	Thermoleophilia	Solirubrobacterales	Solirubrobacteraceae	Solirubrobacter	NA
ba19e9811ff5c1ab670c3b56a83e41a8	Bacteria	Actinobacteria	Thermoleophilia	Solirubrobacterales	Solirubrobacteraceae	Solirubrobacter	NA
a6787de1dca05faa99587cf1a00e1c78	Bacteria	Actinobacteria	Thermoleophilia	Solirubrobacterales	Solirubrobacteraceae	Solirubrobacter	uncultured bacterium
ab16be25f43d38c5e4dcae528099771a	Bacteria	Actinobacteria	Thermoleophilia	Solirubrobacterales	Solirubrobacteraceae	Solirubrobacter	NA
ef4bae1ae5394f9577630a4d82977baa	Bacteria	Actinobacteria	Thermoleophilia	Solirubrobacterales	Solirubrobacteraceae	uncultured	NA
49b8775333b2d29c71facb612bc4e364	Bacteria	Actinobacteria	Thermoleophilia	Solirubrobacterales	67-14	NA	NA
75e7c3407b039de567ea053eb83bd8aa	Bacteria	Actinobacteria	Thermoleophilia	Solirubrobacterales	67-14	uncultured Rubrobacteria bacterium	uncultured Rubrobacteria bacterium
01e3e68942547ed43b8572abcd8820b5	Bacteria	Actinobacteria	Thermoleophilia	Solirubrobacterales	67-14	uncultured actinobacterium	uncultured actinobacterium
397e4089f3a3c6aa1b7f7eeced2d635a	Bacteria	Actinobacteria	Thermoleophilia	Solirubrobacterales	67-14	NA	NA
433baf3e0cde872b9da88875e0bfae6c	Bacteria	Actinobacteria	Thermoleophilia	Solirubrobacterales	67-14	uncultured bacterium	uncultured bacterium
4dc24fa062f9520295bb4c29b91fd7d6	Bacteria	Actinobacteria	Thermoleophilia	Solirubrobacterales	67-14	NA	NA
c81eb462d6200569f9453e6c11642aa1	Bacteria	Actinobacteria	Thermoleophilia	Solirubrobacterales	67-14	uncultured actinobacterium	uncultured actinobacterium
77568658852953b8bc48812e520cca62	Bacteria	Actinobacteria	Thermoleophilia	Solirubrobacterales	67-14	uncultured actinobacterium	uncultured actinobacterium
91bd5f9d302a87461d3456084c5526eb	Bacteria	Actinobacteria	Thermoleophilia	Solirubrobacterales	67-14	metagenome	metagenome
7462e6b2e477abbb7d582eba1d687292	Bacteria	Actinobacteria	Thermoleophilia	Solirubrobacterales	67-14	metagenome	metagenome
4b5648c8630f90b170d9e716829ec119	Bacteria	Actinobacteria	Thermoleophilia	Solirubrobacterales	67-14	metagenome	metagenome
f47e61f355805316cde79d37677fc1a8	Bacteria	Actinobacteria	Thermoleophilia	Solirubrobacterales	67-14	NA	NA
2472c446eb830c814411fe5aefed2f24	Bacteria	Actinobacteria	Thermoleophilia	Solirubrobacterales	67-14	uncultured bacterium	uncultured bacterium
110cb95dd80e6ddfc6c7e4dbed34875c	Bacteria	Actinobacteria	Thermoleophilia	Solirubrobacterales	67-14	uncultured bacterium	uncultured bacterium
c0a1ba4e1733e8f7279257666ff62649	Bacteria	Actinobacteria	Thermoleophilia	Solirubrobacterales	67-14	uncultured bacterium	uncultured bacterium
b44b83ba74befc544214d46b3dc1270d	Bacteria	Actinobacteria	Thermoleophilia	Solirubrobacterales	67-14	uncultured Rubrobacteria bacterium	uncultured Rubrobacteria bacterium
95c2df82bea6b4e1a23e58ae3fd20829	Bacteria	Actinobacteria	Thermoleophilia	uncultured	uncultured bacterium	uncultured bacterium	uncultured bacterium
a821f842ac873fd110d5721678e6324d	Bacteria	Actinobacteria	Thermoleophilia	Solirubrobacterales	67-14	uncultured organism	uncultured organism
d961232bbb49cb8119e203d839b58432	Bacteria	Actinobacteria	Thermoleophilia	Solirubrobacterales	67-14	uncultured organism	uncultured organism
84c0fa0b1aaf5045dbbf335792cdc0bd	Bacteria	Actinobacteria	Thermoleophilia	Solirubrobacterales	67-14	uncultured actinobacterium	uncultured actinobacterium
6ee4df97955281f32daa8226b925b9e9	Bacteria	Actinobacteria	Thermoleophilia	Solirubrobacterales	67-14	uncultured actinobacterium	uncultured actinobacterium
446bf77dde080dd65049ca9d15a47abb	Bacteria	Actinobacteria	Thermoleophilia	Solirubrobacterales	Solirubrobacteraceae	NA	NA
ec02094e734116e36005b0760c918ec8	Bacteria	Actinobacteria	Thermoleophilia	Solirubrobacterales	Solirubrobacteraceae	Parviterribacter	uncultured bacterium
1f6c0f7a1304b9476e9b8dec5f7f4578	Bacteria	Actinobacteria	Rubrobacteria	Rubrobacterales	Rubrobacteriaceae	Rubrobacter	NA
8154c989085dcab535c58fd5a7a18220	Bacteria	Actinobacteria	Rubrobacteria	Rubrobacterales	Rubrobacteriaceae	Rubrobacter	uncultured Rubrobacter sp.
97b61a9481f86e36c2e3a87d9e3b890d	Bacteria	Actinobacteria	Rubrobacteria	Rubrobacterales	Rubrobacteriaceae	Rubrobacter	NA
d99a0b2472cd7caecdd8d63ac9cb3fdf	Bacteria	Actinobacteria	Rubrobacteria	Rubrobacterales	Rubrobacteriaceae	Rubrobacter	uncultured bacterium
ef0c7928901deab56b8d8abef337ac5c	Bacteria	Actinobacteria	Rubrobacteria	Rubrobacterales	Rubrobacteriaceae	Rubrobacter	NA
32396fa5fd97786b4f0bd1ea943d990d	Bacteria	Actinobacteria	Rubrobacteria	Rubrobacterales	Rubrobacteriaceae	Rubrobacter	NA
acaf32d9c89ce2c359ea73b24a7fc1a9	Bacteria	Actinobacteria	Rubrobacteria	Rubrobacterales	Rubrobacteriaceae	Rubrobacter	NA
31b65e5b88969c5aa556b1a638f700ef	Bacteria	Actinobacteria	Rubrobacteria	Rubrobacterales	Rubrobacteriaceae	Rubrobacter	uncultured bacterium
7435da8fe7f31399ccbc1ea06b4a5e8f	Bacteria	Actinobacteria	Rubrobacteria	Rubrobacterales	Rubrobacteriaceae	Rubrobacter	uncultured actinobacterium
26a94b40983335dc4d8caed65bd99a19	Bacteria	Actinobacteria	Rubrobacteria	Rubrobacterales	Rubrobacteriaceae	Rubrobacter	uncultured actinobacterium
02fb646a5008198584ff42b0e07b4b49	Bacteria	Actinobacteria	Rubrobacteria	Rubrobacterales	Rubrobacteriaceae	Rubrobacter	Rubrobacter aplysinae
883c533fe08679bccabef3849020cca9	Bacteria	Actinobacteria	Rubrobacteria	Rubrobacterales	Rubrobacteriaceae	Rubrobacter	Rubrobacter sp. CBF L56
f4007e7d3694c53b27b5828b2a971b63	Bacteria	Actinobacteria	Rubrobacteria	Rubrobacterales	Rubrobacteriaceae	Rubrobacter	Rubrobacter sp. CBF L56
415e83bc193eb5948667eca902a1afe0	Bacteria	Actinobacteria	Rubrobacteria	Rubrobacterales	Rubrobacteriaceae	Rubrobacter	NA
14cb9ae75e65f4a30498f8b00333021a	Bacteria	Actinobacteria	Rubrobacteria	Rubrobacterales	Rubrobacteriaceae	Rubrobacter	NA
55fc47b8600acd7aec868f5ac443f0ac	Bacteria	Actinobacteria	Coriobacteriia	Coriobacteriales	Atopobiaceae	Coriobacteriaceae UCG-002	uncultured bacterium
ebea7a16a0f40a0dfbedc1452171ab3b	Bacteria	Actinobacteria	Coriobacteriia	Coriobacteriales	Coriobacteriaceae	Coriobacterium	uncultured Coriobacterium sp.
35cbb315e019e0a8768d4b73862df415	Bacteria	Actinobacteria	Coriobacteriia	Coriobacteriales	Coriobacteriaceae	Collinsella	NA
95d6a2a0e7a344010b5fd670677848e1	Bacteria	Actinobacteria	Coriobacteriia	Coriobacteriales	Atopobiaceae	Coriobacteriaceae UCG-002	uncultured bacterium
7427cc5ba277f690df113d56e5c6b538	Bacteria	Actinobacteria	Coriobacteriia	Coriobacteriales	uncultured	uncultured bacterium	uncultured bacterium
871b99772b7ead3ed8a217f566729af6	Bacteria	Actinobacteria	Coriobacteriia	Coriobacteriales	Coriobacteriales Incertae Sedis	uncultured	gut metagenome
d7beca96f7b70a2227f63a4b82d9b748	Bacteria	Actinobacteria	Coriobacteriia	Coriobacteriales	Coriobacteriales Incertae Sedis	Raoultibacter	uncultured bacterium
49095ce0b6df52a2d5d05beaf738494f	Bacteria	Actinobacteria	Coriobacteriia	Coriobacteriales	Coriobacteriales Incertae Sedis	Raoultibacter	Raoultibacter massiliensis
d6344f8964ac00239cc71e9ea069a1e8	Bacteria	Actinobacteria	Coriobacteriia	Coriobacteriales	Coriobacteriales Incertae Sedis	Raoultibacter	NA
266ac0fed70d32a14f3851ad48481f9c	Bacteria	Actinobacteria	Coriobacteriia	Coriobacteriales	Coriobacteriales Incertae Sedis	Raoultibacter	Raoultibacter massiliensis
c6857c18fb489677c5842f474684701c	Bacteria	Actinobacteria	Coriobacteriia	Coriobacteriales	Eggerthellaceae	uncultured	Enterococcus casseliflavus
b5fa26a9cc15505d4de81d448a74b74e	Bacteria	Actinobacteria	Coriobacteriia	Coriobacteriales	Eggerthellaceae	Enterorhabdus	uncultured bacterium
6b68ea61716c7100e15bd5c32f34254b	Bacteria	Actinobacteria	Coriobacteriia	Coriobacteriales	Eggerthellaceae	Enterorhabdus	uncultured bacterium
8524baec8010f1313e1c5737c3b4c756	Bacteria	Actinobacteria	Coriobacteriia	Coriobacteriales	Eggerthellaceae	Enterorhabdus	uncultured bacterium
d59645b5b4fe0e6a12121854654b7185	Bacteria	Actinobacteria	Coriobacteriia	Coriobacteriales	Eggerthellaceae	Paraeggerthella	Eggerthellaceae bacterium
87217092d840ef1fd3d37f58ed05db37	Bacteria	Actinobacteria	Coriobacteriia	Coriobacteriales	Eggerthellaceae	Enterorhabdus	uncultured bacterium
87c49fdf4864c9d929e0251e61cb8c68	Bacteria	Actinobacteria	Coriobacteriia	Coriobacteriales	Eggerthellaceae	NA	NA
56caa39ba943e0d5935b01cace1b50af	Bacteria	Actinobacteria	Coriobacteriia	Coriobacteriales	Eggerthellaceae	Paraeggerthella	NA
1b9ab7ba8573cbfe5f1a9f59f0b38ff4	Bacteria	Actinobacteria	Coriobacteriia	Coriobacteriales	Eggerthellaceae	Adlercreutzia	uncultured bacterium
ed9da3dd8dfadc232d8ce69ac938a2aa	Bacteria	Actinobacteria	Coriobacteriia	Coriobacteriales	Eggerthellaceae	NA	NA
feefb45836ede83af60e7bcdff2873b8	Bacteria	Actinobacteria	Coriobacteriia	Coriobacteriales	Eggerthellaceae	NA	NA
5ea15589b75873468ee43c6323ef60eb	Bacteria	Actinobacteria	Coriobacteriia	Coriobacteriales	Eggerthellaceae	Paraeggerthella	Eggerthellaceae bacterium
4e81e06a72a7a32cfd813870f59eb953	Bacteria	Actinobacteria	Coriobacteriia	Coriobacteriales	Eggerthellaceae	Gordonibacter	Gordonibacter sp. Marseille-P2775
23a587d6895157696307bd3a07959379	Bacteria	Actinobacteria	Coriobacteriia	Coriobacteriales	Eggerthellaceae	Gordonibacter	uncultured Gordonibacter sp.
35783ea00e2b6390b960439ded093162	Bacteria	Actinobacteria	Coriobacteriia	Coriobacteriales	Eggerthellaceae	Gordonibacter	uncultured Gordonibacter sp.
1415b3248a606382e338a4d54319eda3	Bacteria	Chlamydiae	Chlamydiae	Chlamydiales	Criblamydiaceae	Criblamydia	Criblamydia sequanensis
bd012c8fe0254976ad3c89c3ace48cca	Bacteria	Chlamydiae	Chlamydiae	Chlamydiales	Simkaniaceae	Candidatus Rhabdochlamydia	Latrodectus geometricus (brown widow)
1f238a1267f78f5ca52be36e2b09899c	Bacteria	Chlamydiae	Chlamydiae	Chlamydiales	Parachlamydiaceae	NA	NA
e0e240743263c8c8ef48a28168c577dd	Bacteria	Chlamydiae	Chlamydiae	Chlamydiales	Parachlamydiaceae	NA	NA
473a70e36524caf9af65048d13440025	Bacteria	Chlamydiae	Chlamydiae	Chlamydiales	NA	NA	NA
be3277f5dae1dbf1e70c5cde1be4140f	Bacteria	Chlamydiae	Chlamydiae	Chlamydiales	Chlamydiaceae	Candidatus Amphibiichlamydia	Candidatus Amphibiichlamydia salamandrae
52f5af73c4db606b04528d96047a4389	Bacteria	Spirochaetes	Spirochaetia	Spirochaetales	Spirochaetaceae	Sphaerochaeta	uncultured spirochete
bae6cc861c0788ad706cd88072212eb6	Bacteria	Spirochaetes	Spirochaetia	Spirochaetales	Spirochaetaceae	Spirochaeta 2	NA
6305b45e8d7589eae5dbfd529bc6a9ba	Bacteria	Spirochaetes	Spirochaetia	Spirochaetales	Spirochaetaceae	GWE2-31-10	Spirochaetes bacterium GWE1_32_154
59dfc944a56d3c17516c115e27e284a9	Bacteria	Spirochaetes	Spirochaetia	Spirochaetales	Spirochaetaceae	Treponema 2	NA
ad4fa66276b8c2f1473b8927012054f0	Bacteria	Lentisphaerae	Lentisphaeria	Victivallales	Victivallaceae	uncultured Lentisphaerae bacterium	uncultured Lentisphaerae bacterium
e14fa6a59d9ea98d084e0a7089883829	Bacteria	Lentisphaerae	Lentisphaeria	Victivallales	Victivallaceae	uncultured Lentisphaerae bacterium	uncultured Lentisphaerae bacterium
16e185d4385a9da9ff59f67658ba12c0	Bacteria	Lentisphaerae	Lentisphaeria	Victivallales	vadinBE97	uncultured bacterium	uncultured bacterium
dd46d349aa6f6db29f9a5d29a9cf5dc6	Bacteria	Lentisphaerae	Lentisphaeria	Victivallales	vadinBE97	uncultured bacterium	uncultured bacterium
9d8b1875b6e99011f40db6c97c8a027b	Bacteria	Lentisphaerae	Lentisphaeria	Victivallales	vadinBE97	uncultured bacterium	uncultured bacterium
7d5b9180565695da8ff755be7f6c99f0	Bacteria	Lentisphaerae	Lentisphaeria	Victivallales	vadinBE97	uncultured bacterium	uncultured bacterium
bb7f17aeeabef860ce125fe1a6f6c4fa	Bacteria	Lentisphaerae	Lentisphaeria	Victivallales	vadinBE97	Bacteroidales bacterium 55_9	Bacteroidales bacterium 55_9
7d5a28542428ec813f2ef07973280c3b	Bacteria	Lentisphaerae	Lentisphaeria	Victivallales	vadinBE97	uncultured rumen bacterium	uncultured rumen bacterium
58d48f7fae77eb29ab6dc15fd07b5dfc	Bacteria	Lentisphaerae	Lentisphaeria	Victivallales	vadinBE97	uncultured rumen bacterium	uncultured rumen bacterium
b255250809ee36b5e0630ee448e295e9	Bacteria	Lentisphaerae	Lentisphaeria	Victivallales	vadinBE97	uncultured rumen bacterium	uncultured rumen bacterium
6d01c8da1f0a43bc40b25acdda84ff08	Bacteria	Lentisphaerae	Lentisphaeria	Victivallales	Victivallaceae	uncultured bacterium	uncultured bacterium
a3271811463611f9255398743dc9faac	Bacteria	Lentisphaerae	Lentisphaeria	Victivallales	Victivallaceae	uncultured bacterium	uncultured bacterium
ecf0ab44a2d302cf5e1798ac696a862d	Bacteria	Lentisphaerae	Lentisphaeria	Victivallales	Victivallaceae	uncultured bacterium	uncultured bacterium
634fb49006a1422116c708bcd0ce3328	Bacteria	Lentisphaerae	Lentisphaeria	Victivallales	Victivallaceae	uncultured rumen bacterium	uncultured rumen bacterium
49698aa30d2f909faac7f1cffd4aaa5d	Bacteria	Lentisphaerae	Lentisphaeria	Victivallales	Victivallaceae	uncultured bacterium	uncultured bacterium
8ef67bec97f746354a684dbeffe2cbaf	Bacteria	Lentisphaerae	Lentisphaeria	Victivallales	Victivallaceae	uncultured rumen bacterium	uncultured rumen bacterium
9904a472b0d8763df6abacf8b0b509bd	Bacteria	Lentisphaerae	Lentisphaeria	Victivallales	Victivallaceae	NA	NA
41f70f1e15bb6ee1d850b8b4192d8079	Bacteria	Lentisphaerae	Lentisphaeria	Victivallales	Victivallaceae	uncultured rumen bacterium	uncultured rumen bacterium
c4941c0a1b1300ff1e78811dfe80eb10	Bacteria	Lentisphaerae	Lentisphaeria	Victivallales	Victivallaceae	NA	NA
02dd41d95ead045d32685d85513beaab	Bacteria	Lentisphaerae	Lentisphaeria	Victivallales	Victivallaceae	uncultured bacterium	uncultured bacterium
884ddfb0ab84a2a788ccf1b4a903182b	Bacteria	Lentisphaerae	Lentisphaeria	Victivallales	Victivallaceae	NA	NA
2c02880b2aa19d48daf1468c8c8bc314	Bacteria	Lentisphaerae	Lentisphaeria	Victivallales	Victivallaceae	uncultured bacterium	uncultured bacterium
08222c53b8a0e74ab8787c5f8f290261	Bacteria	Lentisphaerae	Lentisphaeria	Victivallales	Victivallaceae	uncultured bacterium	uncultured bacterium
dc9eb21bc507875bea26b052384a1229	Bacteria	Lentisphaerae	Lentisphaeria	Victivallales	Victivallaceae	uncultured rumen bacterium	uncultured rumen bacterium
d2f7b70001c232dd21e1461aff851f9c	Bacteria	Lentisphaerae	Lentisphaeria	Victivallales	Victivallaceae	uncultured bacterium	uncultured bacterium
b07ebea2f57176a62ecdc63193d8ffdf	Bacteria	Lentisphaerae	Lentisphaeria	Victivallales	Victivallaceae	Victivallis	unidentified
96ef16019efb8c6ef8d935259f1b9c97	Bacteria	Lentisphaerae	Lentisphaeria	Victivallales	Victivallaceae	NA	NA
58bf81ce3ccdcee64d1ef3e09dce2a36	Bacteria	Lentisphaerae	Lentisphaeria	Victivallales	Victivallaceae	Victivallis	unidentified
822a0ee849989f75cc532cb3540de19a	Bacteria	Lentisphaerae	Lentisphaeria	Victivallales	Victivallaceae	Victivallis	uncultured bacterium
7a2a9e1bb95091de8afcbb84f75782e6	Bacteria	Lentisphaerae	Lentisphaeria	Victivallales	Victivallaceae	Victivallis	uncultured bacterium
e17309eccf43bacc40ec1f46572e91fb	Bacteria	Lentisphaerae	Lentisphaeria	Victivallales	Victivallaceae	Victivallis	NA
022bce3a9646d8fc531d406c4f286a88	Bacteria	Lentisphaerae	Lentisphaeria	Victivallales	Victivallaceae	uncultured organism	uncultured organism
42c2c6328ff017e9cfa2e4d459f1063a	Bacteria	Lentisphaerae	Lentisphaeria	Victivallales	Victivallaceae	uncultured organism	uncultured organism
abecf0a43cea6984b39fff47b7e0ce0d	Bacteria	Lentisphaerae	Lentisphaeria	Victivallales	Victivallaceae	uncultured organism	uncultured organism
991e7cde323e7445666c3ab7ae203330	Bacteria	Lentisphaerae	Lentisphaeria	Victivallales	Victivallaceae	uncultured organism	uncultured organism
b5a36b5d7932ce0c22820e28b1abd362	Bacteria	RsaHF231	uncultured bacterium	uncultured bacterium	uncultured bacterium	uncultured bacterium	uncultured bacterium
c3a67030955e31330d66a36ac902d828	Bacteria	Firmicutes	Erysipelotrichia	Erysipelotrichales	Erysipelotrichaceae	NA	NA
e427eb538b5ac22940fc24386cbecc6a	Bacteria	Firmicutes	Erysipelotrichia	Erysipelotrichales	Erysipelotrichaceae	uncultured	uncultured Erysipelotrichaceae bacterium
7c6539ae8b45d9a96772f3034244a804	Bacteria	Firmicutes	Erysipelotrichia	Erysipelotrichales	Erysipelotrichaceae	uncultured	uncultured Erysipelotrichaceae bacterium
dd47ae1f532e16ae4bde4f21f395b1b6	Bacteria	Firmicutes	Erysipelotrichia	Erysipelotrichales	Erysipelotrichaceae	Asteroleplasma	metagenome
32f359e790df2a3bfe855e307ca37a09	Bacteria	Firmicutes	Erysipelotrichia	Erysipelotrichales	Erysipelotrichaceae	Erysipelotrichaceae UCG-004	uncultured bacterium
1f84fcf35556909e711f89504d67b0c2	Bacteria	Firmicutes	Erysipelotrichia	Erysipelotrichales	Erysipelotrichaceae	Erysipelotrichaceae UCG-004	uncultured bacterium
6e94c9609e0c2a57714d5cc0a9283f2d	Bacteria	Firmicutes	Erysipelotrichia	Erysipelotrichales	Erysipelotrichaceae	Erysipelatoclostridium	NA
649e7c49a9b9816a11b1f7dcc337f4b2	Bacteria	Firmicutes	Erysipelotrichia	Erysipelotrichales	Erysipelotrichaceae	Erysipelatoclostridium	NA
8dfc9cdd5e4ef1108e28fe9aa765818b	Bacteria	Firmicutes	Erysipelotrichia	Erysipelotrichales	Erysipelotrichaceae	Erysipelatoclostridium	unidentified
dc9e54f7286e18b023b597008d1e77a9	Bacteria	Firmicutes	Erysipelotrichia	Erysipelotrichales	Erysipelotrichaceae	Erysipelatoclostridium	NA
b2266dbc82660671b8545f2c4de1c1f8	Bacteria	Firmicutes	Erysipelotrichia	Erysipelotrichales	Erysipelotrichaceae	Erysipelatoclostridium	NA
c38a960df7216d16208af91e35c21b10	Bacteria	Firmicutes	Erysipelotrichia	Erysipelotrichales	Erysipelotrichaceae	Erysipelatoclostridium	unidentified
a168957615958a1e34469a7ddc0597a0	Bacteria	Firmicutes	Erysipelotrichia	Erysipelotrichales	Erysipelotrichaceae	Erysipelatoclostridium	NA
8e9220d05d93f662811064a8bd53e12d	Bacteria	Firmicutes	Erysipelotrichia	Erysipelotrichales	Erysipelotrichaceae	Erysipelatoclostridium	uncultured bacterium
c8c6a587ebe7b571a02ced6061c4629d	Bacteria	Firmicutes	Erysipelotrichia	Erysipelotrichales	Erysipelotrichaceae	Candidatus Stoquefichus	uncultured bacterium
404c5620bf74b3c830fe8bc721c63523	Bacteria	Firmicutes	Erysipelotrichia	Erysipelotrichales	Erysipelotrichaceae	NA	NA
2781c2934330d899b62657be179a5b6e	Bacteria	Firmicutes	Erysipelotrichia	Erysipelotrichales	Erysipelotrichaceae	NA	NA
1d425708e65eab56376a951521e8479c	Bacteria	Firmicutes	Erysipelotrichia	Erysipelotrichales	Erysipelotrichaceae	Coprobacillus	NA
e865f29a716e8d51f83931befa951240	Bacteria	Firmicutes	Erysipelotrichia	Erysipelotrichales	Erysipelotrichaceae	Erysipelotrichaceae UCG-003	NA
203944d84f4a0ea3cba00be1386efa6f	Bacteria	Firmicutes	Erysipelotrichia	Erysipelotrichales	Erysipelotrichaceae	Erysipelatoclostridium	NA
1541faf3a457cc8cc05b01ce30983449	Bacteria	Firmicutes	Erysipelotrichia	Erysipelotrichales	Erysipelotrichaceae	Catenibacterium	uncultured bacterium
f7a5bb26f18474e6c701f3da11ad9e22	Bacteria	Firmicutes	Erysipelotrichia	Erysipelotrichales	Erysipelotrichaceae	Candidatus Stoquefichus	uncultured bacterium
7b84be9d89c89b5fa1eff7227777ffa9	Bacteria	Firmicutes	Erysipelotrichia	Erysipelotrichales	Erysipelotrichaceae	[Anaerorhabdus] furcosa group	Anaerorhabdus furcosa
40992f060e819de6e8586921a4f68180	Bacteria	Firmicutes	Erysipelotrichia	Erysipelotrichales	Erysipelotrichaceae	[Anaerorhabdus] furcosa group	Anaerorhabdus furcosa
f709f6f13d1eb31526a8d931ad779650	Bacteria	Firmicutes	Erysipelotrichia	Erysipelotrichales	Erysipelotrichaceae	Holdemania	NA
2fb5a4a7d5e419920ec9257327a118ca	Bacteria	Firmicutes	Erysipelotrichia	Erysipelotrichales	Erysipelotrichaceae	Holdemania	NA
2c3d54be6c741104e0fa5da6dc2943e9	Bacteria	Firmicutes	Erysipelotrichia	Erysipelotrichales	Erysipelotrichaceae	Dielma	NA
9aa1ad46e41d0b4d5a5d03476d4ba887	Bacteria	Firmicutes	Erysipelotrichia	Erysipelotrichales	Erysipelotrichaceae	Dielma	NA
1945dbc52a841b70f4b4393556b5fd93	Bacteria	Firmicutes	Erysipelotrichia	Erysipelotrichales	Erysipelotrichaceae	Dielma	NA
516a7025b707b2fcf797cf48efecc8c3	Bacteria	Firmicutes	Erysipelotrichia	Erysipelotrichales	Erysipelotrichaceae	Breznakia	uncultured bacterium
a74f7d44ba9c146dd07a001acec9bab0	Bacteria	Firmicutes	Erysipelotrichia	Erysipelotrichales	Erysipelotrichaceae	Breznakia	uncultured bacterium
ff21493c9c939862e7dff2f416fcb1cf	Bacteria	Firmicutes	Erysipelotrichia	Erysipelotrichales	Erysipelotrichaceae	NA	NA
ebab30e2bd27baed6e1935c5665cf5c0	Bacteria	Firmicutes	Erysipelotrichia	Erysipelotrichales	Erysipelotrichaceae	NA	NA
26e6db1289988fa361c4d7cd91f52eca	Bacteria	Firmicutes	Erysipelotrichia	Erysipelotrichales	Erysipelotrichaceae	Faecalitalea	NA
782a79a0725adc6ac22fc1fd15933a12	Bacteria	Firmicutes	Erysipelotrichia	Erysipelotrichales	Erysipelotrichaceae	Holdemanella	uncultured bacterium
eee617817ba722e01d2fc37a3819b87f	Bacteria	Firmicutes	Erysipelotrichia	Erysipelotrichales	Erysipelotrichaceae	Dubosiella	uncultured bacterium
7137ba636414da541d534caef9b8256b	Bacteria	Firmicutes	Erysipelotrichia	Erysipelotrichales	Erysipelotrichaceae	uncultured	uncultured Allobaculum sp.
85378d23e7f991000e860efe7d62d356	Bacteria	Firmicutes	Erysipelotrichia	Erysipelotrichales	Erysipelotrichaceae	uncultured	uncultured Allobaculum sp.
6448a9d5b46a5a6a57fac67b9c7bf2ba	Bacteria	Firmicutes	Erysipelotrichia	Erysipelotrichales	Erysipelotrichaceae	Faecalibaculum	Faecalibaculum rodentium
00b4a392eb0ae32da551d4e8411e9946	Bacteria	Firmicutes	Erysipelotrichia	Erysipelotrichales	Erysipelotrichaceae	Faecalibaculum	NA
bbd98e6012cd688e0422e1e2c5990a8f	Bacteria	Firmicutes	Erysipelotrichia	Erysipelotrichales	Erysipelotrichaceae	Faecalibaculum	uncultured bacterium
940c5c7f5d291961c87dd25da8580e29	Bacteria	Firmicutes	Erysipelotrichia	Erysipelotrichales	Erysipelotrichaceae	Faecalibaculum	uncultured bacterium
31c552e422c4696dffc3a565f3ed0f59	Bacteria	Firmicutes	Erysipelotrichia	Erysipelotrichales	Erysipelotrichaceae	Allobaculum	uncultured bacterium
832f47025bc2517e79c2c472826754c3	Bacteria	Firmicutes	Erysipelotrichia	Erysipelotrichales	Erysipelotrichaceae	Allobaculum	uncultured bacterium
a0809b4c60d23bf04e2ae7aa25fe82a6	Bacteria	Firmicutes	Erysipelotrichia	Erysipelotrichales	Erysipelotrichaceae	Allobaculum	uncultured bacterium
cdd100dc41ab2781bcd68b4792268773	Bacteria	Firmicutes	Erysipelotrichia	Erysipelotrichales	Erysipelotrichaceae	Allobaculum	uncultured bacterium
ca5f1b939300c4fa285f60064de460da	Bacteria	Firmicutes	Erysipelotrichia	Erysipelotrichales	Erysipelotrichaceae	Allobaculum	NA
2f85cbe972c073b5557d544d2b324e7d	Bacteria	Firmicutes	Erysipelotrichia	Erysipelotrichales	Erysipelotrichaceae	Allobaculum	uncultured bacterium
c8b6e5f9b77c22280e78dcaa17f5f59c	Bacteria	Firmicutes	Erysipelotrichia	Erysipelotrichales	Erysipelotrichaceae	Faecalitalea	uncultured bacterium
ad8479baea12886e3eda17d06e91e480	Bacteria	Firmicutes	Erysipelotrichia	Erysipelotrichales	Erysipelotrichaceae	Faecalitalea	uncultured bacterium
d7b4a0fa98af28502f6aae40a6cfb4a9	Bacteria	Firmicutes	Erysipelotrichia	Erysipelotrichales	Erysipelotrichaceae	Faecalitalea	uncultured bacterium
529f82db11f0c0c7b5528c9b2161cbd8	Bacteria	Firmicutes	Erysipelotrichia	Erysipelotrichales	Erysipelotrichaceae	Dielma	NA
5f8d35126b0a7321413d21487ec72b73	Bacteria	Firmicutes	Erysipelotrichia	Erysipelotrichales	Erysipelotrichaceae	[Clostridium] innocuum group	NA
b8fd2fcb9bfca20a0984a03e48ef6cac	Bacteria	Firmicutes	Erysipelotrichia	Erysipelotrichales	Erysipelotrichaceae	[Clostridium] innocuum group	uncultured bacterium
aea9cfef3a5b755836102f517d7dadc9	Bacteria	Firmicutes	Erysipelotrichia	Erysipelotrichales	Erysipelotrichaceae	Dielma	NA
d79e14df7b1ce7a873f6aed235fd8666	Bacteria	Firmicutes	Erysipelotrichia	Erysipelotrichales	Erysipelotrichaceae	NA	NA
4a467997f770db0ac6d386bae91258a7	Bacteria	Firmicutes	Erysipelotrichia	Erysipelotrichales	Erysipelotrichaceae	NA	NA
498e2f02bd527e6e722e2a2563ffd9af	Bacteria	Firmicutes	Erysipelotrichia	Erysipelotrichales	Erysipelotrichaceae	NA	NA
1a76ce45efe672d988d9e5648b587478	Bacteria	Firmicutes	Erysipelotrichia	Erysipelotrichales	Erysipelotrichaceae	NA	NA
7b3634dd171dfc22f9e7902aa09f6aa8	Bacteria	Tenericutes	Mollicutes	T2WK15B57	uncultured bacterium	uncultured bacterium	uncultured bacterium
42f26ad589fc6ae44d197a0bf734e046	Bacteria	Tenericutes	Mollicutes	Anaeroplasmatales	Anaeroplasmataceae	Anaeroplasma	uncultured bacterium
8a489b6b7f8a686e3ba2e479ae54b7b9	Bacteria	Tenericutes	Mollicutes	NA	NA	NA	NA
e9059ac373d99cef8f7f3366d0a87e8e	Bacteria	Tenericutes	Mollicutes	Anaeroplasmatales	Anaeroplasmataceae	Anaeroplasma	uncultured bacterium
8b45376f9cf6c26e6430a1f406a239fe	Bacteria	Tenericutes	Mollicutes	Anaeroplasmatales	Anaeroplasmataceae	Anaeroplasma	uncultured bacterium
d0213af69fbef4905d0c8182e3f897b0	Bacteria	Tenericutes	Mollicutes	Anaeroplasmatales	Anaeroplasmataceae	Anaeroplasma	uncultured bacterium
bb2d1b0ef008d1e46903e72842ec3940	Bacteria	Tenericutes	Mollicutes	Anaeroplasmatales	Anaeroplasmataceae	Anaeroplasma	uncultured bacterium
158f3c659da5d084761131b045a91d81	Bacteria	Tenericutes	Mollicutes	Anaeroplasmatales	Anaeroplasmataceae	Anaeroplasma	uncultured bacterium
b3cd57a5eabb004f9dfb4c76e8e7022a	Bacteria	Tenericutes	Mollicutes	Anaeroplasmatales	Anaeroplasmataceae	Anaeroplasma	uncultured bacterium
adb319c0ed74928c1bbfe8085bda3512	Bacteria	Tenericutes	Mollicutes	Anaeroplasmatales	Anaeroplasmataceae	Anaeroplasma	uncultured bacterium
a19464eb49dfc4243f802ee225780bab	Bacteria	Tenericutes	Mollicutes	Anaeroplasmatales	Anaeroplasmataceae	Anaeroplasma	uncultured bacterium
bf8725b378d0b67af3581aeefffe3461	Bacteria	Tenericutes	Mollicutes	Anaeroplasmatales	Anaeroplasmataceae	Anaeroplasma	uncultured bacterium
97fb8279ad614159839afd393b3ffe29	Bacteria	Tenericutes	Mollicutes	Anaeroplasmatales	Anaeroplasmataceae	Anaeroplasma	uncultured bacterium
726e61b9b51ac99839bfd9ce68d15e06	Bacteria	Tenericutes	Mollicutes	Anaeroplasmatales	Anaeroplasmataceae	Anaeroplasma	uncultured bacterium
f0bbe2ffce77b42519d6d1ae932a7326	Bacteria	Tenericutes	Mollicutes	Anaeroplasmatales	Anaeroplasmataceae	Anaeroplasma	uncultured bacterium
40ed67d6008d070b4f0aced7e2afd276	Bacteria	Tenericutes	Mollicutes	Anaeroplasmatales	Anaeroplasmataceae	Anaeroplasma	uncultured bacterium
14ed141988070abe9111b5463d919393	Bacteria	Tenericutes	Mollicutes	Acholeplasmatales	Acholeplasmataceae	Acholeplasma	NA
e6aedcde4733403faeb5ed245fd45cb3	Bacteria	Tenericutes	Mollicutes	NA	NA	NA	NA
27ab34a843dbc1d52d18d9993912cd32	Bacteria	Tenericutes	Mollicutes	Anaeroplasmatales	Anaeroplasmataceae	Anaeroplasma	uncultured bacterium
e4592d1d779524c5ebd45b882645f166	Bacteria	Tenericutes	Mollicutes	Anaeroplasmatales	Anaeroplasmataceae	Anaeroplasma	uncultured bacterium
7c773b0971f81236710a06655a5f9635	Bacteria	Tenericutes	Mollicutes	Mollicutes RF39	uncultured bacterium	uncultured bacterium	uncultured bacterium
16adb1070309a52b6ff977a058f47e69	Bacteria	Tenericutes	Mollicutes	Mollicutes RF39	NA	NA	NA
5c48fc8e564a9c2e6da8c489f74a9c36	Bacteria	Tenericutes	Mollicutes	Mollicutes RF39	NA	NA	NA
2e11e67da7e5c27f5200795ab3feb4fe	Bacteria	Tenericutes	Mollicutes	Mollicutes RF39	uncultured bacterium	uncultured bacterium	uncultured bacterium
6bfd390578deea46a22e1fd0de556e2c	Bacteria	Tenericutes	Mollicutes	Mollicutes RF39	NA	NA	NA
7d934b36ca6d6f71671520d5fbd742c2	Bacteria	Tenericutes	Mollicutes	Mollicutes RF39	NA	NA	NA
3cb5110016666d43639c1812c0b6e278	Bacteria	Tenericutes	Mollicutes	Mollicutes RF39	NA	NA	NA
2b8ef5ad874516394669d4605a659f17	Bacteria	Tenericutes	Mollicutes	Mollicutes RF39	uncultured Erysipelotrichaceae bacterium	uncultured Erysipelotrichaceae bacterium	uncultured Erysipelotrichaceae bacterium
21005a81e68815f8a887ebec0862263c	Bacteria	Tenericutes	Mollicutes	Mollicutes RF39	uncultured Erysipelotrichaceae bacterium	uncultured Erysipelotrichaceae bacterium	uncultured Erysipelotrichaceae bacterium
54a52c0c54f9c9f0b2b67bcdec5c4ce1	Bacteria	Tenericutes	Mollicutes	Mollicutes RF39	uncultured Erysipelotrichaceae bacterium	uncultured Erysipelotrichaceae bacterium	uncultured Erysipelotrichaceae bacterium
b5d43e4596eb477bc00cc38c3087556c	Bacteria	Tenericutes	Mollicutes	Mollicutes RF39	NA	NA	NA
6f92cbb3bb0382bf41117e5f4414e3e5	Bacteria	Tenericutes	Mollicutes	Mollicutes RF39	NA	NA	NA
b2b686d3bb833303d7debbbe68ed3535	Bacteria	Tenericutes	Mollicutes	Mollicutes RF39	uncultured bacterium	uncultured bacterium	uncultured bacterium
783d791596735426a92375f811b566e1	Bacteria	Tenericutes	Mollicutes	Mollicutes RF39	uncultured Erysipelotrichaceae bacterium	uncultured Erysipelotrichaceae bacterium	uncultured Erysipelotrichaceae bacterium
3c638d9a2bb4e71d70b719edcf144bd4	Bacteria	Tenericutes	Mollicutes	Mollicutes RF39	NA	NA	NA
419d9e2669b5a8a5fc142540773098d5	Bacteria	Tenericutes	Mollicutes	Mollicutes RF39	NA	NA	NA
f99f0bb7acb29bc43ffd537e74831b13	Bacteria	Tenericutes	Mollicutes	Mollicutes RF39	NA	NA	NA
c601986784ec5352196d3bc7278277b5	Bacteria	Tenericutes	Mollicutes	Mollicutes RF39	uncultured Lachnospiraceae bacterium	uncultured Lachnospiraceae bacterium	uncultured Lachnospiraceae bacterium
d23e064acee88135b37373490a5fe001	Bacteria	Tenericutes	Mollicutes	Mollicutes RF39	uncultured bacterium	uncultured bacterium	uncultured bacterium
1091578685883036c74808196b3b820c	Bacteria	Tenericutes	Mollicutes	Mollicutes RF39	uncultured bacterium	uncultured bacterium	uncultured bacterium
25504a2390c9c08b13c5539c3c5d6684	Bacteria	Tenericutes	Mollicutes	Mollicutes RF39	uncultured bacterium	uncultured bacterium	uncultured bacterium
d5bc9f25cf5504330de8afff9c7d17eb	Bacteria	Tenericutes	Mollicutes	Mollicutes RF39	uncultured bacterium	uncultured bacterium	uncultured bacterium
38d0d5e692d95608377d1c4404bf617b	Bacteria	Tenericutes	Mollicutes	Mollicutes RF39	uncultured bacterium	uncultured bacterium	uncultured bacterium
4ffb5de6aab2070c501256afac7d3dea	Bacteria	Tenericutes	Mollicutes	Mollicutes RF39	NA	NA	NA
31f2042e3f86bde81d984d1dddc15112	Bacteria	Tenericutes	Mollicutes	Mollicutes RF39	uncultured bacterium	uncultured bacterium	uncultured bacterium
21a67c720c6a8a78584e22c1e4618341	Bacteria	Tenericutes	Mollicutes	Mollicutes RF39	uncultured bacterium	uncultured bacterium	uncultured bacterium
0a29cff1fbe5107911fa456cad25e0b3	Bacteria	Tenericutes	Mollicutes	Mollicutes RF39	uncultured bacterium	uncultured bacterium	uncultured bacterium
35ce68fb1c453c4c3a7457e149aeee57	Bacteria	Tenericutes	Mollicutes	Mollicutes RF39	NA	NA	NA
5c7cfaa042724c2a81680d1610f08bf4	Bacteria	Tenericutes	Mollicutes	Mollicutes RF39	NA	NA	NA
93c8c9ebc3723f9ef517e729f9d30acd	Bacteria	Tenericutes	Mollicutes	Mollicutes RF39	uncultured bacterium	uncultured bacterium	uncultured bacterium
eb5e0c89e97561c61330de9db461e3d4	Bacteria	Tenericutes	Mollicutes	Mollicutes RF39	uncultured bacterium	uncultured bacterium	uncultured bacterium
073b73c3dd1639637d93729cb640facb	Bacteria	Tenericutes	Mollicutes	Mollicutes RF39	uncultured bacterium	uncultured bacterium	uncultured bacterium
1784519c91710edd43d8788acb6af7d9	Bacteria	Tenericutes	Mollicutes	Mollicutes RF39	uncultured bacterium	uncultured bacterium	uncultured bacterium
aba1c3b833c07785353237f91bf4de33	Bacteria	Tenericutes	Mollicutes	Mollicutes RF39	uncultured bacterium	uncultured bacterium	uncultured bacterium
fb2e5e4c837f66800850d039ee6a9971	Bacteria	Tenericutes	Mollicutes	Mollicutes RF39	NA	NA	NA
813493ad2466e5d48b4ae886312b6dee	Bacteria	Tenericutes	Mollicutes	Mollicutes RF39	uncultured bacterium	uncultured bacterium	uncultured bacterium
611c424cd2af38334ee4180f965c63a5	Bacteria	Tenericutes	Mollicutes	Mollicutes RF39	uncultured bacterium	uncultured bacterium	uncultured bacterium
61cda7362ef20b028d6cdb9979f7c27a	Bacteria	Tenericutes	Mollicutes	Mollicutes RF39	uncultured bacterium	uncultured bacterium	uncultured bacterium
bd622e294df15930bc586943b89953f6	Bacteria	Tenericutes	Mollicutes	Mollicutes RF39	uncultured bacterium	uncultured bacterium	uncultured bacterium
386e764180697b0cfd496258d4a0b5c6	Bacteria	Tenericutes	Mollicutes	Mollicutes RF39	uncultured bacterium	uncultured bacterium	uncultured bacterium
de3724a04a15167d6279322c9230b659	Bacteria	Tenericutes	Mollicutes	Mollicutes RF39	uncultured bacterium	uncultured bacterium	uncultured bacterium
83fa496691a10e37aef2c595a6731769	Bacteria	Tenericutes	Mollicutes	Mollicutes RF39	uncultured bacterium	uncultured bacterium	uncultured bacterium
c2ef7236abf650cc7403f950b5a4c08e	Bacteria	Tenericutes	Mollicutes	Mollicutes RF39	uncultured bacterium	uncultured bacterium	uncultured bacterium
6d8875d0ed614879646b07a056f1a1fc	Bacteria	Tenericutes	Mollicutes	Mollicutes RF39	uncultured bacterium	uncultured bacterium	uncultured bacterium
e68130dc09c1509caf8cc199ebb490f6	Bacteria	Tenericutes	Mollicutes	Mollicutes RF39	uncultured bacterium	uncultured bacterium	uncultured bacterium
77ac59650098156a7f1376ff40fb1cee	Bacteria	Tenericutes	Mollicutes	Mollicutes RF39	uncultured bacterium	uncultured bacterium	uncultured bacterium
1847835f29dd114190ee212a63b9e086	Bacteria	Tenericutes	Mollicutes	Mollicutes RF39	uncultured bacterium	uncultured bacterium	uncultured bacterium
122aff2bdbb7bb7396fa5dac448d5117	Bacteria	Tenericutes	Mollicutes	Mollicutes RF39	NA	NA	NA
43e9afeb0a78156c1d8381087866f9db	Bacteria	Tenericutes	Mollicutes	Mollicutes RF39	NA	NA	NA
867f016890202d221c9ac2990961d621	Bacteria	Tenericutes	Mollicutes	Mollicutes RF39	uncultured bacterium	uncultured bacterium	uncultured bacterium
684b8741fa515510550886ea044ef1d9	Bacteria	Tenericutes	Mollicutes	Mollicutes RF39	uncultured bacterium	uncultured bacterium	uncultured bacterium
3de2c1f43188fffc84ec74e1a4cb7393	Bacteria	Tenericutes	Mollicutes	Mollicutes RF39	uncultured bacterium	uncultured bacterium	uncultured bacterium
faf8cfc8e9df6af3df35f0e484dcf79b	Bacteria	Tenericutes	Mollicutes	Mollicutes RF39	NA	NA	NA
5373b0c63b2d1eb3448a636dd2c021e1	Bacteria	Tenericutes	Mollicutes	Mollicutes RF39	NA	NA	NA
f5b752f34fb74963b26777fd50883ab3	Bacteria	Tenericutes	Mollicutes	Mollicutes RF39	NA	NA	NA
91a63c9ee1e3e47e3c577761061603ab	Bacteria	Tenericutes	Mollicutes	Mollicutes RF39	NA	NA	NA
fe219c20284f20cf501cfe0ab62fd96a	Bacteria	Tenericutes	Mollicutes	Mollicutes RF39	NA	NA	NA
ca049be54195caa82f9527fa8dff28c5	Bacteria	Tenericutes	Mollicutes	Mollicutes RF39	NA	NA	NA
12b001582b4c3c7f7f70a5ac4fabf79e	Bacteria	Tenericutes	Mollicutes	Mollicutes RF39	NA	NA	NA
a54200b7509677489b62c140ed48bdec	Bacteria	Tenericutes	Mollicutes	Mollicutes RF39	NA	NA	NA
aa49f63fc8b1e32599cd1679a5c1e29d	Bacteria	Tenericutes	Mollicutes	Mollicutes RF39	NA	NA	NA
51a591e1c8cf4fa60209135247e2896c	Bacteria	Tenericutes	Mollicutes	Mollicutes RF39	uncultured bacterium	uncultured bacterium	uncultured bacterium
84a5f0f228a840a55acbf26c024cfdf4	Bacteria	Tenericutes	Mollicutes	Mollicutes RF39	NA	NA	NA
735d1a84dde9017b44e8408c2cf7c18e	Bacteria	Tenericutes	Mollicutes	Mollicutes RF39	NA	NA	NA
47cb4c0f370d87c82e092010492d3bd0	Bacteria	Tenericutes	Mollicutes	Mollicutes RF39	NA	NA	NA
d0ad452d88967f09a9c0df5239da1273	Bacteria	Tenericutes	Mollicutes	Mollicutes RF39	uncultured bacterium	uncultured bacterium	uncultured bacterium
3fde68784f0c14b56db041862d900fc9	Bacteria	Tenericutes	Mollicutes	Mollicutes RF39	NA	NA	NA
7fe14e1289665c68e6f36d5ed763cfa8	Bacteria	Tenericutes	Mollicutes	Mollicutes RF39	NA	NA	NA
3f683de514afdc385f90028434234592	Bacteria	Tenericutes	Mollicutes	Mollicutes RF39	NA	NA	NA
607fb918d40b165d8d4787ceacb9b4ba	Bacteria	Tenericutes	Mollicutes	Mollicutes RF39	NA	NA	NA
6ad78aa01d24a00143c498dce45ce92f	Bacteria	Tenericutes	Mollicutes	Mollicutes RF39	NA	NA	NA
3e0b73c1bfa5c823349607bf487b0466	Bacteria	Tenericutes	Mollicutes	Mollicutes RF39	NA	NA	NA
e4f9115cdd4f4923421e5e8cef3a60af	Bacteria	Tenericutes	Mollicutes	Mollicutes RF39	uncultured bacterium	uncultured bacterium	uncultured bacterium
9e0b9cb68ad6af42c17e37844c5ea0cf	Bacteria	Tenericutes	Mollicutes	Mollicutes RF39	NA	NA	NA
c754d66cbecb352b8bb9ffa3f558249f	Bacteria	Tenericutes	Mollicutes	Mollicutes RF39	uncultured bacterium	uncultured bacterium	uncultured bacterium
4ba20fa0d9827d0d1f980418e5d8515c	Bacteria	Tenericutes	Mollicutes	Mollicutes RF39	NA	NA	NA
030592e30dd03cbf871eaf988ac1f49b	Bacteria	Tenericutes	Mollicutes	Mollicutes RF39	metagenome	metagenome	metagenome
458d0a6832770d3f973b0629e6ccdcac	Bacteria	Tenericutes	Mollicutes	Mollicutes RF39	NA	NA	NA
b7893f35421e762999179398ed49dba0	Bacteria	Tenericutes	Mollicutes	Mollicutes RF39	NA	NA	NA
cc1f089e9066f08bce3269ae77f0aa10	Bacteria	Tenericutes	Mollicutes	Mollicutes RF39	NA	NA	NA
e5c2b5e6b4eaee364f12b3db267cc515	Bacteria	Tenericutes	Mollicutes	Mollicutes RF39	NA	NA	NA
c46a89510a20cce09217ee1e47fb2104	Bacteria	Tenericutes	Mollicutes	Mollicutes RF39	metagenome	metagenome	metagenome
32fb8d278adf1c661536779d90998485	Bacteria	Tenericutes	Mollicutes	Mollicutes RF39	metagenome	metagenome	metagenome
8e9dd258d3b5172bf113b26d9df07e62	Bacteria	Tenericutes	Mollicutes	Mollicutes RF39	uncultured bacterium	uncultured bacterium	uncultured bacterium
ddc65246e6232d055506370351ecbb00	Bacteria	Tenericutes	Mollicutes	Mollicutes RF39	NA	NA	NA
4741e16419e1ba9ff82b01f2cb20408a	Bacteria	Tenericutes	Mollicutes	Mollicutes RF39	NA	NA	NA
2d56c8d4d758866d56112092173787b3	Bacteria	Tenericutes	Mollicutes	Mollicutes RF39	NA	NA	NA
54f71ee975eb801bd7555890c5a6c22b	Bacteria	Tenericutes	Mollicutes	Mollicutes RF39	NA	NA	NA
6508923603729a67ab8cad12952bea09	Bacteria	Tenericutes	Mollicutes	Mollicutes RF39	NA	NA	NA
b43f384e32d1a2fcfec7f735f0fd4bb1	Bacteria	Tenericutes	Mollicutes	Mollicutes RF39	NA	NA	NA
088c2b52f5a4c6f9450bea6a2d08d560	Bacteria	Tenericutes	Mollicutes	Mollicutes RF39	NA	NA	NA
b908b46498aefc031cc81b3ed4e68c48	Bacteria	Tenericutes	Mollicutes	Mollicutes RF39	uncultured Firmicutes bacterium	uncultured Firmicutes bacterium	uncultured Firmicutes bacterium
a13fc94e6c6364d45b62a10c9704e881	Bacteria	Tenericutes	Mollicutes	Mollicutes RF39	uncultured Firmicutes bacterium	uncultured Firmicutes bacterium	uncultured Firmicutes bacterium
6c94a231f950035d3610908e0272504a	Bacteria	Tenericutes	Mollicutes	Mollicutes RF39	uncultured Firmicutes bacterium	uncultured Firmicutes bacterium	uncultured Firmicutes bacterium
cf54ffb486805707a5fa1f0171af9c29	Bacteria	Tenericutes	Mollicutes	Mollicutes RF39	uncultured Firmicutes bacterium	uncultured Firmicutes bacterium	uncultured Firmicutes bacterium
6166c11c18c7792350ca94fdf18c25ba	Bacteria	Tenericutes	Mollicutes	Mollicutes RF39	uncultured Firmicutes bacterium	uncultured Firmicutes bacterium	uncultured Firmicutes bacterium
15640d170dca6f0c5bfdadc4e2df497c	Bacteria	Tenericutes	Mollicutes	Mollicutes RF39	uncultured Firmicutes bacterium	uncultured Firmicutes bacterium	uncultured Firmicutes bacterium
2322e1e181592ad4deb78b53fa94b73f	Bacteria	Tenericutes	Mollicutes	Mollicutes RF39	uncultured Firmicutes bacterium	uncultured Firmicutes bacterium	uncultured Firmicutes bacterium
fee75fb87ea5e47c9e599e73caa07696	Bacteria	Tenericutes	Mollicutes	Mollicutes RF39	NA	NA	NA
4676b90d42699eea25383ce3919bdeb4	Bacteria	Tenericutes	Mollicutes	Mollicutes RF39	uncultured Firmicutes bacterium	uncultured Firmicutes bacterium	uncultured Firmicutes bacterium
66efcfe68710be0bf11189b119945aef	Bacteria	Tenericutes	Mollicutes	Mollicutes RF39	NA	NA	NA
3cb2c77410c07a315ba490472f57ccaa	Bacteria	Tenericutes	Mollicutes	Mollicutes RF39	uncultured Firmicutes bacterium	uncultured Firmicutes bacterium	uncultured Firmicutes bacterium
2cc48a1933a671b087ef58c7b186d55f	Bacteria	Tenericutes	Mollicutes	Mollicutes RF39	unidentified	unidentified	unidentified
9d0cefcf1050d066eb694fe28dfc2da6	Bacteria	Tenericutes	Mollicutes	Mollicutes RF39	NA	NA	NA
34e633dab82ed9225ce38073b70fb676	Bacteria	Tenericutes	Mollicutes	Mollicutes RF39	NA	NA	NA
a1f440304a19d1f44c18590d5621d97f	Bacteria	Tenericutes	Mollicutes	Mollicutes RF39	NA	NA	NA
3005d445233386dc3557076dd6dcb7ea	Bacteria	Tenericutes	Mollicutes	Mollicutes RF39	NA	NA	NA
be6ebe72ef706b018c9a60e90c3e5800	Bacteria	Tenericutes	Mollicutes	Mollicutes RF39	NA	NA	NA
e5a2e260a91e5192f640bd53364d8cb9	Bacteria	Tenericutes	Mollicutes	Mollicutes RF39	NA	NA	NA
8a486b32acaa6bce62f7587f917aece5	Bacteria	Tenericutes	Mollicutes	Mollicutes RF39	NA	NA	NA
91c4810a777b4910c01842114964e864	Bacteria	Tenericutes	Mollicutes	Mollicutes RF39	uncultured Firmicutes bacterium	uncultured Firmicutes bacterium	uncultured Firmicutes bacterium
ded743e44468c993d54a18c3ca6d79de	Bacteria	Tenericutes	Mollicutes	Mollicutes RF39	NA	NA	NA
8c02d33dd1723127c05c95f3df35505d	Bacteria	Tenericutes	Mollicutes	Mollicutes RF39	NA	NA	NA
5e6fddf5badf3bf15d3968be2e2abf3b	Bacteria	Tenericutes	Mollicutes	Mollicutes RF39	NA	NA	NA
47c22a27f7babc2c6dcebd5f51c74bd1	Bacteria	Tenericutes	Mollicutes	Mollicutes RF39	NA	NA	NA
cc33f2f6442a3f874432fb8243abce18	Bacteria	Tenericutes	Mollicutes	Mollicutes RF39	uncultured bacterium	uncultured bacterium	uncultured bacterium
bbdc12c034b4e777d0e2fbb9a15871b3	Bacteria	Tenericutes	Mollicutes	Mollicutes RF39	uncultured bacterium	uncultured bacterium	uncultured bacterium
68eff8e22dcbb4318d9d2896a21a3c96	Bacteria	Tenericutes	Mollicutes	Mollicutes RF39	uncultured bacterium	uncultured bacterium	uncultured bacterium
81052d8b3317157d954a84026aa21535	Bacteria	Tenericutes	Mollicutes	Mollicutes RF39	uncultured bacterium	uncultured bacterium	uncultured bacterium
a05f65f2a36b262dadf7eef0bc1250bb	Bacteria	Tenericutes	Mollicutes	Mollicutes RF39	NA	NA	NA
ae0e79e63b8b375090c9c4d2214041b6	Bacteria	Tenericutes	Mollicutes	Mollicutes RF39	uncultured bacterium	uncultured bacterium	uncultured bacterium
7c85c426bd0923a13c2cc6115f59ea67	Bacteria	Tenericutes	Mollicutes	Mollicutes RF39	NA	NA	NA
3048a436dddd7e60b559209d831abd17	Bacteria	Tenericutes	Mollicutes	Mollicutes RF39	NA	NA	NA
bdd76e6f9c99ddd1032e8ad7a4816d78	Bacteria	Tenericutes	Mollicutes	Mollicutes RF39	NA	NA	NA
89d45360620365e978dbe879b2a05b49	Bacteria	Tenericutes	Mollicutes	Mollicutes RF39	NA	NA	NA
530349973456c2f3fd37078ebf041303	Bacteria	Tenericutes	Mollicutes	Mollicutes RF39	NA	NA	NA
4348e03c0a430315987f7d914da5bd8e	Bacteria	Tenericutes	Mollicutes	Mollicutes RF39	gut metagenome	gut metagenome	gut metagenome
4ddf4779aad95b9ad042365ebfc47de9	Bacteria	Tenericutes	Mollicutes	Mollicutes RF39	NA	NA	NA
ab62bbe670eb4e9fdce51a9cb8671b0a	Bacteria	Tenericutes	Mollicutes	Mollicutes RF39	NA	NA	NA
864f5405ed9c91d155dca33e33155b7d	Bacteria	Tenericutes	Mollicutes	Mollicutes RF39	NA	NA	NA
028b70f4fb9199a4b552a0512b5e417a	Bacteria	Tenericutes	Mollicutes	Mollicutes RF39	NA	NA	NA
c92e2c89f62ea94e5542c06aeb39a57f	Bacteria	Tenericutes	Mollicutes	Mollicutes RF39	NA	NA	NA
acd86a6e4a1cb4e45a2d2004ebc2e81f	Bacteria	Tenericutes	Mollicutes	Mollicutes RF39	NA	NA	NA
2b5f0ec6d5fd404cf8f72f578484f55e	Bacteria	Tenericutes	Mollicutes	Mollicutes RF39	NA	NA	NA
2c0314ce8ef40a87aaae89e13f63816c	Bacteria	Tenericutes	Mollicutes	Mollicutes RF39	NA	NA	NA
61d6958cf4a9c4a69b6f9a3f4e0c2216	Bacteria	Tenericutes	Mollicutes	Mollicutes RF39	uncultured Firmicutes bacterium	uncultured Firmicutes bacterium	uncultured Firmicutes bacterium
049f9d5b3f6c4e0d57167f3ffb2b708e	Bacteria	Tenericutes	Mollicutes	Mollicutes RF39	NA	NA	NA
974ac3523f3203b91bd345e50a18bdc1	Bacteria	Tenericutes	Mollicutes	Mollicutes RF39	NA	NA	NA
6ec06839b563aa5ea0a60dc892e8d74b	Bacteria	Tenericutes	Mollicutes	Mollicutes RF39	NA	NA	NA
cbf079023ea7322439717038acbb06bf	Bacteria	Tenericutes	Mollicutes	Mollicutes RF39	NA	NA	NA
5fd6ee47460dc2e91076eb9a54b976f0	Bacteria	Tenericutes	Mollicutes	Mollicutes RF39	uncultured Firmicutes bacterium	uncultured Firmicutes bacterium	uncultured Firmicutes bacterium
2db3e004ff8b10b513e72b2b0c16ffd8	Bacteria	Tenericutes	Mollicutes	Mollicutes RF39	NA	NA	NA
31f31473cd8eafdb2f98f51639b0dcc4	Bacteria	Tenericutes	Mollicutes	Mollicutes RF39	NA	NA	NA
6b6a1a5866b0a2f1e0dd80c1666cef62	Bacteria	Tenericutes	Mollicutes	Mollicutes RF39	uncultured bacterium	uncultured bacterium	uncultured bacterium
c2fe09b1fc0616b80104c48ada78a764	Bacteria	Tenericutes	Mollicutes	Mollicutes RF39	NA	NA	NA
5ca2096fa46a7f8d242c2c5c92195abb	Bacteria	Tenericutes	Mollicutes	Mollicutes RF39	NA	NA	NA
e75caf02f928830d1c0df834ad1b625a	Bacteria	Tenericutes	Mollicutes	Mollicutes RF39	NA	NA	NA
437eb976499a4453209b48a537832806	Bacteria	Tenericutes	Mollicutes	Mollicutes RF39	uncultured Erysipelotrichia bacterium	uncultured Erysipelotrichia bacterium	uncultured Erysipelotrichia bacterium
5bfd38a1662ce1371f43e866c9b75fe6	Bacteria	Tenericutes	Mollicutes	Mollicutes RF39	uncultured Erysipelotrichia bacterium	uncultured Erysipelotrichia bacterium	uncultured Erysipelotrichia bacterium
ee293ba5172177a9c9525d065adedd82	Bacteria	Tenericutes	Mollicutes	Mollicutes RF39	NA	NA	NA
88aa91ef93a465c67c7e2d2d7571f896	Bacteria	Tenericutes	Mollicutes	Mollicutes RF39	uncultured Erysipelotrichia bacterium	uncultured Erysipelotrichia bacterium	uncultured Erysipelotrichia bacterium
2e31116a25c577c92226b79d38b00c93	Bacteria	Tenericutes	Mollicutes	Mollicutes RF39	NA	NA	NA
4c0bc8c3f212b9eac329f9e68449947d	Bacteria	Tenericutes	Mollicutes	Mollicutes RF39	uncultured bacterium	uncultured bacterium	uncultured bacterium
8777c451501de33cb3a81701e90afdb8	Bacteria	Tenericutes	Mollicutes	Mollicutes RF39	uncultured Erysipelotrichia bacterium	uncultured Erysipelotrichia bacterium	uncultured Erysipelotrichia bacterium
0bf3d0691d9c50503e8370fa1bfac23d	Bacteria	Tenericutes	Mollicutes	Mollicutes RF39	gut metagenome	gut metagenome	gut metagenome
d28de77f5a4d02af1fc955bf3b5aeb05	Bacteria	Tenericutes	Mollicutes	Mollicutes RF39	NA	NA	NA
b3c08fce1b32e9d8a6e7c2cb7f29d29e	Bacteria	Tenericutes	Mollicutes	Mollicutes RF39	NA	NA	NA
9f2f0b2b3b381dc11d3fa6694095d75b	Bacteria	Tenericutes	Mollicutes	Mollicutes RF39	NA	NA	NA
3d574eb34784f91256dacf22043674ae	Bacteria	Tenericutes	Mollicutes	Mollicutes RF39	NA	NA	NA
c46ab007d7c1260a6471ff3c5b8a43a8	Bacteria	Tenericutes	Mollicutes	Mollicutes RF39	NA	NA	NA
eeb5bc848cebcdfd1627d90569c2b1db	Bacteria	Tenericutes	Mollicutes	Mollicutes RF39	NA	NA	NA
5b7ddddd327ddf4687330af78d5bacec	Bacteria	Tenericutes	Mollicutes	Mollicutes RF39	NA	NA	NA
adf82ad51365beecf12b5c5b35d0ed2f	Bacteria	Tenericutes	Mollicutes	Mollicutes RF39	NA	NA	NA
b43c20c59c36fad3a40b60828cdfdc1a	Bacteria	Tenericutes	Mollicutes	Mollicutes RF39	uncultured bacterium	uncultured bacterium	uncultured bacterium
eaf6ba96db306323b53228a60c753a5f	Bacteria	Tenericutes	Mollicutes	Mollicutes RF39	NA	NA	NA
7e1a4183e42f12e5603d8acd06e9383e	Bacteria	Tenericutes	Mollicutes	Mollicutes RF39	NA	NA	NA
1d31a1b571093180216d4c6ad338bc76	Bacteria	Tenericutes	Mollicutes	Mollicutes RF39	NA	NA	NA
b214a13f8326aec73f72e6c04232277c	Bacteria	Tenericutes	Mollicutes	Mollicutes RF39	gut metagenome	gut metagenome	gut metagenome
9e9a2ac2b48409f4cc0eddf1b3cbf6ee	Bacteria	Tenericutes	Mollicutes	Mollicutes RF39	uncultured Firmicutes bacterium	uncultured Firmicutes bacterium	uncultured Firmicutes bacterium
ec716332da32e93605dfaef2bb2bc4d9	Bacteria	Tenericutes	Mollicutes	Mollicutes RF39	NA	NA	NA
857c493ad55c5386d42e574e4bf1560f	Bacteria	Tenericutes	Mollicutes	Mollicutes RF39	NA	NA	NA
1e71a42dc198512ad19e7b7da2a259d1	Bacteria	Tenericutes	Mollicutes	Mollicutes RF39	NA	NA	NA
9827d41aacb897e5f72ad98538567d9f	Bacteria	Tenericutes	Mollicutes	Mollicutes RF39	NA	NA	NA
460b51acce7681900f02700a19bd6bfe	Bacteria	Tenericutes	Mollicutes	Mollicutes RF39	NA	NA	NA
35acb7d1e48593486376862092e2156c	Bacteria	Tenericutes	Mollicutes	Mollicutes RF39	NA	NA	NA
8ce228cbfda2c3e14a56c1dd8bbae67f	Bacteria	Tenericutes	Mollicutes	Mollicutes RF39	NA	NA	NA
26a997e0afd82373cfcf7195e1f2627d	Bacteria	Tenericutes	Mollicutes	Mollicutes RF39	NA	NA	NA
10d817dfe795daf9b7d10e6417c8f234	Bacteria	Tenericutes	Mollicutes	Mollicutes RF39	NA	NA	NA
bad89d372fad2cc11d3dbf784c2ddae7	Bacteria	Tenericutes	Mollicutes	Mollicutes RF39	NA	NA	NA
ccc9f67c4b39075f9f4f4201334c9cae	Bacteria	Tenericutes	Mollicutes	Mollicutes RF39	NA	NA	NA
6db87d15bb3d99a10754a49ef3780b54	Bacteria	Tenericutes	Mollicutes	Mollicutes RF39	uncultured Firmicutes bacterium	uncultured Firmicutes bacterium	uncultured Firmicutes bacterium
61fc349abcc6abd8d631dffa5432e601	Bacteria	Tenericutes	Mollicutes	Mollicutes RF39	NA	NA	NA
62221110ded0b698ed9e80aa89ed9158	Bacteria	Tenericutes	Mollicutes	Mollicutes RF39	NA	NA	NA
217fef38f87abbc1bb6e042db2ab0582	Bacteria	Tenericutes	Mollicutes	Mollicutes RF39	NA	NA	NA
5585b8a105edaa795b56af8b56d332ff	Bacteria	Tenericutes	Mollicutes	Mollicutes RF39	NA	NA	NA
19c1e3668cba079d2ef34501751c284c	Bacteria	Tenericutes	Mollicutes	Mollicutes RF39	NA	NA	NA
02a084cb79cd512e89e86df0514a6e9d	Bacteria	Tenericutes	Mollicutes	Mollicutes RF39	NA	NA	NA
33ad14a77c5e768e1f3d11551a3c2b16	Bacteria	Tenericutes	Mollicutes	Mollicutes RF39	NA	NA	NA
6a123b4fbb9ed09017a121b98c261637	Bacteria	Tenericutes	Mollicutes	Entomoplasmatales	Entomoplasmataceae	Mesoplasma	Entomoplasmatales bacterium EntAcro1
6770339f9342d5a0ec2ba11f47eacb81	Bacteria	Tenericutes	Mollicutes	Entomoplasmatales	Spiroplasmataceae	Spiroplasma	NA
6a1c1e458aec0ed77c1afa07cd3fb7f2	Bacteria	Tenericutes	Mollicutes	Mycoplasmatales	Mycoplasmataceae	Ureaplasma	uncultured Mycoplasma sp.
711a1c2525c267ce1405cd1a7759f2a6	Bacteria	Tenericutes	Mollicutes	Mycoplasmatales	Mycoplasmataceae	Mycoplasma	Mycoplasma iowae 695
6901cc9decfae7f13db5c327efdfff65	Bacteria	Tenericutes	Mollicutes	Mycoplasmatales	Mycoplasmataceae	Mycoplasma	Mycoplasma muris
520fb83518e689d9b121d236e5e16d39	Bacteria	Tenericutes	Mollicutes	Mycoplasmatales	Mycoplasmataceae	Ureaplasma	uncultured Ureaplasma sp.
f875f12d20b6eb474871e9a3b619be08	Bacteria	Tenericutes	Mollicutes	Mycoplasmatales	Mycoplasmataceae	Ureaplasma	uncultured bacterium
57a37f779a4342dda3b20e96c320d857	Bacteria	Tenericutes	Mollicutes	Mycoplasmatales	Mycoplasmataceae	Mycoplasma	Mycoplasma pirum ATCC 25960
08695f133fffb472031deb48fad1c69c	Bacteria	Tenericutes	Mollicutes	Mycoplasmatales	Mycoplasmataceae	Mycoplasma	uncultured Mollicutes bacterium
43aaa5b0cfd355dec04e312e6064aa21	Bacteria	Tenericutes	Mollicutes	Mycoplasmatales	Mycoplasmataceae	Mycoplasma	uncultured Mollicutes bacterium
8ca76ce2babd0e5db82496aaaa91f91a	Bacteria	Tenericutes	Mollicutes	Entomoplasmatales	Entomoplasmatales Incertae Sedis	Candidatus Hepatoplasma	Candidatus Hepatoplasma crinochetorum Av
6b183e7a94cd5e8796fd717d4e931353	Bacteria	Tenericutes	Mollicutes	Entomoplasmatales	Entomoplasmatales Incertae Sedis	Candidatus Hepatoplasma	uncultured Mycoplasmataceae bacterium
c67691dafa4ff5d284f93618f5c48a3a	Bacteria	Tenericutes	Mollicutes	Entomoplasmatales	Entomoplasmatales Incertae Sedis	Candidatus Hepatoplasma	uncultured Mycoplasmataceae bacterium
c6dd76f65b3db7e9611413171d1913df	Bacteria	Tenericutes	Mollicutes	Entomoplasmatales	Entomoplasmatales Incertae Sedis	Candidatus Hepatoplasma	uncultured Mycoplasmataceae bacterium
6d810c25a080957b1a5920f872cd78a4	Bacteria	Tenericutes	Mollicutes	Entomoplasmatales	Entomoplasmatales Incertae Sedis	Candidatus Hepatoplasma	uncultured Mycoplasmataceae bacterium
a4dcb9e00102f07946158d8118a4ea13	Bacteria	Fusobacteria	Fusobacteriia	Fusobacteriales	Leptotrichiaceae	Sebaldella	Sebaldella termitidis ATCC 33386
d36d5855ce787c02a348ffee906ff857	Bacteria	Fusobacteria	Fusobacteriia	Fusobacteriales	Leptotrichiaceae	Sebaldella	NA
d5135e3e52ad09c3e39312bf9236b4b7	Bacteria	Fusobacteria	Fusobacteriia	Fusobacteriales	Fusobacteriaceae	Cetobacterium	uncultured bacterium
f86fbf7516e48acb01dc91aa382237f1	Bacteria	Fusobacteria	Fusobacteriia	Fusobacteriales	Fusobacteriaceae	Cetobacterium	uncultured bacterium
b7de863a5062cb2736d3f4655d319667	Bacteria	Fusobacteria	Fusobacteriia	Fusobacteriales	Fusobacteriaceae	Cetobacterium	uncultured bacterium
b96eeb1cfbdb45acb85bd697f9df7fec	Bacteria	Fusobacteria	Fusobacteriia	Fusobacteriales	Fusobacteriaceae	Cetobacterium	uncultured bacterium
6f71e4c50549994ff9f52552cb6da073	Bacteria	Fusobacteria	Fusobacteriia	Fusobacteriales	Fusobacteriaceae	Propionigenium	uncultured bacterium
856a04a0b6193fc4a333840b9e76878d	Bacteria	Fusobacteria	Fusobacteriia	Fusobacteriales	Fusobacteriaceae	Cetobacterium	NA
117819caf11a31fbd07f9c974cec0930	Bacteria	Fusobacteria	Fusobacteriia	Fusobacteriales	Fusobacteriaceae	Cetobacterium	uncultured bacterium
484de780b31c31b7b6bfbc9972ce8ca2	Bacteria	Fusobacteria	Fusobacteriia	Fusobacteriales	Fusobacteriaceae	Cetobacterium	uncultured bacterium
b9bd4ddc71b5261571e53f606451241d	Bacteria	Fusobacteria	Fusobacteriia	Fusobacteriales	Fusobacteriaceae	Fusobacterium	gut metagenome
830ef5cf921e930fc1970c2de38c8a20	Bacteria	Fusobacteria	Fusobacteriia	Fusobacteriales	Fusobacteriaceae	Fusobacterium	NA
102e37b3f6775b0b0efd1cf2d9730b47	Bacteria	Fusobacteria	Fusobacteriia	Fusobacteriales	Fusobacteriaceae	Fusobacterium	NA
1f0c539c6ec1f7f7039087db0180dad7	Bacteria	Fusobacteria	Fusobacteriia	Fusobacteriales	Fusobacteriaceae	Fusobacterium	Fusobacterium sp. RMA 1065
85c199220bab4a717876e0913ca551a9	Bacteria	Fusobacteria	Fusobacteriia	Fusobacteriales	Fusobacteriaceae	Fusobacterium	NA
44638281c0a8a53e37d1e4ef31260791	Bacteria	Fusobacteria	Fusobacteriia	Fusobacteriales	Fusobacteriaceae	Fusobacterium	NA
3265d4af36c9111eeab8366f034a548b	Bacteria	Fusobacteria	Fusobacteriia	Fusobacteriales	Fusobacteriaceae	Fusobacterium	NA
e530574a9bff41d95d1e400f23a59b27	Bacteria	Fusobacteria	Fusobacteriia	Fusobacteriales	Fusobacteriaceae	Fusobacterium	NA
47d2f0adc9e8063c45ed211dfd73fd63	Bacteria	Fusobacteria	Fusobacteriia	Fusobacteriales	Fusobacteriaceae	Fusobacterium	NA
4b7712254e4dd8d5bc585d4a6c5c2e88	Bacteria	Fusobacteria	Fusobacteriia	Fusobacteriales	Fusobacteriaceae	Fusobacterium	NA
215d78e033972f9efa72b1a4e93e4ea1	Bacteria	Tenericutes	Mollicutes	Mycoplasmatales	Mycoplasmataceae	NA	NA
716d1a18b6431d39cd7c51c2cae16fa8	Bacteria	Tenericutes	Mollicutes	Mycoplasmatales	Mycoplasmataceae	NA	NA
8890083c27fc3cefe54714447a3aba9f	Bacteria	Tenericutes	Mollicutes	Mycoplasmatales	Mycoplasmataceae	Candidatus Bacilloplasma	uncultured bacterium
7ad39137569b1e9d541f7f5ddf6feb2b	Bacteria	Tenericutes	Mollicutes	Mycoplasmatales	Mycoplasmataceae	Candidatus Bacilloplasma	uncultured bacterium
87d6404ff30a31f513dae376fb6587a4	Bacteria	Tenericutes	Mollicutes	Mycoplasmatales	Mycoplasmataceae	Candidatus Bacilloplasma	uncultured bacterium
3a50c55e7ae4ba45510cdb058fe2a0ab	Bacteria	Tenericutes	Mollicutes	Mycoplasmatales	Mycoplasmataceae	Candidatus Bacilloplasma	uncultured bacterium
b9c3745eb76ba2b7862357c9d52598ea	Bacteria	Tenericutes	Mollicutes	Mycoplasmatales	Mycoplasmataceae	Candidatus Bacilloplasma	uncultured bacterium
cd45d3a94218037c50053b066db994e6	Bacteria	Firmicutes	Bacilli	Bacillales	Bacillaceae	Bacillus	NA
90af6ea2ff9602e8700d7ce624d08164	Bacteria	Firmicutes	Bacilli	Bacillales	Alicyclobacillaceae	Tumebacillus	NA
8c922709dcc3f38d200849b0aea6cf3b	Bacteria	Firmicutes	Bacilli	Bacillales	Alicyclobacillaceae	Tumebacillus	NA
83661624915dc313386333b36e2146f4	Bacteria	Firmicutes	Bacilli	Bacillales	Alicyclobacillaceae	Tumebacillus	uncultured bacterium
d746d67afb3018f615c290203c9523b1	Bacteria	Firmicutes	Bacilli	Bacillales	Alicyclobacillaceae	Tumebacillus	uncultured bacterium
3b9f3924a4bc16c00f4379c304423359	Bacteria	Firmicutes	Bacilli	Bacillales	Alicyclobacillaceae	Tumebacillus	NA
43c671def45c4166573d518d9fa4ada9	Bacteria	Firmicutes	Bacilli	Bacillales	Bacillaceae	Sinobaca	Marinococcus sp. GSP31
760f818967bc9aa3552399d03b02452d	Bacteria	Firmicutes	Bacilli	Bacillales	Bacillaceae	Sediminibacillus	NA
b35fa0f2fc0285d4cb71b57238e7fd5f	Bacteria	Firmicutes	Bacilli	Bacillales	Bacillaceae	NA	NA
79a0ad1a89fe80d8b650df1184c7dfb2	Bacteria	Firmicutes	Bacilli	Bacillales	Bacillaceae	Marinococcus	NA
db5d5066a3177a94d4ce876e6b1ac340	Bacteria	Firmicutes	Bacilli	Bacillales	Bacillaceae	Terribacillus	NA
bd0e49540f6673476041f70b95e59262	Bacteria	Firmicutes	Bacilli	Bacillales	Bacillaceae	Oceanobacillus	NA
6c8077f92f2a364fc71d25589433f44e	Bacteria	Firmicutes	Bacilli	Bacillales	Bacillaceae	Virgibacillus	uncultured bacterium
226ac59392826803b31d0cf463180e98	Bacteria	Firmicutes	Bacilli	Bacillales	Bacillaceae	NA	NA
d8a758fe421e40be674926b3bc552af1	Bacteria	Firmicutes	Bacilli	Bacillales	NA	NA	NA
0643210f1fc84ef993ddc913a3c2f9ef	Bacteria	Firmicutes	Bacilli	Bacillales	Bacillaceae	NA	NA
a19c93724515c07df3becb8e3c284643	Bacteria	Firmicutes	Bacilli	Bacillales	Bacillaceae	Gracilibacillus	NA
4cfd6f1a32c58e1c7cc26f9729553f7c	Bacteria	Firmicutes	Bacilli	Bacillales	Bacillaceae	Bacillus	NA
da02f7f8f9503b67d5859cebf5911f6f	Bacteria	Firmicutes	Bacilli	Bacillales	Bacillaceae	Bacillus	NA
3f6ba0d36c8b0dc058da148259d7749f	Bacteria	Firmicutes	Bacilli	Bacillales	Bacillaceae	Bacillus	NA
0109e8a6dcb141d5924c391a4949c86f	Bacteria	Firmicutes	Bacilli	Bacillales	Bacillaceae	Bacillus	Bacillus alcalophilus
1124f5bb27c84ba2837dba813dc0921a	Bacteria	Firmicutes	Bacilli	Bacillales	Bacillaceae	Bacillus	NA
3b721a59ebb9a6c15a1343bff4b599eb	Bacteria	Firmicutes	Bacilli	Bacillales	Paenibacillaceae	Paenibacillus	uncultured Firmicutes bacterium
9b4c243ac368fba80442fa3df5571aa5	Bacteria	Firmicutes	Bacilli	Bacillales	Paenibacillaceae	Paenibacillus	Paenibacillus agaridevorans
c2f4c395eca0f59399d595b3c0f748f7	Bacteria	Firmicutes	Bacilli	Bacillales	Paenibacillaceae	Paenibacillus	NA
35925ec04a45c3239371e26fb4f79feb	Bacteria	Firmicutes	Bacilli	Bacillales	Paenibacillaceae	Paenibacillus	Paenibacillus agaridevorans
270186b2676dd2305110146dca763853	Bacteria	Firmicutes	Bacilli	Bacillales	Paenibacillaceae	Paenibacillus	Paenibacillus agaridevorans
b45c33eef1eef248218a8e86ac98b5ee	Bacteria	Firmicutes	Bacilli	Bacillales	Paenibacillaceae	Paenibacillus	NA
e9cee71af94e536d935fee2047d41610	Bacteria	Firmicutes	Bacilli	Bacillales	Paenibacillaceae	Paenibacillus	NA
e986caba9799e2cc8ad7ab666a546185	Bacteria	Firmicutes	Bacilli	Bacillales	Paenibacillaceae	Paenibacillus	NA
6a42f6b31b1958a4fd7c015ad7affbf4	Bacteria	Firmicutes	Bacilli	Bacillales	Paenibacillaceae	Paenibacillus	NA
a1ba3a4b08a5dd3a4a40d3f9ec0dd42e	Bacteria	Firmicutes	Bacilli	Bacillales	Paenibacillaceae	Paenibacillus	Paenibacillus sp. MN8-13
506f5ea5ad2c9a963f6daae83d0b98a6	Bacteria	Firmicutes	Bacilli	Bacillales	Paenibacillaceae	Paenibacillus	NA
34d97baa5395beda7041d7355db314f3	Bacteria	Firmicutes	Bacilli	Bacillales	Paenibacillaceae	Paenibacillus	Paenibacillus anaericanus
1cc8e73fefca3a2619cdabc5d1d0c854	Bacteria	Firmicutes	Bacilli	Bacillales	Paenibacillaceae	Paenibacillus	Paenibacillus uliginis
9a1792497731b6c2949e84076ab7cf37	Bacteria	Firmicutes	Bacilli	Bacillales	Paenibacillaceae	Paenibacillus	NA
78dca2010f782a4f6c20610f3c114932	Bacteria	Firmicutes	Bacilli	Bacillales	Paenibacillaceae	Paenibacillus	NA
da0bcb7477927763538ec7006a883728	Bacteria	Firmicutes	Bacilli	Bacillales	Paenibacillaceae	Paenibacillus	NA
ad7191bb867e3ef5c8cefd9e11a6fdcc	Bacteria	Firmicutes	Bacilli	Bacillales	Paenibacillaceae	Paenibacillus	NA
93f4afe095731d7aac1ab4a61f73442d	Bacteria	Firmicutes	Bacilli	Bacillales	Paenibacillaceae	Paenibacillus	NA
400f73de8993e4f306aa5fa69cfb4df0	Bacteria	Firmicutes	Bacilli	Bacillales	Paenibacillaceae	Ammoniibacillus	Ammoniibacillus agariperforans
c4cdc4ff7b3494e3e2a10e39e8561fe3	Bacteria	Firmicutes	Bacilli	Bacillales	Paenibacillaceae	Paenibacillus	Paenibacillus agarexedens
4f393cbf00942f09c341b11db60fc352	Bacteria	Firmicutes	Bacilli	Bacillales	Paenibacillaceae	Paenibacillus	NA
ae954701265bf72ecb92319e1bfbf6fb	Bacteria	Firmicutes	Bacilli	Bacillales	Paenibacillaceae	Paenibacillus	NA
b5d0821c7524008340ea6afd6e5a15d5	Bacteria	Firmicutes	Bacilli	Bacillales	Paenibacillaceae	Paenibacillus	NA
34e41e6dfd7c4d392c87622ab7e381c8	Bacteria	Firmicutes	Bacilli	Bacillales	Paenibacillaceae	Paenibacillus	NA
8281b52dfbde95b71865fd7fab8ffc20	Bacteria	Firmicutes	Bacilli	Bacillales	Paenibacillaceae	Paenibacillus	Paenibacillus phyllosphaerae
7e2b74ce30f1dc7362ee86652c2f18d1	Bacteria	Firmicutes	Bacilli	Bacillales	Paenibacillaceae	Saccharibacillus	Saccharibacillus kuerlensis
d79e6b5796177a349eb4abd92158d3ca	Bacteria	Firmicutes	Bacilli	Bacillales	Paenibacillaceae	Cohnella	uncultured bacterium
44ae66c9eda691f131b89a01b6f703b7	Bacteria	Firmicutes	Bacilli	Bacillales	Paenibacillaceae	Brevibacillus	NA
91b714bad4b162736ebf245ef9479a79	Bacteria	Firmicutes	Bacilli	Bacillales	Paenibacillaceae	Ammoniphilus	uncultured bacterium
6590e48a626c67faebb999e9dc4c7d6e	Bacteria	Firmicutes	Bacilli	Bacillales	Paenibacillaceae	Ammoniphilus	NA
9eb4373ce2404636a289e0adc2402d84	Bacteria	Firmicutes	Bacilli	Bacillales	Paenibacillaceae	Ammoniphilus	NA
5a0d56692414e8b951d7cb5b2cbc4855	Bacteria	Firmicutes	Bacilli	Bacillales	Paenibacillaceae	Ammoniphilus	NA
65367568177bd708683f4984315205df	Bacteria	Firmicutes	Bacilli	Bacillales	Sporolactobacillaceae	Salipaludibacillus	uncultured bacterium
c8b086990b6eab3db5ec3f505ed9e72d	Bacteria	Firmicutes	Bacilli	Bacillales	Bacillaceae	Virgibacillus	NA
0303504c2734dc90c7b19254bebc1863	Bacteria	Firmicutes	Bacilli	Bacillales	Bacillaceae	NA	NA
c57885e2636105103ececdf0da9ecd02	Bacteria	Firmicutes	Bacilli	Bacillales	Bacillaceae	uncultured	uncultured bacterium
dc8d016d1d93ae1727ed65d0eb1c6309	Bacteria	Firmicutes	Bacilli	Bacillales	Bacillaceae	NA	NA
75a701d809dd41cdb52ac9baf0bc9e1a	Bacteria	Firmicutes	Bacilli	Bacillales	Bacillaceae	uncultured	uncultured bacterium
ec6834fecf0d390663c1e5fec51de807	Bacteria	Firmicutes	Bacilli	Bacillales	Bacillaceae	Bacillus	NA
f4b469d0578af82baa58490b747ee3a5	Bacteria	Firmicutes	Bacilli	Bacillales	Bacillaceae	Bacillus	NA
00f7793b9e96c3365f6a3a097c56805d	Bacteria	Firmicutes	Bacilli	Bacillales	Listeriaceae	Brochothrix	Brochothrix thermosphacta
a40c6cc9186e4d6cd58f6eee99ec8611	Bacteria	Firmicutes	Bacilli	Bacillales	Bacillaceae	Bacillus	NA
68eb5e32ee9a87cc5fe94fad694582d4	Bacteria	Firmicutes	Bacilli	Bacillales	Bacillaceae	Bacillus	NA
d5a426d4bbfe218586c580ad63d7ad88	Bacteria	Firmicutes	Bacilli	Bacillales	NA	NA	NA
dd6549da7e42e03da9992ef2db62b1c0	Bacteria	Firmicutes	Bacilli	Bacillales	Planococcaceae	NA	NA
7a9cb2e12b82cfa7521414656793e0e0	Bacteria	Firmicutes	Bacilli	Bacillales	NA	NA	NA
8630154f745ba598cdab0bbc4abb4e54	Bacteria	Firmicutes	Bacilli	Bacillales	Planococcaceae	Chryseomicrobium	uncultured bacterium
9170143295e4485d2e413fc0f0116f77	Bacteria	Firmicutes	Bacilli	Bacillales	Planococcaceae	Psychrobacillus	NA
b68d37c54d56bdca4e3884747082172b	Bacteria	Firmicutes	Bacilli	Bacillales	Planococcaceae	NA	NA
308df1fb41d807a16562a9960b47db39	Bacteria	Firmicutes	Bacilli	Bacillales	Planococcaceae	Sporosarcina	NA
fd1098cd571337c869bc804919b0f630	Bacteria	Firmicutes	Bacilli	Bacillales	NA	NA	NA
2fdfc6e122f51aeca4b5adcadaf470b1	Bacteria	Firmicutes	Bacilli	Bacillales	Planococcaceae	NA	NA
12e5ea96b2b4f0557abcb459f181397a	Bacteria	Firmicutes	Bacilli	Bacillales	Bacillaceae	Bacillus	NA
b9ec1487fa929fa202fa0b2766b5553d	Bacteria	Firmicutes	Bacilli	Bacillales	Bacillaceae	Bacillus	NA
798363cfebd47161d9fddb30c4c3fa91	Bacteria	Firmicutes	Bacilli	Bacillales	Bacillaceae	Bacillus	NA
bdf8a26094624622d68509a87fa75ba7	Bacteria	Firmicutes	Bacilli	Bacillales	Bacillaceae	Bacillus	NA
df0e3d38eec730326754d8c17a8b8efe	Bacteria	Firmicutes	Erysipelotrichia	Erysipelotrichales	Erysipelotrichaceae	Turicibacter	uncultured bacterium
0fd0d931e539ae60c0fba2e5e7f05285	Bacteria	Firmicutes	Erysipelotrichia	Erysipelotrichales	Erysipelotrichaceae	Turicibacter	NA
be5cc85bd2ac16b6ae446fd24b1e2308	Bacteria	Firmicutes	Erysipelotrichia	Erysipelotrichales	Erysipelotrichaceae	Turicibacter	NA
16eff35eafb00be43ead5fd482b913c6	Bacteria	Firmicutes	Erysipelotrichia	Erysipelotrichales	Erysipelotrichaceae	Turicibacter	NA
e1b89fe399600a713d93c84f7c488650	Bacteria	Firmicutes	Erysipelotrichia	Erysipelotrichales	Erysipelotrichaceae	Turicibacter	NA
28c397db5d7c1f0fefdece53a7df19f0	Bacteria	Firmicutes	Bacilli	Bacillales	Bacillaceae	Bacillus	NA
ff004a3093094ba1fbca09244a29315d	Bacteria	Firmicutes	Bacilli	Bacillales	Bacillaceae	Bacillus	NA
0ec581e94e7bcf3dbfe89fefc1d56705	Bacteria	Firmicutes	Bacilli	Bacillales	Bacillaceae	Bacillus	NA
0652e4421b4f044f72c65b64994ee607	Bacteria	Firmicutes	Bacilli	Bacillales	Bacillaceae	Bacillus	NA
f212ad3759f4319aaa51f9a2dc5be324	Bacteria	Firmicutes	Bacilli	Bacillales	Planococcaceae	Kurthia	NA
240a30949d8516a7daf4fcc9ae9409a3	Bacteria	Firmicutes	Bacilli	Bacillales	Planococcaceae	Lysinibacillus	NA
a8dc5aeb11a8e3f8ac305f73ed6c240e	Bacteria	Firmicutes	Bacilli	Bacillales	Planococcaceae	Lysinibacillus	NA
36dc5ea6badbe7ebb63fbf571aac7865	Bacteria	Firmicutes	Bacilli	Bacillales	NA	NA	NA
a23db0550c23ab5faad29f635bc24510	Bacteria	Firmicutes	Bacilli	Bacillales	Bacillaceae	Bacillus	NA
392faf1b2d20ed465050940fe1c95a92	Bacteria	Firmicutes	Bacilli	Bacillales	Bacillaceae	Bacillus	NA
2b2fdbc6ce4a895c0cfb70933a74fdbf	Bacteria	Firmicutes	Bacilli	Bacillales	Planococcaceae	Lysinibacillus	NA
8ff189cfe8378f247b3b6e5bdc054370	Bacteria	Firmicutes	Bacilli	Bacillales	Planococcaceae	Domibacillus	NA
26005dfb7ad2e8cdbb139846af329663	Bacteria	Firmicutes	Bacilli	Bacillales	Bacillaceae	Bacillus	NA
ad4cba5280fb47cbebea01e7031af61c	Bacteria	Firmicutes	Bacilli	Bacillales	Bacillaceae	Bacillus	NA
3f9039099b54f1eba31199c691937c3a	Bacteria	Firmicutes	Bacilli	Bacillales	Bacillaceae	Bacillus	NA
48782307120574c67aaa25ec7ce686ba	Bacteria	Firmicutes	Bacilli	Bacillales	Bacillaceae	Bacillus	NA
5a03231605f99bd868346fe1b06183a2	Bacteria	Firmicutes	Bacilli	Bacillales	Bacillaceae	Bacillus	Bacillus alkalitelluris
33def3d34332c81ea23baf6a107cec2f	Bacteria	Firmicutes	Bacilli	Bacillales	Bacillaceae	Bacillus	NA
f58404da296a4a3870dfba5852a6a763	Bacteria	Firmicutes	Bacilli	Lactobacillales	Leuconostocaceae	Weissella	NA
f043fc0180522b1ddd1d099de5eb3a9b	Bacteria	Firmicutes	Bacilli	Lactobacillales	Leuconostocaceae	Weissella	Weissella viridescens
68fe1a76f1bc684be88d0ecd7a1835f3	Bacteria	Firmicutes	Bacilli	Lactobacillales	Leuconostocaceae	Weissella	Weissella viridescens
b03b93c61ab4826f1bb2fc79847d4420	Bacteria	Firmicutes	Bacilli	Lactobacillales	Leuconostocaceae	Weissella	uncultured bacterium
0ede181cba719902c5e1fa933644b97e	Bacteria	Firmicutes	Bacilli	Lactobacillales	Leuconostocaceae	Leuconostoc	NA
761e4ad90c41e70326c9de6f01660458	Bacteria	Firmicutes	Bacilli	Lactobacillales	Leuconostocaceae	Leuconostoc	uncultured bacterium
0a0c5540354268f05fd8f568e4716f66	Bacteria	Firmicutes	Bacilli	Lactobacillales	Leuconostocaceae	Leuconostoc	NA
6ba43acb03ae795b3e7e31f2be946006	Bacteria	Firmicutes	Bacilli	Lactobacillales	Leuconostocaceae	Leuconostoc	NA
34f18373786fd9cb61b1ffd0a197fcf1	Bacteria	Firmicutes	Bacilli	Lactobacillales	Leuconostocaceae	Leuconostoc	NA
9e75d15ba3717ca20d8aa45e3c4a6bab	Bacteria	Firmicutes	Bacilli	Lactobacillales	Leuconostocaceae	Leuconostoc	NA
970dd45e40cf8b847e2575fc1cb5a3eb	Bacteria	Firmicutes	Bacilli	Lactobacillales	Leuconostocaceae	Weissella	Weissella paramesenteroides
a1c94495e74db80230ff6d144ef13294	Bacteria	Firmicutes	Bacilli	Lactobacillales	Leuconostocaceae	Weissella	NA
9e9c4270966cf507485654eb33a69880	Bacteria	Firmicutes	Bacilli	Lactobacillales	Leuconostocaceae	Weissella	NA
1018c1a5190cc5a85a0521077bc1b614	Bacteria	Firmicutes	Bacilli	Lactobacillales	Leuconostocaceae	Weissella	NA
b9036fe313cc847af4a7a9d5da8316bd	Bacteria	Firmicutes	Bacilli	Lactobacillales	Lactobacillaceae	Pediococcus	NA
bd2ad00d586fbb853586dae6812f7b24	Bacteria	Firmicutes	Bacilli	Lactobacillales	Lactobacillaceae	Pediococcus	NA
d6a526b572996ed919a3e009473bc860	Bacteria	Firmicutes	Bacilli	Lactobacillales	Lactobacillaceae	Lactobacillus	NA
4d8be781270f65ca9a99b464a625596a	Bacteria	Firmicutes	Bacilli	Lactobacillales	Lactobacillaceae	Lactobacillus	Lactobacillus coryniformis
8df399e29acb5a583f449a82db4e17c9	Bacteria	Firmicutes	Bacilli	Lactobacillales	Lactobacillaceae	Lactobacillus	NA
581a55014641e1cd55cdc272c0365a28	Bacteria	Firmicutes	Bacilli	Lactobacillales	Lactobacillaceae	Lactobacillus	Lactobacillus fermentum
af447f79eafcbd7e31e18eaf72dc845d	Bacteria	Firmicutes	Bacilli	Lactobacillales	Lactobacillaceae	Lactobacillus	NA
0df6c802966e8670279671824da4f10a	Bacteria	Firmicutes	Bacilli	Lactobacillales	Lactobacillaceae	Lactobacillus	NA
fc2b05e6ebfe1567e78a5d9f7f5340bc	Bacteria	Firmicutes	Bacilli	Lactobacillales	Lactobacillaceae	Lactobacillus	NA
bd569194c3d7c9dc1817718bf17a19b2	Bacteria	Firmicutes	Bacilli	Lactobacillales	Lactobacillaceae	Lactobacillus	Lactobacillus aviarius
3ae06bd6dc376e52d244cd70ee49eb8f	Bacteria	Firmicutes	Bacilli	Lactobacillales	Lactobacillaceae	Lactobacillus	NA
d7c346759a906a965b96e9b965f028d0	Bacteria	Firmicutes	Bacilli	Lactobacillales	Lactobacillaceae	Lactobacillus	Lactobacillus salivarius
c92bce8f9a0355882175820144995211	Bacteria	Firmicutes	Bacilli	Lactobacillales	Lactobacillaceae	Lactobacillus	Lactobacillus agilis
4ff6399322fe12abb0792dc69c870154	Bacteria	Firmicutes	Bacilli	Lactobacillales	Lactobacillaceae	Lactobacillus	Lactobacillus agilis
95fdd816723ca482a5caba10bea171c8	Bacteria	Firmicutes	Bacilli	Lactobacillales	Lactobacillaceae	Lactobacillus	Lactobacillus murinus
376567266402a46aa3400de4d99a151b	Bacteria	Firmicutes	Bacilli	Lactobacillales	Lactobacillaceae	Lactobacillus	Lactobacillus murinus
45d4fe3f6c01f77c2dfc11dd91d3359a	Bacteria	Firmicutes	Bacilli	Lactobacillales	Lactobacillaceae	Lactobacillus	Lactobacillus salivarius
3420507770c6d10a3672aeb8c6125f3f	Bacteria	Firmicutes	Bacilli	Lactobacillales	Lactobacillaceae	Lactobacillus	Lactobacillus sanfranciscensis
879124822c3562b9ed61b470df2e254b	Bacteria	Firmicutes	Bacilli	Lactobacillales	Lactobacillaceae	Lactobacillus	NA
b250d27301547aede6c1d52ce67e6e2b	Bacteria	Firmicutes	Bacilli	Lactobacillales	Lactobacillaceae	Lactobacillus	Lactobacillus brevis
2ef1e51ab1cf99a3c6417b05a060830e	Bacteria	Firmicutes	Bacilli	Lactobacillales	Lactobacillaceae	Lactobacillus	NA
ccdfffb06d85feb8bba9c68789435d16	Bacteria	Firmicutes	Bacilli	Lactobacillales	Lactobacillaceae	Lactobacillus	Lactobacillus pontis
feb1c288cd46f6fd9bc3c2c35970cbdf	Bacteria	Firmicutes	Bacilli	Lactobacillales	Lactobacillaceae	Lactobacillus	Lactobacillus mucosae
4f36667dc83b9de0118e8b829e658d04	Bacteria	Firmicutes	Bacilli	Lactobacillales	Lactobacillaceae	Lactobacillus	Lactobacillus ingluviei
05040536cfc19e338f18624893c4bbdd	Bacteria	Firmicutes	Bacilli	Lactobacillales	Lactobacillaceae	Lactobacillus	Lactobacillus sp. oral taxon 052
1a4e80a7b8bfa4cc452857ae17556057	Bacteria	Firmicutes	Bacilli	Lactobacillales	Lactobacillaceae	Lactobacillus	NA
4289d09ad37997289776f62939b693d3	Bacteria	Firmicutes	Bacilli	Lactobacillales	Lactobacillaceae	Lactobacillus	NA
c667664df1fb6f8705f9a8a861370a72	Bacteria	Firmicutes	Bacilli	Lactobacillales	Lactobacillaceae	Lactobacillus	NA
3bac14d2805bf995afe9d316a5777b1e	Bacteria	Firmicutes	Bacilli	Lactobacillales	Lactobacillaceae	Lactobacillus	NA
4921d046c2494b5875e699d4a6efc4b6	Bacteria	Firmicutes	Bacilli	Lactobacillales	Lactobacillaceae	Lactobacillus	NA
aa92cf9ce17c68ae6b505f99fe769864	Bacteria	Firmicutes	Bacilli	Lactobacillales	Lactobacillaceae	Lactobacillus	NA
6f1cbae792de3e1162d3d7dffbe4bb20	Bacteria	Firmicutes	Bacilli	Lactobacillales	Lactobacillaceae	Lactobacillus	NA
e147f17187ee6e0d8e84bdd370bfb053	Bacteria	Firmicutes	Bacilli	Lactobacillales	Lactobacillaceae	Lactobacillus	NA
3ac7012c538693bcf363c9d4b6d5e9d5	Bacteria	Firmicutes	Bacilli	Lactobacillales	Lactobacillaceae	Lactobacillus	NA
d0fc97d34dbdeefefcfede7c9ade5f5a	Bacteria	Firmicutes	Bacilli	Lactobacillales	Carnobacteriaceae	Marinilactibacillus	NA
87ace68671b521fa779b33d5fcf2b782	Bacteria	Firmicutes	Bacilli	Lactobacillales	Enterococcaceae	Enterococcus	NA
de4c8f59c9c37b7b6e73149398d53aea	Bacteria	Firmicutes	Bacilli	Lactobacillales	Enterococcaceae	Catellicoccus	uncultured bacterium
50fd1c9614c2cdbad76a0cee521fb46b	Bacteria	Firmicutes	Bacilli	Lactobacillales	Enterococcaceae	Catellicoccus	uncultured bacterium
808f3b7be1b44aa30980ebc9f0e4f327	Bacteria	Firmicutes	Bacilli	Lactobacillales	Enterococcaceae	Catellicoccus	uncultured bacterium
69d7ea03cd7c6f02d86721a325249e16	Bacteria	Firmicutes	Bacilli	Lactobacillales	Enterococcaceae	Catellicoccus	uncultured bacterium
683a4c4e73c6d4d7324977e95fab24bc	Bacteria	Firmicutes	Bacilli	Lactobacillales	Streptococcaceae	Lactococcus	NA
e618ba5cd2c70e833352bba6cc98abd1	Bacteria	Firmicutes	Bacilli	Lactobacillales	Streptococcaceae	Lactococcus	NA
b3d2cc3b9f0184830bec2ef73bcc6166	Bacteria	Firmicutes	Bacilli	Lactobacillales	Streptococcaceae	Lactococcus	Lactococcus garvieae subsp. garvieae
d114fb4c335125128be28401522dd41a	Bacteria	Firmicutes	Bacilli	Lactobacillales	Streptococcaceae	Lactococcus	NA
fd496fd32dc8c08ade2e8b6c9d8ee13d	Bacteria	Firmicutes	Bacilli	Lactobacillales	Streptococcaceae	Streptococcus	Streptococcus salivarius subsp. thermophilus
51c498e41b4bc032be8910df70a28299	Bacteria	Firmicutes	Bacilli	Lactobacillales	Streptococcaceae	Streptococcus	Streptococcus parauberis
492967d15eb7c395b09f7e17ee322219	Bacteria	Firmicutes	Bacilli	Lactobacillales	Streptococcaceae	Streptococcus	Streptococcus iniae
251d5ccaa5f908f19cb570eb2301910b	Bacteria	Firmicutes	Bacilli	Lactobacillales	Streptococcaceae	Streptococcus	NA
9fec7bdd6bd88e710bd69b15692e54a0	Bacteria	Firmicutes	Bacilli	Lactobacillales	Streptococcaceae	Streptococcus	NA
7ff1af3bad0f90232e47fc0058c217d4	Bacteria	Firmicutes	Bacilli	Lactobacillales	Streptococcaceae	Streptococcus	NA
735cb9abbbc8ff2b5b354be608a3a869	Bacteria	Firmicutes	Bacilli	Lactobacillales	Streptococcaceae	Streptococcus	NA
569653b1659271a290facfcedd0de061	Bacteria	Firmicutes	Bacilli	Lactobacillales	Enterococcaceae	Enterococcus	NA
339632d9cb55a134f3feaf4940143b75	Bacteria	Firmicutes	Bacilli	Lactobacillales	Enterococcaceae	Enterococcus	NA
9908fffab7ed4f3bec44cda2f5084d49	Bacteria	Firmicutes	Bacilli	Lactobacillales	Enterococcaceae	Enterococcus	NA
556864a5da3a811b67be9fc73488e926	Bacteria	Firmicutes	Bacilli	Lactobacillales	Enterococcaceae	Enterococcus	NA
153dbe797be4fdb676be9b495fb4a081	Bacteria	Firmicutes	Bacilli	Lactobacillales	Enterococcaceae	NA	NA
e8c4470cea2d0aad86e0fbaa03d2f750	Bacteria	Firmicutes	Bacilli	Lactobacillales	NA	NA	NA
075ce9fa8440ec4d9ed86dbfeec2d27f	Bacteria	Firmicutes	Bacilli	Lactobacillales	Carnobacteriaceae	Carnobacterium	NA
c0f5ec13e4fe0f7ebfdba1d7a6dcb224	Bacteria	Firmicutes	Bacilli	Lactobacillales	Enterococcaceae	Vagococcus	uncultured bacterium
4a79fcdb98455096eb28064b17196a5c	Bacteria	Firmicutes	Bacilli	Lactobacillales	Enterococcaceae	Enterococcus	NA
89deceb25a25768036f97853cddfb8d9	Bacteria	Firmicutes	Bacilli	Lactobacillales	Enterococcaceae	Enterococcus	Enterococcus italicus
8d27b1888dd44791bc797d8f22c92a6a	Bacteria	Firmicutes	Bacilli	Lactobacillales	Enterococcaceae	Enterococcus	NA
737c098d1007948d40e6cbaf904b72d9	Bacteria	Firmicutes	Bacilli	Lactobacillales	Enterococcaceae	Vagococcus	NA
720bbb0411edd2b97a8cc3d66e3b47e0	Bacteria	Firmicutes	Bacilli	Lactobacillales	Enterococcaceae	Vagococcus	NA
e20080c3550b1318bbb29e84d651c014	Bacteria	Firmicutes	Bacilli	Lactobacillales	Enterococcaceae	Vagococcus	NA
750dbc79dc5befd5677b1e1f56d38642	Bacteria	Firmicutes	Bacilli	Lactobacillales	Enterococcaceae	Enterococcus	NA
e5e2076556acf09b18e99c982a375e75	Bacteria	Firmicutes	Bacilli	Lactobacillales	Enterococcaceae	Enterococcus	NA
861a4666890a67554748cc0a181c4093	Bacteria	Firmicutes	Bacilli	Lactobacillales	Enterococcaceae	Enterococcus	NA
e27b9e73955f9ee43166443c005e4186	Bacteria	Firmicutes	Bacilli	Bacillales	Staphylococcaceae	Macrococcus	NA
e7dd01d01c0203abc3708549d99e4e9c	Bacteria	Firmicutes	Bacilli	Bacillales	Staphylococcaceae	Staphylococcus	Staphylococcus sciuri
65d43491988bfe557da4d86a5ba25dae	Bacteria	Firmicutes	Bacilli	Bacillales	Staphylococcaceae	Staphylococcus	NA
922d33a2963d3e87a3d4df6b82371235	Bacteria	Firmicutes	Bacilli	Bacillales	Staphylococcaceae	Staphylococcus	NA
b060079a052d8ef0971aa8faf2adb85c	Bacteria	Firmicutes	Bacilli	Bacillales	Staphylococcaceae	Staphylococcus	NA
58f06cbc09f00933a624a224797ecc96	Bacteria	Tenericutes	Mollicutes	Haloplasmatales	Haloplasmataceae	Haloplasma	uncultured bacterium
86e4ff54acb024ec1a837dd6a040fe5c	Bacteria	Tenericutes	Mollicutes	Izimaplasmatales	uncultured bacterium	uncultured bacterium	uncultured bacterium
92bf737265f685875117ffe1f153f1aa	Bacteria	Tenericutes	Mollicutes	Izimaplasmatales	uncultured organism	uncultured organism	uncultured organism
f2b371365f37cec3a8ed456115de37da	Bacteria	Tenericutes	Mollicutes	Izimaplasmatales	gut metagenome	gut metagenome	gut metagenome
7691ed776fbb6898d26a682cb5b24432	Bacteria	Tenericutes	Mollicutes	Izimaplasmatales	uncultured bacterium	uncultured bacterium	uncultured bacterium
2510ee46cb8667a7265975118b21b0dd	Bacteria	Tenericutes	Mollicutes	Izimaplasmatales	uncultured bacterium	uncultured bacterium	uncultured bacterium
999d1c4253cbc449a6ea2ca36052ece4	Bacteria	Tenericutes	Mollicutes	Izimaplasmatales	uncultured bacterium	uncultured bacterium	uncultured bacterium
4960cba5a04aeba132c120a493988ce8	Bacteria	Tenericutes	Mollicutes	Izimaplasmatales	uncultured bacterium	uncultured bacterium	uncultured bacterium
f4e50bb91fc6dd58a073d2f8d8a5fe48	Bacteria	Firmicutes	Clostridia	Clostridiales	Family XI	Sedimentibacter	NA
1569f7ae988e26c905ab8fab427c8a0d	Bacteria	Firmicutes	Negativicutes	Selenomonadales	Acidaminococcaceae	Phascolarctobacterium	NA
198c61a646f906de8ab6c2b24e143e42	Bacteria	Firmicutes	Negativicutes	Selenomonadales	Acidaminococcaceae	Phascolarctobacterium	uncultured Firmicutes bacterium
418c6c42ad854e407a5ecd2fa73011c0	Bacteria	Firmicutes	Negativicutes	Selenomonadales	Acidaminococcaceae	Phascolarctobacterium	NA
0667a20360e0526fd5f2024c0e9c5060	Bacteria	Firmicutes	Negativicutes	Selenomonadales	Acidaminococcaceae	Phascolarctobacterium	uncultured Firmicutes bacterium
e0fcea608451f3ba32d5bba3143c0cf1	Bacteria	Firmicutes	Negativicutes	Selenomonadales	Veillonellaceae	uncultured	uncultured Veillonellaceae bacterium
6ac0903e8003275ce8caddf62185c8f1	Bacteria	Firmicutes	Negativicutes	Selenomonadales	Veillonellaceae	NA	NA
a38c1ca28ec312105d9626b9104df005	Bacteria	Firmicutes	Negativicutes	Selenomonadales	Veillonellaceae	uncultured	uncultured organism
18748c0162ff81b6d0091de1d6152c15	Bacteria	Firmicutes	Negativicutes	Selenomonadales	Veillonellaceae	Veillonella	NA
d59a075ef3b6b85bd6c65c3be1dca22c	Bacteria	Firmicutes	Negativicutes	Selenomonadales	Veillonellaceae	NA	NA
b8eecc3ca6338607fbae1b35aa82957c	Bacteria	Firmicutes	Negativicutes	Selenomonadales	Veillonellaceae	NA	NA
8be3bff54fef8a229f035034fef08f0f	Bacteria	Firmicutes	Negativicutes	Selenomonadales	Veillonellaceae	NA	NA
a23a7434e37d0983c67389cef8365f86	Bacteria	Firmicutes	Negativicutes	Selenomonadales	Veillonellaceae	NA	NA
6e9416ae389e5b1d0dbd1e16e0a2bf3e	Bacteria	Firmicutes	Negativicutes	Selenomonadales	Veillonellaceae	Anaerosinus	uncultured bacterium
8ac642747d1d21f337b62a7f5402b65f	Bacteria	Firmicutes	Negativicutes	Selenomonadales	Veillonellaceae	Anaerosinus	uncultured bacterium
8a37298d0d7007f78d061941d55da321	Bacteria	Firmicutes	Negativicutes	Selenomonadales	Veillonellaceae	Anaerosinus	uncultured bacterium
c447d4269b650ab78f7e001af9ee5cf3	Bacteria	Firmicutes	Negativicutes	Selenomonadales	Veillonellaceae	NA	NA
a30b15e2c38d1b070eb4041e961b366c	Bacteria	Firmicutes	Negativicutes	Selenomonadales	Veillonellaceae	NA	NA
ff5f1544edb5c2205492af1a838216a9	Bacteria	Firmicutes	Negativicutes	Selenomonadales	Veillonellaceae	NA	NA
e09ea8bdb6064b3d5b4aec39ccb0fbad	Bacteria	Firmicutes	Negativicutes	Selenomonadales	Veillonellaceae	uncultured	NA
c2538ad2a7b42784e07cc0729b9ed8d4	Bacteria	Firmicutes	Clostridia	Clostridiales	Clostridiales vadinBB60 group	uncultured bacterium	uncultured bacterium
84af300f640ab7cb3a790cbe3c8da21d	Bacteria	Firmicutes	Clostridia	Clostridiales	Clostridiales vadinBB60 group	uncultured bacterium	uncultured bacterium
08aa3a8eb2a1207c784bb9487034abcc	Bacteria	Firmicutes	Clostridia	Clostridiales	Clostridiales vadinBB60 group	uncultured bacterium	uncultured bacterium
9cc3047c12e36598cf4d0ca159f34092	Bacteria	Firmicutes	Clostridia	Clostridiales	Clostridiales vadinBB60 group	uncultured bacterium	uncultured bacterium
4f332a2f2c635278dbbf06e0535b0762	Bacteria	Firmicutes	Clostridia	Clostridiales	Clostridiales vadinBB60 group	uncultured bacterium	uncultured bacterium
e4768fa859e1fe8d86a31501057fe068	Bacteria	Firmicutes	Clostridia	Clostridiales	Clostridiales vadinBB60 group	uncultured bacterium	uncultured bacterium
ec0a372e4f3446abc0e2aaae612bcd65	Bacteria	Firmicutes	Clostridia	Clostridiales	Clostridiales vadinBB60 group	uncultured bacterium	uncultured bacterium
9d6e50d659bf40b74e460ef8abfab1f2	Bacteria	Firmicutes	Clostridia	Clostridiales	Clostridiales vadinBB60 group	uncultured bacterium	uncultured bacterium
a00776fe36e34bc23c1304afc2048a7a	Bacteria	Firmicutes	Clostridia	Clostridiales	Clostridiales vadinBB60 group	uncultured bacterium	uncultured bacterium
99f4e39d44b3f53f39b06a1e75c58327	Bacteria	Firmicutes	Clostridia	Clostridiales	Clostridiales vadinBB60 group	uncultured bacterium	uncultured bacterium
4d42aece6c8d0cca5629814c1978fb70	Bacteria	Firmicutes	Clostridia	Clostridiales	Clostridiales vadinBB60 group	uncultured bacterium	uncultured bacterium
b6b887ca86ea04bfa3ac1e674d5261f8	Bacteria	Firmicutes	Clostridia	Clostridiales	Clostridiales vadinBB60 group	uncultured bacterium	uncultured bacterium
e582359a0fedaaa0d45ef0d4b9415315	Bacteria	Firmicutes	Clostridia	Clostridiales	Clostridiales vadinBB60 group	uncultured bacterium	uncultured bacterium
b8c43042f98b07a01354eaa4c46032a3	Bacteria	Firmicutes	Clostridia	Clostridiales	Clostridiales vadinBB60 group	uncultured bacterium	uncultured bacterium
cec796e4435a050ba69e9b317c2d5ac3	Bacteria	Firmicutes	Clostridia	Clostridiales	Clostridiales vadinBB60 group	uncultured bacterium	uncultured bacterium
a51780c6fb9f743846ad21868872c491	Bacteria	Firmicutes	Clostridia	Clostridiales	Clostridiales vadinBB60 group	uncultured bacterium	uncultured bacterium
3ec7f2b8450cdd7382e083bf61044cdf	Bacteria	Firmicutes	Clostridia	Clostridiales	Clostridiales vadinBB60 group	uncultured bacterium	uncultured bacterium
fec71713913e814ffdf76531b4a68b33	Bacteria	Firmicutes	Clostridia	Clostridiales	Clostridiales vadinBB60 group	uncultured bacterium	uncultured bacterium
b5e37b1925a622f96425a8594a372521	Bacteria	Firmicutes	Clostridia	Clostridiales	Clostridiales vadinBB60 group	uncultured bacterium	uncultured bacterium
c7da6dfa1629f249aadac8808c3f0e3c	Bacteria	Firmicutes	Clostridia	Clostridiales	Clostridiales vadinBB60 group	uncultured bacterium	uncultured bacterium
41cc7d1f9bc3a9034b7b891e0ffedb24	Bacteria	Firmicutes	Clostridia	Clostridiales	Clostridiales vadinBB60 group	uncultured bacterium	uncultured bacterium
3ee53eec614094bfac8ef4131bd69988	Bacteria	Firmicutes	Clostridia	Clostridiales	Clostridiales vadinBB60 group	uncultured bacterium	uncultured bacterium
590490b3d559ff35930450e32109e0f9	Bacteria	Firmicutes	Clostridia	Clostridiales	Clostridiales vadinBB60 group	uncultured bacterium	uncultured bacterium
3e995af3c7e07dbc8bcf919eb1b77e51	Bacteria	Firmicutes	Clostridia	Clostridiales	Clostridiales vadinBB60 group	uncultured bacterium	uncultured bacterium
96c3cc419d7770b1ac698b2e06867a33	Bacteria	Firmicutes	Clostridia	Clostridiales	Clostridiales vadinBB60 group	uncultured bacterium	uncultured bacterium
aadcbade37dbbebb2fd9f4c16388fa18	Bacteria	Firmicutes	Clostridia	Clostridiales	Clostridiales vadinBB60 group	uncultured bacterium	uncultured bacterium
3d543af190e4ca81d161d7b914eba916	Bacteria	Firmicutes	Clostridia	Clostridiales	Clostridiales vadinBB60 group	uncultured bacterium	uncultured bacterium
55f017eac49dcac47af710abee36669d	Bacteria	Firmicutes	Clostridia	Clostridiales	Clostridiales vadinBB60 group	uncultured bacterium	uncultured bacterium
0ab876af51a1c3c4dd62cc2aee769182	Bacteria	Firmicutes	Clostridia	Clostridiales	Clostridiales vadinBB60 group	uncultured bacterium	uncultured bacterium
5682b4c0ba5a0db1a19466a0d0f5c688	Bacteria	Firmicutes	Clostridia	Clostridiales	Clostridiales vadinBB60 group	uncultured rumen bacterium	uncultured rumen bacterium
e9bac6da3da322f82f5bfc798f768cdb	Bacteria	Firmicutes	Clostridia	Clostridiales	Clostridiales vadinBB60 group	uncultured bacterium	uncultured bacterium
f18696aeffb87bc1969984d9e1e8a92e	Bacteria	Firmicutes	Clostridia	Clostridiales	Clostridiales vadinBB60 group	uncultured bacterium	uncultured bacterium
40e5efecb635f822787a0057f48e5f45	Bacteria	Firmicutes	Clostridia	Clostridiales	Clostridiales vadinBB60 group	uncultured bacterium	uncultured bacterium
25e1e615140c579bf18f67a687acde83	Bacteria	Firmicutes	Clostridia	Clostridiales	Clostridiales vadinBB60 group	uncultured bacterium	uncultured bacterium
3a001d540e91f34f40a56b22ea0b18b7	Bacteria	Firmicutes	Clostridia	Clostridiales	Clostridiales vadinBB60 group	uncultured bacterium	uncultured bacterium
6f337ea65c949b383b625545388512a6	Bacteria	Firmicutes	Clostridia	Clostridiales	Clostridiales vadinBB60 group	uncultured bacterium	uncultured bacterium
f658150c8e492c50ffb183eea3443c62	Bacteria	Firmicutes	Clostridia	Clostridiales	Clostridiales vadinBB60 group	uncultured Clostridiales bacterium	uncultured Clostridiales bacterium
0175afedea5cdf5c5f572e383fd9a0a4	Bacteria	Firmicutes	Clostridia	Clostridiales	Clostridiales vadinBB60 group	uncultured Clostridiales bacterium	uncultured Clostridiales bacterium
013db0b8401db6899f7d2a27627f31ff	Bacteria	Firmicutes	Clostridia	Clostridiales	Clostridiales vadinBB60 group	uncultured bacterium	uncultured bacterium
da3bf9cb54806c74fd93f1b5c6d68cfb	Bacteria	Firmicutes	Clostridia	Clostridiales	Clostridiales vadinBB60 group	uncultured Clostridiales bacterium	uncultured Clostridiales bacterium
02ec1dc49be3c696dfbff427f1634299	Bacteria	Firmicutes	Clostridia	Clostridiales	Clostridiales vadinBB60 group	NA	NA
9f62f0144fbc88e1447a2f886f5f7286	Bacteria	Firmicutes	Clostridia	Clostridiales	Clostridiales vadinBB60 group	NA	NA
b0aca044dd93573f3d992c705821ffa4	Bacteria	Firmicutes	Clostridia	Clostridiales	Clostridiales vadinBB60 group	uncultured bacterium	uncultured bacterium
89a9be7158db9c657e192f22ab46a62f	Bacteria	Firmicutes	Clostridia	Clostridiales	NA	NA	NA
081061ccca95ab53c0f4290d6603549a	Bacteria	Firmicutes	Clostridia	Clostridiales	Clostridiales vadinBB60 group	uncultured bacterium	uncultured bacterium
df768912ebdc2baa757b99663bdc6102	Bacteria	Firmicutes	Clostridia	Clostridiales	Clostridiales vadinBB60 group	uncultured bacterium	uncultured bacterium
869f17b23023d518dd3ecd9da54cec9a	Bacteria	Firmicutes	Clostridia	Clostridiales	Clostridiales vadinBB60 group	uncultured Clostridiales bacterium	uncultured Clostridiales bacterium
6e76e3c02e6b54958b7adf8da6cf841e	Bacteria	Firmicutes	Clostridia	Clostridiales	Clostridiales vadinBB60 group	uncultured Clostridiales bacterium	uncultured Clostridiales bacterium
3c0304a23662b9a7a4728ea0f5733684	Bacteria	Firmicutes	Clostridia	Clostridiales	Clostridiales vadinBB60 group	uncultured Clostridiales bacterium	uncultured Clostridiales bacterium
e7b3394ea6e5e5a206acdc867c6a1dc0	Bacteria	Firmicutes	Clostridia	Clostridiales	Clostridiales vadinBB60 group	uncultured Clostridiales bacterium	uncultured Clostridiales bacterium
bbf7047c07126de7e23ae9f8d3e7217b	Bacteria	Firmicutes	Clostridia	Clostridiales	Clostridiales vadinBB60 group	uncultured Clostridiales bacterium	uncultured Clostridiales bacterium
2a0749c032901967bffc094ddec2cf07	Bacteria	Firmicutes	Clostridia	Clostridiales	Clostridiales vadinBB60 group	uncultured bacterium	uncultured bacterium
baa7245c9cd43229fd91d0f1d72c96b8	Bacteria	Firmicutes	Clostridia	Clostridiales	Clostridiales vadinBB60 group	NA	NA
042e255903460996a781ebda009713be	Bacteria	Firmicutes	Clostridia	Clostridiales	Clostridiales vadinBB60 group	uncultured Clostridiales bacterium	uncultured Clostridiales bacterium
3f73587013fe252be2b16d2c52c853e1	Bacteria	Firmicutes	Clostridia	Clostridiales	Clostridiales vadinBB60 group	uncultured bacterium	uncultured bacterium
71c740dadcf2dfce2015d121a6ca9f08	Bacteria	Firmicutes	Clostridia	Clostridiales	Clostridiales vadinBB60 group	uncultured bacterium	uncultured bacterium
442ae631e804d1d295261c97ba9411df	Bacteria	Firmicutes	Clostridia	Clostridiales	Clostridiales vadinBB60 group	uncultured bacterium	uncultured bacterium
ec76019ff3ca793464cb899c3019981d	Bacteria	Firmicutes	Clostridia	Clostridiales	Clostridiales vadinBB60 group	uncultured bacterium	uncultured bacterium
a0478236bf7c08703118c3e8d0629321	Bacteria	Firmicutes	Clostridia	Clostridiales	Clostridiales vadinBB60 group	uncultured bacterium	uncultured bacterium
2f15190f8dbf226b62e3be18a58f7de0	Bacteria	Firmicutes	Clostridia	Clostridiales	Clostridiales vadinBB60 group	NA	NA
9ccc3974fe05e88a92380287343c89eb	Bacteria	Firmicutes	Clostridia	Clostridiales	Clostridiales vadinBB60 group	NA	NA
2911e265174a2db1932851edea0657cc	Bacteria	Firmicutes	Clostridia	Clostridiales	Clostridiales vadinBB60 group	uncultured Clostridiales bacterium	uncultured Clostridiales bacterium
f6dfe30fd0874ac7d5deec9777b1603e	Bacteria	Firmicutes	Clostridia	Clostridiales	Clostridiales vadinBB60 group	NA	NA
c2160e87dac6e0305dca0fbd08fcdb40	Bacteria	Firmicutes	Clostridia	Clostridiales	Clostridiales vadinBB60 group	uncultured bacterium	uncultured bacterium
9f9696f9d9b270540ae2557b2f983741	Bacteria	Firmicutes	Clostridia	Clostridiales	Clostridiales vadinBB60 group	uncultured Clostridiales bacterium	uncultured Clostridiales bacterium
b73c4d67b76f928969cedb17435d150e	Bacteria	Firmicutes	Clostridia	Clostridiales	Clostridiales vadinBB60 group	NA	NA
6e25505b3fabaa48823683145364f0f4	Bacteria	Firmicutes	Clostridia	Clostridiales	Clostridiales vadinBB60 group	NA	NA
c7fc81ff31e7296b7a9fd3b80c683c79	Bacteria	Firmicutes	Clostridia	Clostridiales	Clostridiales vadinBB60 group	uncultured bacterium	uncultured bacterium
2d863c36e12547a5ee6ecc3dc1ca0329	Bacteria	Firmicutes	Clostridia	Clostridiales	Clostridiales vadinBB60 group	uncultured bacterium	uncultured bacterium
d3c75488b545ceb76cd0bcc72ed05ed4	Bacteria	Firmicutes	Clostridia	Clostridiales	Clostridiales vadinBB60 group	NA	NA
a0591084d637feaa8399af799800e772	Bacteria	Firmicutes	Clostridia	Clostridiales	Clostridiales vadinBB60 group	uncultured bacterium	uncultured bacterium
156f2c8317c649fdb78e47fb99a3ea2e	Bacteria	Firmicutes	Clostridia	Clostridiales	Clostridiales vadinBB60 group	uncultured Clostridiales bacterium	uncultured Clostridiales bacterium
9220a7f7b5a52d41f5a0215e277df22e	Bacteria	Firmicutes	Clostridia	Clostridiales	Clostridiales vadinBB60 group	uncultured bacterium	uncultured bacterium
1234b2809d9439fe108fe8ed95d50de1	Bacteria	Firmicutes	Clostridia	Clostridiales	Clostridiales vadinBB60 group	uncultured bacterium	uncultured bacterium
f52ba5e667c1883bbf34074673d9d763	Bacteria	Firmicutes	Clostridia	Clostridiales	Clostridiales vadinBB60 group	NA	NA
cdb7a74bca1a41ba960354cfa7a69200	Bacteria	Firmicutes	Clostridia	Clostridiales	Clostridiales vadinBB60 group	NA	NA
098f02bbdcf30dba11e1396e69e699e7	Bacteria	Firmicutes	Clostridia	Clostridiales	Clostridiales vadinBB60 group	NA	NA
ffd4998011a15e4278db1e24ff29c774	Bacteria	Firmicutes	Clostridia	Clostridiales	Clostridiales vadinBB60 group	uncultured bacterium	uncultured bacterium
00ad7588f54d0995cf7eee9b66a77e95	Bacteria	Firmicutes	Clostridia	Clostridiales	Clostridiales vadinBB60 group	uncultured bacterium	uncultured bacterium
540f87a4c8d410573ce4c1c34d915d9e	Bacteria	Firmicutes	Clostridia	Clostridiales	Clostridiales vadinBB60 group	uncultured bacterium	uncultured bacterium
568959117851291db5b40f40ecd2cb0d	Bacteria	Firmicutes	Clostridia	Clostridiales	Clostridiales vadinBB60 group	uncultured bacterium	uncultured bacterium
8ed66089495155bdd37c60747f4a8bc3	Bacteria	Firmicutes	Clostridia	Clostridiales	Clostridiales vadinBB60 group	uncultured bacterium	uncultured bacterium
9a9d5d363dc6051fd987c2c0857f315d	Bacteria	Firmicutes	Clostridia	Clostridiales	Clostridiales vadinBB60 group	uncultured bacterium	uncultured bacterium
2fb21b3ad2faa0dac194db4fe4dbc4d1	Bacteria	Firmicutes	Clostridia	Clostridiales	Clostridiales vadinBB60 group	uncultured bacterium	uncultured bacterium
0ba460d309cdfe8a07e8153b00f512aa	Bacteria	Firmicutes	Clostridia	Clostridiales	Clostridiales vadinBB60 group	uncultured bacterium	uncultured bacterium
ef397a9350d6dd640a7b93d985454f7a	Bacteria	Firmicutes	Clostridia	Clostridiales	Clostridiales vadinBB60 group	uncultured bacterium	uncultured bacterium
f4993218a7b59901dfce73539b176af0	Bacteria	Firmicutes	Clostridia	Clostridiales	Clostridiales vadinBB60 group	uncultured bacterium	uncultured bacterium
2164335ae553093a0f327624b4a1fc79	Bacteria	Firmicutes	Clostridia	Clostridiales	Clostridiales vadinBB60 group	uncultured bacterium	uncultured bacterium
156e06310892eaff54cbd1e0af4ac3dc	Bacteria	Firmicutes	Clostridia	Clostridiales	Clostridiales vadinBB60 group	uncultured bacterium	uncultured bacterium
86b06090f849c32ff044ed5d2a9f5daa	Bacteria	Firmicutes	Clostridia	Clostridiales	Clostridiales vadinBB60 group	uncultured bacterium	uncultured bacterium
4cd75ef678e50afab9055a3b69671cd8	Bacteria	Firmicutes	Clostridia	Clostridiales	Clostridiales vadinBB60 group	uncultured bacterium	uncultured bacterium
98dd69a9492ec4f9b5ed426351d951cc	Bacteria	Firmicutes	Clostridia	Clostridiales	Clostridiales vadinBB60 group	uncultured bacterium	uncultured bacterium
d20cf4e02fbf937bff4aaffc1cbecde9	Bacteria	Firmicutes	Clostridia	Clostridiales	Clostridiales vadinBB60 group	NA	NA
83f43a2874e101d4b306f5567a0747a1	Bacteria	Firmicutes	Clostridia	Clostridiales	Clostridiales vadinBB60 group	uncultured bacterium	uncultured bacterium
84513f1fa3273f5360eca86b55100f95	Bacteria	Firmicutes	Clostridia	Clostridiales	Christensenellaceae	Christensenellaceae R-7 group	bacterium YE57
9e4930186325453dbc08248de9894998	Bacteria	Firmicutes	Clostridia	Clostridiales	Christensenellaceae	Christensenellaceae R-7 group	bacterium YE57
b04e9ecd1abf8cb66ddfd6d984e4da88	Bacteria	Firmicutes	Clostridia	Clostridiales	Christensenellaceae	Christensenellaceae R-7 group	bacterium YE57
a9bf920af9542837ea4947b88b917ef4	Bacteria	Firmicutes	Clostridia	Clostridiales	Christensenellaceae	Christensenellaceae R-7 group	bacterium YE57
36db2e0955e9046c17bc7b4fc1863b57	Bacteria	Firmicutes	Clostridia	Clostridiales	Christensenellaceae	Christensenellaceae R-7 group	bacterium enrichment culture clone RB7c
c1d916f8912e68549600e8e2fd7b531c	Bacteria	Firmicutes	Clostridia	Clostridiales	Christensenellaceae	Christensenellaceae R-7 group	bacterium enrichment culture clone RB7c
b66751191c2d90ca89ab0b4894edc351	Bacteria	Firmicutes	Clostridia	Clostridiales	Christensenellaceae	Christensenellaceae R-7 group	bacterium enrichment culture clone RB7c
d6133664ef6f00c2122296c1c04b71b8	Bacteria	Firmicutes	Clostridia	Clostridiales	NA	NA	NA
1ce806b9474e57704cdc29dc76ffe757	Bacteria	Firmicutes	Clostridia	Clostridiales	Clostridiales vadinBB60 group	uncultured bacterium	uncultured bacterium
d2f05f99112372d1fa3d39c63900599f	Bacteria	Firmicutes	Clostridia	Clostridiales	NA	NA	NA
e28ec60fca561f4b52754ebc0dcd2ea1	Bacteria	Firmicutes	Clostridia	Clostridiales	Clostridiales vadinBB60 group	uncultured bacterium	uncultured bacterium
37f3ce10a7c6eb81fedfd6cfbf52a790	Bacteria	Firmicutes	Clostridia	Clostridiales	Clostridiales vadinBB60 group	uncultured bacterium	uncultured bacterium
ab42051c14bbfaebf7947ba135010e35	Bacteria	Firmicutes	Clostridia	Clostridiales	Clostridiales vadinBB60 group	uncultured bacterium	uncultured bacterium
80344bd25182c08a106bedfc2aa2e245	Bacteria	Firmicutes	Clostridia	Clostridiales	Clostridiales vadinBB60 group	uncultured bacterium	uncultured bacterium
e164753b015eff05a0a592316f95b26f	Bacteria	Firmicutes	Clostridia	Clostridiales	Clostridiales vadinBB60 group	uncultured bacterium	uncultured bacterium
50f080ca87babe41ed9010600ca22cab	Bacteria	Firmicutes	Clostridia	Clostridiales	Clostridiales vadinBB60 group	uncultured bacterium	uncultured bacterium
4cc0a297a7771e6cb1b5446246dfb963	Bacteria	Firmicutes	Clostridia	Clostridiales	Clostridiales vadinBB60 group	uncultured bacterium	uncultured bacterium
985f7b79efd10740bf2a3d829b2a9cc5	Bacteria	Firmicutes	Clostridia	Clostridiales	Clostridiales vadinBB60 group	uncultured bacterium	uncultured bacterium
156bdf8c19d9186bcb50c387981bac69	Bacteria	Firmicutes	Clostridia	Clostridiales	Clostridiales vadinBB60 group	uncultured bacterium	uncultured bacterium
ce55a08b0bdb96b18c32afaef8df870e	Bacteria	Firmicutes	Clostridia	Clostridiales	Clostridiales vadinBB60 group	uncultured prokaryote	uncultured prokaryote
[truncated: 1,544 more rows]

## Sheet: ASVs_table_rarefied
Table S1c: ASVs table rarefied.
	A1	A2	A3	A4	A5	A6	B1	B2	B3	B4	B5	B6	C1	C2	C3	C4	C5	C6	D1	D2	D3	D4	D5	D6	E1	E2	E3	E4	E5	E6	F1	F2	F3	F4	F5	F6	G1	G2	G3	G4	G5	G6	H1	H2	H3	H4	H5	H6
ef80f9fa6994a888927c11778fff1d08	0	0	0	7	0	0	0	10	0	9	0	0	0	0	0	3	0	0	0	0	0	0	0	0	0	0	0	0	0	0	0	0	0	0	3	0	0	0	0	0	0	0	0	0	0	1	2	0
7f3b545b568d3e3a71dcc91f920a1372	0	0	0	0	0	0	0	0	0	0	0	7	0	0	0	0	0	0	0	0	0	0	0	0	0	0	0	0	0	0	0	0	0	0	0	0	0	0	0	0	0	0	0	0	0	0	0	0
24cb328c9fd7acc137e16d564d2da79b	0	0	0	0	0	0	0	0	3	0	0	0	0	0	0	0	0	0	0	0	0	0	0	0	0	0	0	0	0	0	0	0	0	0	0	0	0	0	0	0	0	0	0	0	0	0	0	0
16d09540dbefa4043b1f283f89aa3be0	1	0	0	0	0	0	0	0	0	0	0	0	0	0	0	0	0	0	0	0	0	0	0	0	0	0	0	0	0	0	0	0	0	0	0	0	0	0	0	0	0	0	0	0	0	0	0	0
eb85e5675bbaca525e5f87c3e78e21cc	0	0	0	0	0	0	0	0	0	0	0	0	0	0	0	0	0	0	0	0	0	0	0	0	1	0	0	0	0	0	0	0	0	0	0	0	0	0	0	0	0	0	0	0	0	0	0	0
1305b17887b9c04eb4f8d89f50083dfe	0	0	0	0	0	0	0	0	0	0	0	0	0	0	0	0	0	0	0	0	0	0	0	0	0	0	0	0	0	0	0	0	0	0	0	0	0	0	0	0	0	0	0	0	10	0	0	0
7d83997fd038ad2203827ffd32358dcc	0	0	0	0	0	0	0	0	0	0	0	0	0	0	7	0	0	0	0	0	0	0	0	0	0	0	0	0	0	0	0	0	0	0	0	0	0	0	0	0	0	0	0	0	0	0	0	0
6ad4c499f08a817f1d4edddec65cd981	73	0	0	0	0	7	28	0	61	0	0	41	37	0	95	0	0	70	50	0	5	0	0	3	18	0	53	0	0	20	0	0	95	0	12	0	0	18	45	0	5	6	0	0	0	0	0	0
8c9fc77c2de517bd9b92f5f7a7cb14c3	64	50	166	86	48	29	278	429	30	117	21	60	14	59	45	164	121	64	41	0	256	26	76	38	42	62	19	57	96	0	0	0	180	334	0	4	17	46	78	25	53	14	12	83	243	10	12	20
4e54b3197c3cb3286ffbedbab817240c	0	63	38	41	0	0	0	0	0	39	0	0	0	0	0	48	70	0	0	9	0	17	0	0	0	146	0	0	0	0	0	0	0	5	0	0	0	0	0	11	0	0	143	6	0	0	0	0
a2843378f9de13330d13700c8132f70f	0	0	0	0	0	0	0	0	0	0	0	0	0	0	0	0	0	0	0	0	1	0	0	0	0	0	0	0	0	0	0	0	0	0	0	0	0	0	0	0	0	0	0	0	0	0	0	0
aac393764e05357057f33a5c336fbfa9	0	5	0	3	0	7	2	0	0	2	0	0	0	0	0	0	0	0	6	0	18	0	0	0	6	0	0	0	1	0	0	10	2	0	6	0	0	2	4	3	7	1	4	0	6	0	3	0
e8d944b54a7ee2719061e7d824e35765	0	0	0	0	0	0	0	0	0	0	0	0	0	0	0	0	0	0	0	2	0	0	0	0	0	1	0	0	0	0	0	0	0	0	0	0	0	0	0	0	0	0	0	0	0	0	0	0
c982d70fe25551356f4fca3261de4049	0	0	0	3	0	0	0	0	0	0	0	0	3	0	0	0	0	0	0	0	0	0	0	0	0	0	0	0	0	0	0	0	0	0	0	0	0	0	0	0	0	1	0	0	0	0	0	0
1eaa3cb7baaac3220b0606e3621afd16	0	0	1	0	0	0	0	0	0	0	0	0	0	0	0	0	0	0	0	0	0	0	0	0	0	0	0	0	0	0	0	0	0	0	0	0	0	1	4	0	0	0	0	0	0	0	0	0
a70dc3b82d4d1ba2fdc15de93eec074e	0	0	0	0	4	17	0	0	8	0	0	5	0	0	6	0	7	0	4	0	0	0	0	0	5	0	0	4	0	7	0	0	0	0	0	0	0	0	0	3	6	0	5	0	0	2	7	0
9d789e049b0b0ce794be7ec7aba7c8fd	0	5	0	0	0	0	0	14	0	0	0	0	0	16	0	26	0	0	0	0	11	0	0	0	0	0	8	0	0	0	0	0	0	6	0	0	0	0	0	3	0	4	3	0	6	0	0	0
fff0685a140c9db876ff75b7c71a5303	0	0	0	0	0	0	0	0	0	0	0	0	0	0	0	0	0	0	0	0	0	0	0	0	2	0	0	0	0	0	0	0	0	0	0	0	0	0	0	0	0	0	0	0	0	0	0	0
16cef217513f4bcb11cd99ee4744057d	0	0	0	4	0	6	0	10	0	0	0	0	0	0	0	0	0	0	0	0	0	5	0	0	0	4	0	0	0	0	25	0	13	13	6	0	8	0	7	6	0	0	0	0	0	6	0	0
7e8004cee3b84ac427d20cba56e9e872	5	7	0	0	0	2	0	0	4	9	0	0	0	0	0	4	5	0	3	0	0	0	6	0	0	0	0	5	0	0	0	0	0	0	0	0	0	0	0	0	6	4	10	0	26	0	6	0
cbb2fa2ef8079a8cbea7fb6a60922064	3	0	0	0	0	0	0	0	0	0	0	0	0	0	0	0	0	0	0	0	0	0	0	0	0	0	0	0	0	0	0	0	0	0	0	0	0	0	0	0	0	0	0	0	0	0	0	0
efa231614a5eb97a385a5cae7b440348	0	0	0	0	1	0	0	0	0	0	0	0	0	0	0	0	0	0	0	0	5	0	0	0	1	0	0	0	0	0	0	0	0	0	0	0	0	0	0	0	0	0	0	2	0	1	0	0
6a056aa21728717e076187bf7c8fcfe7	0	5	0	0	0	7	10	0	0	0	0	0	0	0	0	0	0	0	7	0	0	0	0	0	4	0	0	0	0	0	0	0	0	0	0	0	0	0	0	0	1	0	12	0	3	0	1	0
575ad019509be7f69e22fc888c8e27d9	0	0	0	0	0	5	0	0	0	0	0	0	0	0	0	0	0	0	0	1	0	0	0	0	0	0	0	0	0	0	0	0	0	0	0	0	0	0	0	0	0	0	0	0	0	0	0	0
b1c2f3399064c64edd6adcb3ae1c2a39	6	6	0	0	0	4	11	0	2	0	0	0	0	0	0	3	0	0	6	0	0	0	0	0	2	0	0	0	0	0	0	5	11	0	0	0	2	1	3	0	0	1	1	0	0	0	6	0
39ff5431b42a8ea34c65eb35c3520af2	0	0	0	0	0	4	12	0	0	0	0	0	0	0	5	0	0	0	4	0	0	3	0	0	1	0	0	0	0	0	0	0	0	0	0	0	0	0	0	0	0	0	6	0	29	0	15	0
e4254e963083eae7d61bf552cd080d90	1	7	0	2	0	8	4	0	0	0	0	0	0	0	0	3	0	5	8	0	0	4	0	0	3	0	0	8	9	0	0	0	8	11	0	0	0	0	3	0	0	0	6	0	0	0	8	0
af5edac340d88f6a3be593d890803043	0	0	0	0	0	0	0	3	0	0	0	0	0	0	0	58	0	0	0	0	0	0	0	0	0	0	0	0	0	0	0	0	0	0	0	0	0	0	0	0	0	0	0	0	0	0	0	0
ccb24f7832af2d5eb2ac3ce5c3c81877	0	0	0	0	0	0	0	0	0	0	0	0	0	0	0	0	0	0	0	16	0	0	0	0	0	58	0	0	0	0	0	0	0	0	0	0	0	0	0	0	0	0	0	0	0	0	0	0
eeb3af5fc95a82b9d08f48dd9120ee6d	4	15	6	36	14	22	63	0	2	0	0	26	18	20	0	0	67	43	21	0	46	28	8	11	0	0	27	82	0	0	42	22	20	101	26	16	35	15	7	10	0	2	41	14	27	13	9	0
a2b75545796a8f7f568d8aa568ed0bc9	0	0	0	0	0	0	0	0	0	0	0	0	0	0	0	0	0	0	0	0	0	0	0	0	0	0	0	0	0	16	0	0	0	0	0	0	0	0	0	0	0	0	0	0	0	0	0	0
0295ff8263aeba655696a12997c81070	0	9	0	0	0	0	0	0	0	0	0	0	0	0	0	0	0	0	0	0	0	0	0	0	0	0	0	0	0	0	0	0	0	0	0	0	0	0	0	0	0	0	0	0	0	0	0	0
32332b769f332aadeab732e3d9785fc9	0	0	0	0	0	0	0	0	0	0	0	0	0	0	0	0	0	0	0	0	7	0	0	0	0	0	0	0	0	0	0	0	0	0	0	0	0	0	0	0	0	0	0	0	0	0	0	0
07ae4271bf499b8c2266a854ab2e1330	0	0	0	0	0	0	0	0	0	0	0	0	0	0	0	0	0	0	0	0	0	0	0	0	0	0	0	0	0	0	0	1	0	0	0	0	0	0	0	0	0	0	0	0	0	0	0	0
d2d9cd141f87c5dc35d216e865f153f9	0	235	173	40	378	184	0	201	137	18	98	374	0	284	312	113	135	231	69	0	0	41	141	18	392	19	0	0	187	0	82	0	0	129	235	541	75	42	88	192	207	92	207	2	80	188	53	4
7c6015ac985751b88f0ceec680f057da	223	667	0	238	0	0	52	91	0	586	0	0	0	45	0	347	0	0	0	0	0	0	6	0	0	0	0	0	0	0	0	0	354	0	0	0	0	0	42	12	0	0	31	0	1195	0	0	0
2c0b2090e13d786d2abcf956e8845a4e	0	0	0	0	0	0	0	0	44	0	0	0	0	0	10	0	0	0	729	0	490	0	0	0	16	0	187	0	0	0	0	0	0	0	0	0	0	0	0	0	0	0	0	0	0	0	0	0
34244f46ca2dbc7e4f45efefd6ee8dce	0	0	0	0	0	0	0	0	0	0	0	0	0	0	0	0	0	0	0	0	0	0	0	0	0	0	0	0	0	0	0	0	0	0	0	0	0	0	0	0	0	0	0	0	0	0	0	5
1900e8aeb6400849e6294cf82af2180d	0	7	0	0	0	0	0	0	0	0	0	2	19	0	0	0	0	0	0	0	0	0	0	0	7	0	0	0	0	0	0	0	0	14	0	0	0	4	0	4	0	0	2	0	0	0	0	0
ae94aa5faaa29c5abe3821ae721ab961	0	0	2	2	0	0	0	0	0	0	0	0	32	0	0	0	0	0	0	0	16	0	5	0	0	0	0	5	0	0	0	0	0	0	0	0	0	0	0	0	0	0	0	0	0	9	4	0
52b794df75e7aa90cc13acfd5a97bc30	0	0	0	0	12	5	0	2	0	0	4	0	0	2	0	38	7	0	0	0	0	5	0	0	0	3	0	0	5	0	0	6	0	0	16	0	0	4	0	9	39	0	0	0	0	16	0	0
f4d1d6e5eb1d6ebde0d9c518d87ff139	6	0	0	0	0	0	15	0	0	0	0	0	0	0	0	0	0	0	0	0	0	0	0	0	0	0	0	0	0	0	0	0	7	0	0	0	0	0	11	0	0	0	0	0	0	0	0	0
1c440098d872f6053c375d24531926c6	0	0	40	0	27	0	0	0	0	0	0	0	0	0	0	0	0	0	0	0	0	52	0	0	0	0	0	56	0	0	0	49	0	34	38	0	50	20	0	12	0	0	0	37	0	14	46	0
4a93a5ca2b1e09798210690d10603b01	0	0	0	0	48	20	0	0	0	0	51	0	0	29	0	0	23	0	0	0	0	83	0	5	0	0	0	73	56	0	0	41	0	0	99	0	5	28	0	25	0	0	0	22	0	13	55	20
d94f173974fcbb7d19f263e4ae1f9bd7	0	0	0	0	0	0	0	0	0	0	0	0	0	0	0	0	0	0	0	0	0	0	0	0	0	0	0	0	0	0	0	0	0	0	0	0	0	0	0	0	0	27	0	0	0	0	0	0
5316dc353c2f8f9eacd0239f831d865b	0	0	0	0	0	0	0	0	0	0	0	0	0	0	0	0	0	0	0	0	0	0	0	0	20	0	0	0	0	37	0	0	0	0	0	0	0	0	0	0	0	53	0	0	0	0	0	0
32f7efde091c908e686d1fe13e018f3b	0	0	0	0	0	0	12	0	0	0	0	0	0	0	0	0	0	0	0	0	0	0	0	0	0	0	0	0	0	0	0	0	0	0	0	0	0	0	0	0	0	42	0	0	0	0	0	0
e245b3ee54b2d83dabe4c9d0528958cc	4	9	0	12	0	0	0	0	17	0	0	0	19	0	0	0	0	0	29	0	17	46	0	0	9	21	0	0	0	0	0	0	0	0	0	0	0	0	6	0	17	0	10	0	0	0	0	0
3acbf22248a6066b5e94172ef0f8eec0	0	0	0	0	0	0	0	0	0	0	0	0	0	0	0	0	0	0	0	0	0	0	0	0	0	0	30	0	0	0	0	0	0	0	0	0	0	0	0	0	0	0	0	0	0	0	0	0
cb9e28d1c24c95c39a12d26165c6cf1e	0	0	0	0	0	0	0	0	0	0	0	0	0	0	0	0	0	0	0	0	0	0	0	0	0	0	11	0	0	0	0	0	0	0	0	0	0	0	0	0	3	0	0	0	0	0	0	0
38e69881983715ea93d67dfa0cdbd0ec	0	0	0	0	0	0	0	0	15	0	0	0	0	0	0	0	0	0	8	0	0	0	0	0	15	0	0	0	0	0	0	0	0	0	0	0	0	0	0	0	0	0	0	0	0	0	0	0
878fc53ff6f6333a92673b700951fa1b	0	0	0	0	0	0	0	0	0	0	0	0	28	0	0	0	0	0	0	0	0	0	0	0	0	0	0	0	0	0	0	0	0	0	0	0	0	0	0	0	0	0	0	0	0	0	0	0
9a76c2c2904fcae623e236b6818a712e	0	0	0	0	0	0	0	0	0	0	0	0	0	0	0	0	0	0	0	0	0	0	0	0	0	0	0	0	0	0	0	0	0	0	0	0	0	0	0	0	0	0	0	0	0	0	7	0
21c538f25f4e357456d4c3a277fb7cd2	0	0	0	0	0	0	0	0	0	0	0	0	0	0	0	0	0	0	0	0	0	0	127	201	0	0	0	0	0	0	0	0	0	0	0	0	0	0	0	0	0	0	0	0	0	0	0	0
3368b89b52cc773087fd1ce745f5dcc3	0	0	0	0	0	0	0	0	0	0	0	0	44	0	0	0	0	0	0	0	0	0	0	0	0	6	0	0	172	0	0	0	0	0	0	0	0	0	0	0	0	56	0	0	0	6	0	0
2b04444e197a5ff5e209f53bec8c0297	10	77	29	33	188	88	105	18	0	17	101	51	34	23	0	33	67	38	3	0	0	227	21	6	0	0	0	133	34	56	203	99	27	60	38	99	351	55	10	83	53	3	35	44	63	58	160	11
0c55e1f33b51e9743a3a4f6f1e5a1bf2	0	0	0	0	0	0	0	0	54	0	0	0	0	0	33	0	0	0	45	0	97	0	0	0	73	16	29	0	0	0	0	0	0	0	0	0	0	0	0	0	0	11	0	0	0	0	0	24
d8e7f9181e4d5a4a6453e9ca9996a43f	0	0	0	0	0	0	0	0	0	0	0	0	35	0	0	0	0	0	0	0	0	0	0	0	0	0	0	0	0	0	0	0	0	0	0	0	0	0	0	0	0	0	0	0	0	0	0	0
e4ef1c7b616eb842c0ff7a327e83bd76	9	27	0	38	0	0	74	0	0	65	0	71	104	43	0	153	0	56	42	0	0	44	22	0	20	178	42	543	0	0	0	39	42	9	0	26	0	0	12	93	0	7	25	0	443	0	0	15
b1fd3636a85a21feb0c0e73f8a7cdf79	0	0	0	0	0	0	0	0	0	0	0	0	18	0	0	0	0	0	0	2	0	0	0	0	0	127	0	0	0	0	0	0	0	0	0	0	0	0	0	0	0	0	0	0	0	0	0	0
d650339813210784d5316c7e7cacf1db	0	0	0	0	0	0	0	0	0	0	0	0	0	0	0	16	0	0	0	0	0	0	0	0	0	0	0	0	0	0	0	0	0	0	0	0	0	0	0	0	0	0	0	0	0	0	0	0
b6796887460098c038e1ffdf441d4534	23	0	0	11	0	0	0	0	0	46	0	0	0	0	0	25	0	43	0	49	392	0	0	0	36	46	0	142	0	0	0	0	0	0	0	0	0	6	8	0	0	59	265	0	0	0	0	0
fc37872a2021683666266e8604460ca4	220	51	59	66	34	286	413	0	188	24	39	339	274	16	139	17	37	159	194	0	92	228	0	88	154	41	276	108	74	320	76	498	102	91	120	228	58	292	116	24	311	344	39	55	15	78	420	173
6e53ea4b55c73e02f49726e3cc0bd78e	0	0	0	0	0	0	0	0	0	0	0	9	0	0	0	0	0	0	0	0	0	0	0	0	0	0	0	0	0	0	0	0	0	0	0	0	0	0	0	0	0	0	0	0	0	0	0	0
edb736ae721f2273d7bbc4e0f530c041	9	0	0	0	0	0	0	0	0	0	0	0	0	0	0	0	0	0	0	0	0	0	0	0	0	0	0	0	0	0	0	0	0	0	0	0	0	0	2	0	0	0	0	0	0	0	0	0
a398cab7eea01e043441f8bcb345d5c1	22	191	153	55	157	130	33	64	19	82	206	48	286	139	7	114	307	52	20	0	0	614	48	14	4	90	0	198	161	78	511	163	6	154	81	387	264	131	8	108	99	64	277	188	54	128	178	6
3d92c7ef8f8590ab235701350f0f405c	0	3	0	0	0	0	0	50	0	0	0	0	0	0	0	0	0	0	0	0	0	0	0	0	0	0	0	0	0	0	0	0	0	0	0	0	0	0	0	0	0	0	0	0	0	0	0	0
d650bfec74011434c6809dd3daa9e270	36	0	0	0	0	53	104	13	0	20	0	0	0	18	0	26	0	0	0	27	0	0	0	18	0	36	0	0	0	111	0	31	0	0	38	0	0	25	2	7	11	0	0	0	0	0	57	0
5f97d3b982804bb45de1a91be2cccbd7	0	0	0	0	9	0	0	0	0	0	0	0	0	0	0	0	30	0	0	0	0	0	0	0	0	0	0	0	0	0	0	0	0	0	0	82	0	0	0	1	0	0	0	0	0	0	0	0
18812bd61aeb2cea2081498cfa9ee3c8	0	0	0	0	0	0	0	0	0	0	0	0	14	0	0	0	0	0	0	0	0	0	0	0	0	0	0	0	0	0	0	0	0	0	0	0	0	0	0	0	0	0	0	0	0	0	0	0
3addcd2870543c4191c0470a9e6aea28	0	0	0	0	0	0	17	0	0	0	0	0	0	0	0	0	0	0	0	0	0	0	0	0	0	0	0	0	0	0	0	0	0	0	0	0	0	0	0	0	0	0	0	0	0	0	0	0
f050d36cf357052664a510722b27252e	8	6	0	2	0	0	10	14	0	0	0	26	30	0	0	0	0	0	0	0	0	0	0	0	34	282	0	59	0	0	0	0	18	0	0	0	0	0	5	0	0	24	4	0	0	0	0	0
84b52aa7f161c5b0c71077bf46b93ba7	0	0	0	0	0	0	0	0	0	0	0	0	0	0	0	0	0	0	0	0	0	0	0	0	0	10	0	0	0	0	0	0	0	0	0	0	0	0	0	0	0	0	0	0	0	0	0	0
9a8d2aeab0720cbf3eb81e0b67ab8bb0	0	0	0	0	0	4	0	0	0	0	0	0	0	0	0	0	0	0	0	0	0	0	0	0	0	0	0	0	0	0	0	0	0	0	0	0	0	0	0	0	0	0	0	0	0	0	0	0
d83b219bf9d77072195cd205099632b2	0	2	0	17	57	4	4	0	16	14	0	30	8	8	0	18	42	0	9	2	43	5	0	0	7	28	0	23	0	44	0	50	14	20	24	0	6	6	6	8	0	0	4	0	5	10	0	0
725e315216e51e90329f10a3df990d7f	0	0	0	0	0	0	0	0	0	0	0	0	0	0	0	0	0	0	0	0	0	0	0	0	0	0	0	0	0	0	0	0	0	0	0	11	0	0	0	0	0	0	0	0	0	0	0	0
ad7208502f24573275053cad387fa0f7	0	0	0	0	0	0	0	0	0	0	0	0	0	0	0	0	0	0	0	0	3	0	0	0	0	0	0	0	0	0	0	0	0	0	0	0	0	0	0	0	0	0	0	0	0	0	0	0
71124d56ee7eca71af08a1360b645a47	0	0	0	0	0	0	0	0	0	0	0	0	0	0	0	0	0	0	0	0	4	0	0	0	0	0	0	0	0	0	0	0	0	0	0	0	0	0	0	0	0	0	0	0	0	0	0	0
2e1870ae957108b94c0ecc174e63529a	0	0	0	0	0	4	0	0	0	0	0	0	0	0	0	0	0	0	0	0	0	0	0	0	0	0	0	0	0	0	0	0	0	0	6	0	0	0	0	0	0	0	0	0	0	0	0	0
39dfbfa1afc539749b87a1805558b109	2	0	0	0	0	0	0	0	2	0	0	1	1	5	0	0	0	0	2	0	0	0	0	0	0	0	0	0	0	5	0	0	3	0	0	0	0	0	0	0	0	0	0	0	0	1	0	0
b903b931f6c23f5e80828394dfdb43bc	0	5	0	0	0	0	0	0	0	0	0	0	0	0	0	0	0	6	0	0	0	0	0	0	0	0	0	0	0	0	0	0	0	0	0	0	0	0	0	0	0	0	0	0	0	0	0	0
40e370bfb2af60267b7078ec5907f061	0	0	0	0	0	0	0	0	2	0	0	0	0	4	0	0	0	0	0	0	0	0	0	0	0	0	18	0	0	0	0	0	0	0	0	0	0	0	0	0	0	0	0	0	0	0	0	0
8de454c14232dcf609707a92c8e7e50d	0	0	0	0	0	0	0	0	0	0	0	0	0	0	0	0	0	0	2	0	6	0	0	0	4	0	0	0	1	0	0	0	0	0	0	0	0	0	0	0	0	11	0	0	0	0	0	0
5c7011b015dcc6e5cecade520ef25411	12	84	0	85	16	1	15	9	20	8	0	0	18	7	113	16	0	54	9	0	17	0	4	0	3	39	7	16	15	0	0	35	18	116	0	4	0	8	33	288	13	6	3	0	53	99	0	14
0c153bafd443043cb75eff9c657320f0	0	0	0	37	0	0	0	0	0	0	0	0	0	0	2	0	0	5	0	0	0	0	0	0	0	0	0	0	0	0	0	0	0	0	0	0	0	0	0	0	0	0	0	0	0	0	0	0
602afda45b90dc10dd817f1e9d6bf744	7	0	0	0	0	0	0	0	0	0	0	0	5	0	0	0	0	0	0	0	0	0	0	0	0	0	0	0	0	0	0	0	0	0	0	0	0	2	0	0	0	0	0	0	0	0	0	0
dd03326efec7c5739387a8e0e781e59b	0	0	0	0	0	0	0	0	0	0	0	0	0	0	19	0	0	0	0	0	0	0	0	0	0	0	0	0	0	0	0	0	0	0	0	0	0	0	0	0	0	0	0	0	0	0	0	0
e556ee18a9178a7e7c03b0a8d5042772	0	0	0	0	0	0	0	0	0	0	0	0	2	0	0	0	0	0	0	0	0	0	0	0	0	0	0	0	0	0	0	0	3	0	0	0	0	0	5	0	0	11	0	0	0	0	0	0
0ae6cdd680dd0f54526f98b9efc017c6	12	94	0	47	42	0	0	0	59	0	0	0	0	2	16	0	0	24	105	0	11	49	20	0	38	42	23	16	7	0	0	0	22	0	0	196	0	0	37	1	0	128	38	0	13	14	0	4
7ed88ae3aef72cea2dcfa968299019fb	0	3	0	0	0	101	24	0	0	4	0	0	12	16	0	23	0	0	0	0	11	0	0	8	4	0	0	9	0	0	0	93	0	0	0	0	0	0	0	0	0	0	0	0	12	0	0	0
d76ed7498ca50ba697fe12e769838385	0	0	0	5	4	0	40	8	0	15	0	12	1	19	0	33	33	0	0	0	5	2	7	79	0	0	0	2	0	0	0	3	0	8	8	0	0	2	4	0	3	0	0	1	0	0	6	0
f25f264167bad8d1454559b7c695eb9f	0	0	0	0	0	0	0	0	0	0	0	0	0	0	0	0	0	0	0	6	0	0	0	0	0	44	0	0	0	0	0	0	0	0	0	0	0	0	0	0	0	0	0	0	0	0	0	0
2016a28812249f724d9e6ce69249b848	0	0	0	0	0	0	22	0	0	36	0	0	0	0	0	68	0	0	0	6	0	0	81	0	0	7	0	0	0	0	0	0	18	0	0	0	0	0	0	0	0	1	0	0	0	0	0	0
c8441bc0b581e274e5abc78c784641a1	0	0	0	0	0	0	9	0	0	0	0	0	3	0	0	0	0	0	16	0	0	0	0	0	0	0	0	0	0	0	0	0	27	0	0	0	0	0	0	0	0	5	0	0	0	0	0	0
a16cb12fc1d99f73a2a10d204218b855	0	0	0	0	0	0	0	0	0	0	0	0	0	0	4	0	0	8	10	0	0	0	0	0	0	0	0	0	21	0	0	0	0	0	0	0	0	0	0	0	0	3	0	0	0	0	0	0
2b050006ae995af5aa8d76a4fd908e1e	0	1	0	0	0	0	0	0	0	0	0	0	0	0	0	0	0	0	0	0	0	0	0	0	0	0	0	0	0	0	0	0	0	0	0	0	0	0	0	0	0	0	0	0	0	0	0	0
f0832270fc52f7e97d58902192fdf9e8	0	0	0	0	0	0	0	0	0	0	0	0	1	0	0	0	0	0	0	0	0	0	0	0	0	0	0	0	0	0	0	0	0	0	0	0	0	0	0	0	0	0	0	0	0	0	0	0
d8fe4600222e8255348eb4d01cfbab83	0	0	0	0	0	0	0	0	0	0	0	0	0	0	0	0	0	0	0	0	0	0	0	0	0	0	0	0	0	0	0	2	0	0	0	0	0	0	0	0	0	0	0	0	0	0	0	0
ed588d050497ce5fda6cf12d1ec02398	0	0	0	0	0	0	0	0	0	0	0	0	0	0	0	0	0	0	0	107	0	0	0	0	0	0	0	0	0	0	0	13	0	0	0	0	0	0	0	0	0	0	0	0	0	0	0	0
49fec7ac0cef3bd726017f66532e5dac	0	4	0	2	0	7	0	6	0	0	0	3	0	0	0	6	0	0	0	0	0	0	4	51	0	0	0	0	0	13	0	0	0	0	3	0	1	0	0	0	0	0	12	0	22	0	11	0
6ed2f11ac30fb7e98675e7ddf85a74e3	6	0	0	0	0	8	3	0	0	0	0	0	0	0	1	0	0	0	0	0	0	0	0	0	0	0	0	0	0	0	0	0	0	0	0	0	0	0	5	0	2	0	0	0	0	0	0	0
c1839096f6ec9697d289bc1986719d93	0	0	0	0	15	0	0	0	0	0	0	0	1	4	0	0	13	0	0	0	0	7	0	0	0	0	0	3	0	0	0	1	4	0	0	0	0	0	0	5	0	0	0	0	0	5	0	0
3faef1d43fc0ec0d2fe4e6be77dedd2c	25	26	0	32	41	10	0	510	9	86	0	4	9	61	13	151	0	0	12	0	2	7	27	0	4	0	0	2	56	24	0	7	59	17	18	12	0	0	42	54	7	5	83	0	0	9	29	0
3150f7aec2d2f1a554b4febf57749682	0	0	0	0	0	0	0	0	0	0	0	0	0	0	0	0	0	0	0	0	0	0	0	0	0	0	0	0	0	0	0	0	0	0	0	0	0	0	0	0	0	0	0	0	9	0	0	0
8c513bddfe8517fb912bba703b01673c	0	0	0	0	0	0	0	0	0	0	0	0	0	0	0	0	0	0	0	9	0	0	0	0	0	0	0	0	0	0	0	0	0	0	0	0	0	0	0	0	0	0	0	0	0	0	0	0
5d4485925344785a1493b14f91d326d1	0	0	0	0	0	0	0	0	1279	0	0	0	0	0	229	0	0	0	162	0	0	0	0	0	234	0	22	0	0	0	0	0	0	0	0	0	0	0	0	0	0	705	0	0	0	0	0	173
824b9c5e131ccef5ab3286cfde31640c	76	9	0	47	0	0	17	86	2	54	0	99	79	76	57	0	0	3	16	8	103	33	0	0	36	7	10	14	0	0	0	19	30	52	0	0	0	5	25	213	2	10	17	0	48	26	0	0
42494b4298b2c26b7e731851e105b775	0	0	0	0	0	0	0	0	0	0	0	28	0	0	0	0	0	0	0	0	0	0	0	0	0	0	0	0	0	0	0	0	0	0	0	0	0	0	0	0	0	0	0	0	0	0	0	0
9d88acce7b2f13b58bf95d2f17ec8c2f	0	0	0	54	15	0	0	0	0	42	0	0	33	0	32	44	0	0	35	5	0	0	0	0	43	20	0	0	0	0	0	0	28	118	0	0	0	0	26	39	0	123	70	0	8	55	0	42
a838d7e7e31c8a7bbf8e5824b90f50c5	0	0	0	0	0	0	0	0	0	0	0	0	0	0	0	0	0	0	0	0	0	0	0	0	0	0	0	0	0	0	11	0	0	0	0	0	0	0	0	0	0	0	0	0	0	0	0	0
1bc36f44858034f024f67e9a00bf8701	0	0	0	0	0	0	0	0	0	0	0	0	0	0	0	0	0	0	0	0	0	0	0	0	0	0	0	0	0	0	0	0	0	0	0	0	0	0	0	0	0	0	0	0	0	0	80	0
12cc4c8a5d46fec0b6738bfe7c6c8a08	0	0	0	0	0	0	0	0	0	0	0	0	109	0	0	0	0	27	0	0	29	0	0	0	40	0	0	0	0	0	0	0	0	0	0	0	0	0	13	0	0	57	0	0	0	0	0	0
8872b738556aeee6b83ab308dd469a50	163	39	119	20	136	81	202	105	39	145	316	49	79	260	25	80	162	0	42	0	0	144	83	46	161	0	11	143	171	264	627	37	34	107	180	23	204	58	100	58	29	41	100	911	0	178	275	100
748c5f14c648b743ad9e4b5ebfd761ff	0	0	0	0	0	0	0	0	0	0	0	0	0	0	0	0	0	0	0	0	0	0	0	0	0	0	0	0	0	0	0	2	0	0	0	0	0	0	0	0	0	0	0	0	0	0	0	0
d12a40a27d239b70e06ad7667303d11f	0	0	0	0	0	0	0	0	20	27	0	0	0	36	21	55	0	0	58	0	0	8	0	0	13	0	23	0	0	0	0	10	14	18	0	0	0	4	4	9	0	58	0	0	0	8	0	39
b15193fce14759d1c06728933e044af6	0	0	0	0	0	0	0	0	0	0	0	0	8	0	0	0	0	0	0	0	0	0	0	0	11	0	0	0	0	0	0	6	0	0	0	0	0	0	0	0	0	7	0	0	0	0	0	0
e6f3aa4be6209e863049b5a9886b228a	0	0	0	0	0	0	0	0	0	0	0	0	0	0	0	0	0	0	0	0	0	0	0	0	0	0	3	0	0	0	0	0	0	0	0	0	0	0	0	0	0	0	0	0	0	0	0	0
4d8dc7e8e18ff5001f56a8b604069aab	0	0	0	0	0	0	0	0	141	0	0	0	0	0	0	0	0	0	60	0	0	0	0	0	4	0	0	0	0	0	0	0	0	0	0	0	0	0	0	0	0	0	0	0	0	0	0	0
11e53df69e180eab01f1420dc7978836	0	0	0	0	0	0	0	0	0	0	0	0	0	0	0	0	0	0	0	0	0	0	0	0	0	0	0	0	0	0	0	0	0	0	0	0	0	0	0	0	0	43	0	0	0	0	0	0
333bbf9224442fc10cd497377d2b1d01	0	0	0	0	0	0	0	0	0	0	0	0	15	0	0	0	0	0	24	0	0	0	0	0	0	0	0	0	0	0	0	0	0	0	0	0	0	0	0	0	0	0	0	0	0	0	0	0
0fe6d10dfa59101fc93dcb3a525a0516	0	0	0	0	0	0	0	0	0	0	0	0	0	0	0	0	0	0	0	0	0	0	0	0	0	3	0	0	0	0	0	0	0	0	0	0	0	0	0	0	0	0	0	0	0	0	0	0
f016caf0a0a482f28dfe25c876a33f03	0	0	0	0	0	0	46	0	0	0	0	0	0	0	0	0	0	0	0	0	0	0	0	0	0	0	0	0	0	0	0	0	0	0	0	0	0	0	0	0	0	0	0	0	0	0	0	0
1c4f71b06ad9d613e117b633de27a107	10	0	0	0	0	0	39	0	0	0	0	7	0	0	0	0	0	18	0	0	27	0	0	0	0	43	0	0	0	0	0	0	0	0	0	0	0	0	40	3	0	0	0	0	0	0	0	0
ee624ca15d03ff6b2feb8608a1d23df0	0	0	0	0	0	0	0	0	0	0	0	0	0	0	0	0	0	0	0	0	0	0	0	0	0	0	0	0	0	0	0	0	0	0	0	12	0	0	0	0	0	0	0	0	0	0	0	0
1a79f1431bee0057b61a18841dc70656	141	336	944	160	555	330	28	632	33	348	2411	376	236	297	243	165	214	445	252	64	101	337	335	467	137	282	15	143	505	87	71	504	440	722	362	52	70	327	205	348	18	84	75	213	58	425	20	145
225fc7105028ab5fe482922b02d53e3a	57	0	0	0	0	0	47	0	43	0	0	0	0	0	57	0	0	0	37	0	141	0	0	0	87	46	0	0	0	0	0	0	0	0	0	0	0	0	16	0	0	11	0	0	0	0	0	0
f69c3c046d7d23fdc5ed0ce70c0de73e	0	0	0	0	0	0	0	0	1	0	0	0	231	0	0	0	0	0	0	0	0	25	0	0	26	0	0	59	0	0	0	4	0	0	0	0	0	0	0	33	0	0	0	0	0	0	0	37
2a1670c003ccf315360860790c4a949b	68	40	28	34	471	177	30	35	0	23	311	97	0	43	0	0	295	33	0	0	0	181	103	16	0	15	0	52	123	371	585	203	52	103	74	205	672	76	54	100	81	72	53	71	29	397	388	0
9d5054752ed33d6a22bd0f96b5618b1c	0	0	0	0	0	0	0	0	0	0	0	0	69	0	0	0	0	0	0	0	0	0	0	0	0	0	0	0	0	0	0	6	0	0	0	0	0	0	0	0	0	0	0	0	0	0	0	0
8ff8246991623928e1a2f83f1222fd20	0	0	0	0	0	0	0	25	0	0	0	0	0	0	0	0	0	0	0	0	0	0	0	0	0	0	0	0	0	0	0	0	0	0	0	0	0	0	0	0	0	0	0	0	0	0	0	0
547ed9d63f007845c48db64ef3e5aab6	0	0	0	0	0	0	0	0	0	0	0	0	5	0	0	0	0	0	0	0	0	0	0	0	0	0	0	0	0	0	0	0	0	0	0	0	0	0	0	0	0	0	0	0	0	0	0	0
2ccfbb965ea96180fdeba6c80be32d29	0	0	0	0	0	0	0	0	0	0	0	0	0	0	0	0	0	0	1	0	0	0	0	0	0	0	0	0	0	0	0	0	0	0	0	0	0	0	0	0	0	0	0	0	0	0	0	0
2de11fc3229147c54bdc954a6218b736	0	0	0	0	0	0	0	8	0	0	0	0	0	0	0	0	0	0	0	0	0	0	0	0	0	0	0	0	0	0	0	0	0	0	0	0	0	0	0	0	0	0	0	0	0	0	0	0
7894820af8740ae80d20957c9b85e7a5	38	10	50	12	106	43	42	0	0	0	0	45	33	0	0	0	0	34	0	0	0	0	0	98	0	0	0	0	0	38	27	15	0	33	36	50	6	46	18	4	169	0	60	58	31	21	97	0
cf7b79cb1f35169deb9062495e69a817	0	0	0	0	0	0	0	0	0	0	0	0	0	0	0	0	0	0	0	0	0	0	0	0	0	0	0	0	0	0	0	0	0	0	0	0	0	0	9	0	0	0	0	0	0	0	0	0
f6e0883493e4e094c10dca5d1fe66324	89	33	0	12	208	151	50	118	0	21	134	47	43	41	0	28	95	0	0	0	0	57	52	152	0	0	0	58	75	99	0	64	27	48	0	0	22	36	38	20	53	0	66	25	0	38	165	0
1b5876cc8935ae8d3ec6d320dd3b747f	0	0	0	0	0	0	0	0	0	0	0	0	0	0	0	0	0	0	0	15	0	0	0	0	0	0	0	0	0	0	0	0	0	0	0	0	0	0	0	0	0	0	0	0	0	0	0	0
70a718aed63d58ec16564954df1bfa7b	0	0	0	0	0	0	0	0	0	0	0	0	0	0	0	0	0	0	0	0	0	0	0	0	0	0	0	0	0	0	0	0	0	0	0	0	0	0	0	0	18	0	0	0	0	0	0	0
afd35446c2d915d8c7ded5fad6b84c9a	78	15	11	0	48	0	0	0	0	0	0	0	0	0	0	0	0	0	0	0	0	0	0	0	0	0	0	0	0	0	0	0	0	0	30	0	17	3	4	0	0	0	25	35	0	0	15	0
9fb42a2212312db0366ad77af7f4cd48	0	0	0	0	0	0	0	0	0	0	0	0	0	0	29	0	0	0	0	0	0	0	0	34	17	91	0	0	0	59	0	0	0	0	0	0	0	0	9	0	0	42	0	0	0	0	16	42
92fa6fa37f1324b4abdbd7f098c00eaa	0	0	0	0	0	24	0	0	0	0	0	28	0	0	0	0	0	12	0	0	0	0	0	0	0	0	0	0	0	0	0	0	0	0	0	0	0	3	3	0	0	11	0	0	0	0	15	0
d64db6daa1c84e51e1a2239501a897b1	33	0	0	0	0	0	60	0	98	0	0	0	0	0	71	0	0	0	61	0	0	0	0	0	35	0	17	0	0	0	0	0	25	0	9	0	0	0	0	1	0	0	0	0	0	0	0	0
9d551f5b54c6463df80f5240e258f518	0	0	0	0	0	0	0	0	0	0	0	0	0	0	42	0	0	0	0	0	0	0	0	0	46	0	32	0	0	0	0	0	0	0	0	0	0	0	0	0	0	0	0	0	0	0	0	0
969cf7f39849fde535432b63f709b8c9	15	0	0	0	0	0	19	0	0	0	0	0	0	0	0	0	0	0	0	0	36	0	0	0	0	16	20	0	0	0	0	0	0	0	45	0	0	0	0	0	0	0	0	0	0	0	71	0
018a72eeed6cdbc0a6b5ab196bbe6d40	33	0	0	0	0	0	73	0	0	0	0	0	0	0	0	0	0	0	12	0	0	0	0	0	26	0	21	0	0	51	0	0	17	0	0	0	0	0	5	0	0	3	0	0	0	0	0	0
9b179e14770b19179fc1a7fe3e556754	0	0	0	0	0	0	0	0	0	0	0	0	14	0	0	0	0	0	0	0	0	0	0	0	0	0	0	0	0	0	0	0	0	0	0	0	0	2	0	0	0	0	0	0	0	0	0	0
639d254deefc5541dea9bda352643c1b	10	0	0	0	0	0	11	0	0	0	0	0	3	0	0	0	0	0	0	0	0	0	0	0	0	0	0	0	0	0	0	0	0	0	0	0	0	0	6	0	0	0	0	0	0	0	0	0
e204bfda91c634942f997a6ce42aa393	0	0	0	0	0	0	0	0	0	0	0	0	0	0	0	0	0	0	0	0	33	0	0	0	0	0	0	0	0	0	0	0	0	0	0	0	0	0	0	0	0	0	0	0	0	0	8	0
52bf48726da7d46f199909fb51a3b211	51	34	2	26	33	24	16	87	19	94	131	57	142	55	121	156	42	80	58	0	67	102	16	0	17	0	124	58	84	0	0	59	50	105	6	124	56	14	15	42	26	77	102	18	85	67	90	29
3deb311e4d6ee8ccb3db06df2ce3a815	0	9	0	0	0	0	0	0	0	0	0	0	0	0	0	0	0	0	0	0	0	0	0	0	0	0	0	0	0	0	0	0	0	0	0	0	0	0	0	0	0	0	0	0	0	0	0	0
a96b1e77329e8a76b04b48d18935c80a	0	0	0	0	0	0	0	0	0	0	0	0	0	0	0	0	0	0	0	0	0	0	0	0	0	0	7	0	0	0	0	0	0	0	0	0	0	0	0	0	0	0	0	0	0	0	0	0
76b39e86c95e0c7dd8b9c57b974f6532	0	0	0	0	0	0	0	0	0	0	0	0	75	0	191	0	0	0	0	0	0	0	0	0	23	24	0	0	0	0	0	0	0	0	0	0	0	0	1	0	0	6	0	0	0	0	0	0
fbd67349783ebeacc69814257b694d56	15	0	0	0	0	0	0	0	0	0	0	0	0	0	0	0	0	0	0	0	0	0	0	0	12	0	0	0	0	0	0	0	13	0	0	0	0	0	4	0	0	0	0	0	0	0	0	16
1b8dec58597978264025b9eba656ffb5	22	0	0	14	0	0	0	0	6	0	0	0	0	0	0	0	0	0	0	0	46	0	0	0	31	38	13	0	0	0	0	0	49	0	0	0	0	0	4	0	0	21	0	0	0	0	0	41
78e196e2c12c5fa0a7aa0628f56b6fd4	0	0	0	0	0	0	0	13	0	0	0	0	0	0	0	0	0	0	0	0	0	0	0	0	0	0	0	0	0	0	0	0	0	0	0	0	0	0	0	0	0	0	0	0	0	0	0	0
2c982937754e6321f861027032db80f7	0	0	0	0	0	0	0	0	0	0	0	0	315	0	0	0	0	0	0	0	0	0	0	0	0	0	181	31	0	0	0	0	0	0	0	0	0	0	0	0	0	0	0	0	0	0	0	225
5d5f9ea96902c7e15830ff9763324c68	67	0	0	0	0	0	0	0	26	0	0	0	0	0	0	0	0	0	16	0	0	0	0	0	46	0	0	0	0	0	0	0	0	0	0	0	0	0	2	0	0	36	0	0	0	0	0	0
59124e1c1de74f462134503259eb12e9	0	0	0	0	0	0	0	0	0	0	0	0	0	0	0	0	0	0	0	0	0	0	0	0	0	0	0	0	0	0	0	0	0	0	0	0	0	0	0	0	0	0	0	0	0	0	0	40
7ee3e4343242684ba3ce459672348ff7	10	0	0	0	0	0	0	0	0	0	0	0	40	0	0	0	0	0	0	0	0	0	0	0	3	0	0	3	0	0	12	36	0	0	0	0	0	0	0	0	0	0	0	0	0	0	0	0
61f751690e89d3600bda1af84171f12f	0	0	0	0	0	0	0	0	0	0	0	0	0	0	0	0	0	0	0	0	0	0	0	0	0	4	0	0	0	0	0	0	0	7	0	0	0	0	0	1	0	3	0	0	0	0	0	0
f8bcef2b701bb3b9bdf3187f149c62fb	0	0	0	0	0	0	0	0	0	0	0	0	17	0	0	0	0	0	0	0	0	0	0	0	0	0	0	0	0	0	0	0	0	0	0	0	0	0	0	0	0	0	0	0	0	0	0	0
6547eb6c0e32bd6e2b1b40981137f09e	0	9	0	4	0	0	0	14	0	28	0	0	0	77	0	12	0	0	0	0	0	0	0	0	0	0	0	0	0	0	0	0	0	0	0	0	0	0	0	0	0	0	0	0	0	0	0	0
22a4d36af778e4cb91b50c41d5fb539a	0	0	0	0	0	0	0	0	9	0	0	0	0	0	0	0	0	0	0	0	0	0	0	0	3	0	0	0	0	0	0	0	0	0	0	0	0	0	2	0	0	0	0	0	0	0	0	0
836cd5ea357ad392c00a7e48d921be1d	31	0	0	0	0	0	51	0	0	28	0	0	212	0	10	0	0	0	0	13	51	9	0	0	53	13	38	56	0	0	0	23	27	0	0	0	0	0	8	6	0	52	0	0	0	0	0	10
781f06b58217ec844c3fbebafbc4cd28	0	0	0	0	0	0	0	0	0	0	0	0	0	0	0	0	0	0	7	0	0	0	0	0	0	0	0	0	0	0	0	0	0	0	0	0	0	0	0	0	0	0	0	0	0	0	0	0
fd9d64403930e1cf397ea9de1519b2b0	0	0	19	0	0	0	0	0	0	0	0	0	0	0	0	0	0	0	0	0	0	0	0	0	0	0	0	0	0	0	0	0	0	0	0	0	14	0	0	0	0	0	0	0	0	0	0	0
c1ee1cc6cd456a7cae8a631f00e5c1d7	30	36	18	11	37	72	57	18	0	99	91	16	6	24	0	27	65	29	0	0	43	77	21	14	0	0	20	30	18	106	83	66	0	113	45	32	72	45	24	47	21	3	35	13	10	66	144	0
6669b9b3ec7c5110d5792d4604ed865c	0	0	0	0	0	0	0	0	0	0	0	0	0	0	0	0	0	0	0	0	0	0	0	0	0	0	0	0	0	0	0	0	0	0	0	0	0	0	0	9	0	0	12	0	0	0	0	0
6b8bbb90a28fa9760f3def259a2d9b1b	0	0	0	0	0	0	0	0	0	0	0	0	27	0	0	0	0	0	0	0	0	0	0	0	0	0	0	0	0	0	0	0	0	0	0	0	0	1	0	0	0	19	0	0	0	0	0	0
71844e3e0d9bff4042cc85c122611a84	0	0	0	0	0	0	0	0	8	0	0	0	0	0	0	0	0	0	26	0	0	0	0	0	20	0	0	0	0	0	0	0	0	0	0	0	0	0	0	0	0	0	0	0	0	0	0	0
129b649fc2cd7a2cbbfa62d6904f6d94	42	0	0	0	0	35	44	0	12	0	0	0	0	0	14	0	0	0	33	42	0	0	0	0	31	74	0	0	0	0	0	0	91	0	0	0	0	0	29	0	2	0	0	0	0	0	6	0
a9f6318e84f98b4af80b4fd3151b8a0c	86	39	24	37	35	159	14	10	28	11	77	89	16	61	42	33	64	27	34	128	45	27	109	29	30	114	0	10	19	49	0	51	22	19	66	8	265	169	26	97	17	7	206	85	14	40	625	58
568a08dcf9524d8843d677540ef56e84	0	0	0	0	0	0	0	0	0	0	0	58	0	0	0	0	0	0	0	0	0	0	0	0	0	0	0	0	0	0	0	0	0	0	0	0	21	0	0	0	0	0	35	0	0	0	0	0
100dafe9d5c56d881ff8de40c0cadf4e	0	0	0	0	0	0	0	0	0	0	0	0	0	0	0	0	0	0	0	0	0	0	0	0	0	0	0	0	0	0	0	0	0	0	0	0	0	0	0	0	0	1	0	0	0	0	0	0
ef6a209f17415ca40777d4f3e0459647	243	70	22	51	16	116	143	116	71	0	187	85	52	81	60	0	99	74	86	184	0	37	0	130	20	248	52	85	51	303	100	150	66	125	68	0	177	37	130	49	170	39	0	105	0	17	92	380
46fdb031b63d7a622f6740c2e820da9d	59	44	61	17	13	38	58	0	0	0	126	48	361	0	0	0	0	25	84	63	29	29	0	0	58	60	0	376	171	44	38	54	33	40	60	49	193	75	14	18	29	7	36	111	0	19	188	0
e85e0ff07e24f534a0b58c91bd7e4308	0	0	0	0	0	0	0	0	0	0	0	0	0	0	0	0	0	0	0	0	0	0	0	0	0	0	0	0	0	0	0	0	0	0	0	0	0	0	0	0	0	0	0	0	0	0	0	71
0a1b4d20cdc433da8d433581c8cafd2c	28	110	42	105	39	250	48	361	106	283	81	36	457	263	75	253	99	167	126	362	160	136	82	344	78	328	16	152	89	134	507	147	194	125	0	123	43	118	287	62	59	23	153	133	20	50	102	58
f8319f27d38b99a942123724a42c41c3	0	0	0	13	21	50	0	0	0	0	0	0	0	0	0	0	0	0	0	0	0	67	0	0	0	0	10	33	40	0	59	0	0	0	0	0	0	0	0	5	0	16	106	0	0	20	16	0
1a07d3bc4dde9c7a1c564049ceaafbdc	263	0	1	56	0	32	669	250	5	265	0	26	58	125	0	253	139	0	9	696	213	181	366	98	11	71	193	198	0	42	2	61	309	137	510	152	1	0	119	72	0	0	64	0	108	52	5	0
0623dee7fd536f30a16408c637e06bac	0	0	0	0	0	16	0	0	0	0	0	0	0	0	0	0	0	0	0	0	0	0	0	0	0	0	0	0	0	0	0	0	0	0	0	0	0	0	0	0	0	0	0	0	0	0	0	0
334667115b70606269b1885a96373558	0	0	0	0	0	0	0	0	67	0	0	0	0	0	153	0	0	0	0	0	0	0	0	0	50	0	0	0	0	0	0	0	0	0	0	0	0	0	0	0	0	0	0	0	0	0	0	0
7b4e93a644226003c5022c253073df2f	0	0	0	0	0	0	0	0	0	0	0	0	0	0	50	0	0	0	58	0	0	0	0	0	89	0	46	0	0	0	0	0	0	0	0	0	0	0	0	0	0	2	0	0	0	0	0	0
4f983ab505c9e0936ecafdda621aead9	0	0	0	0	0	0	0	0	0	0	0	0	0	0	0	0	0	0	0	0	0	0	0	0	0	0	0	137	0	0	0	0	0	0	0	0	0	0	0	0	0	0	0	0	0	0	0	0
5f43c79d408c6676c83848f64704b46b	273	176	81	148	305	451	216	197	135	98	224	174	303	395	184	50	410	191	85	118	118	846	231	294	202	595	217	418	124	383	958	281	90	267	182	57	208	263	154	273	176	106	74	106	20	113	280	501
8306f7900160973869c5090d92753122	0	0	10	0	0	0	0	0	0	0	0	0	0	0	0	0	0	0	0	0	0	0	0	0	0	0	0	0	0	0	0	0	0	0	0	0	14	0	0	0	38	5	0	0	0	0	0	0
271056550ca142312263422475323c2f	0	0	0	0	0	0	0	0	0	0	0	0	1	0	0	0	0	0	0	0	0	0	0	0	0	0	0	0	0	0	0	0	0	0	0	0	0	0	0	0	0	0	0	0	0	0	0	0
543de2c93b82b6f7c66f2d8a197007a4	0	0	0	0	0	0	0	0	0	0	0	0	0	0	0	0	0	0	0	0	0	0	0	0	0	0	0	0	0	0	0	0	0	0	0	0	0	0	0	0	0	0	0	0	0	0	0	4
5f9c13a39ecdce89c3e4dccb71deb007	0	2	0	0	0	1	0	0	0	2	0	0	1	0	0	0	0	0	2	0	0	2	29	0	0	0	0	0	0	0	0	0	0	0	0	0	0	1	3	6	0	0	0	0	0	0	2	0
71b9e394157619278c7175e1a6d44a39	0	0	0	0	0	0	0	0	0	0	0	0	0	0	0	0	0	0	0	0	0	0	0	0	0	0	8	0	0	0	0	0	0	0	0	0	0	0	0	0	0	0	0	0	0	0	0	0
1637b9c984cc1101f713482ef8fa1d90	0	0	0	0	0	0	0	0	0	0	0	0	0	0	0	0	0	0	0	6	0	0	0	0	0	0	0	0	0	0	0	0	0	0	0	0	0	0	0	0	0	0	0	0	0	0	0	0
4cf35c30c4374646423c8b59b99290cd	0	0	0	0	0	0	0	0	0	0	0	0	0	0	0	0	0	0	0	0	1	0	0	0	0	0	0	0	0	0	0	0	0	0	0	0	0	0	0	0	0	0	0	0	0	0	0	0
59523a8aa4472c3e1516fbedf7452bbb	0	0	0	0	0	0	0	0	0	0	0	0	0	0	0	0	0	0	0	0	44	0	0	0	1	0	51	0	0	0	0	0	0	0	0	0	0	0	0	0	0	0	0	0	0	0	0	0
7c94804f07512fb9d26d17c4ae52ba75	0	23	0	62	29	57	82	148	20	160	0	67	0	89	185	110	137	29	17	0	142	57	20	1	12	142	115	57	17	33	0	6	77	265	88	44	0	18	52	115	13	3	4	0	37	124	0	1
975c1a9c958907a3832432669833ea02	0	0	0	0	0	0	0	0	0	0	0	0	0	0	0	0	0	0	0	0	0	0	0	0	0	0	0	0	0	0	0	0	0	0	0	0	0	0	0	0	0	0	0	0	0	0	0	24
c0a856bebddf277961e3ba8ada7e6ab6	0	0	0	0	0	0	15	0	9	0	0	0	0	0	7	0	0	0	12	0	0	0	0	0	0	0	0	0	0	0	0	0	0	0	0	0	0	0	0	0	0	6	0	0	0	0	0	0
68b24704ca22d89d96dc55e7f080ef74	0	0	0	0	0	0	37	0	0	0	0	0	0	0	0	0	0	0	0	0	0	0	0	0	0	0	0	0	0	0	0	0	0	0	0	0	0	0	0	0	0	0	0	0	0	0	0	0
6ce8e2c08c446ff7e93a23f53be8a369	0	25	0	3	0	0	0	0	0	0	0	0	0	297	0	0	0	0	0	0	0	0	0	0	0	0	0	0	0	0	0	0	0	0	0	0	0	0	0	0	0	0	0	0	3	0	0	0
f362856922db317b36baa6dfc121d65c	0	0	0	0	0	0	0	0	28	0	0	0	0	0	29	0	0	0	15	0	0	0	0	0	31	0	0	0	0	0	0	0	0	0	0	0	0	0	0	0	0	0	0	0	0	0	0	0
33bc8d4cd5710c8cfc31504d361b9799	0	0	0	0	0	0	5	0	6	0	0	0	0	0	17	0	0	0	4	0	0	0	0	0	20	0	0	0	0	0	0	0	3	0	0	0	0	0	0	0	1	15	0	0	0	0	0	0
fa4f0929792258a3f61ea7a2115c2241	0	0	0	0	0	0	0	0	0	0	0	0	0	0	0	0	0	0	0	0	0	0	0	0	0	0	0	0	0	0	0	0	0	0	0	0	0	0	0	13	0	0	0	0	0	0	0	0
87dabc697d0cb5072c70437901cf92d0	21	0	0	18	21	0	0	0	0	0	0	30	0	0	0	0	0	45	0	0	0	0	0	0	0	0	0	0	28	0	0	0	85	0	0	95	0	4	1	0	0	0	0	0	0	20	0	18
895b98754bdd5374e55b215c1b3dcc53	0	9	0	15	0	0	0	12	0	0	0	0	0	73	0	11	0	0	0	0	0	13	0	0	0	0	0	0	0	0	0	0	0	2	0	0	0	0	0	33	0	0	1	0	4	0	0	0
fbeace19cc0a5b4be56a59dec22df53e	0	0	0	0	0	0	0	0	0	0	0	0	0	0	0	0	0	0	0	0	0	28	0	0	0	0	0	64	0	0	0	0	0	0	0	0	0	2	0	0	0	0	0	0	0	0	0	0
966df2af37255d8471616e798ae97a0a	0	0	0	0	0	0	0	0	0	0	0	0	0	0	0	0	1	0	0	0	0	0	0	0	0	0	0	0	0	0	0	65	0	0	0	0	0	0	0	0	0	0	0	0	0	0	0	0
f6c95738d699a5a601b517accb558869	0	0	0	0	0	0	0	9	0	0	0	0	0	0	0	0	0	0	0	0	0	0	0	0	0	0	0	0	0	0	0	0	0	0	0	0	0	0	0	0	0	0	0	0	0	0	0	0
99b1f53ba17848d8295ff8a4c047ce43	16	16	0	0	0	0	37	0	0	0	0	0	17	0	12	14	0	0	14	0	44	0	0	0	20	0	17	0	0	0	0	0	16	0	0	0	0	1	6	0	8	12	0	0	17	0	0	6
532f336f8c30e0337c355a4d232d5045	14	7	0	2	0	0	0	0	0	0	0	0	11	0	0	0	0	0	0	1	0	0	0	0	0	10	0	7	0	0	0	0	0	0	0	0	0	7	0	2	7	0	0	0	0	0	0	0
ce540220ab74e350bfd869ef7aa6710d	0	0	0	0	0	0	0	0	0	0	0	0	0	0	0	0	0	0	0	0	0	0	0	0	0	0	4	0	0	0	0	0	0	0	0	0	0	0	0	0	0	0	0	0	0	0	0	0
4575585b26415aa79fb5ee89219633c3	25	0	0	8	0	0	30	0	0	0	0	0	0	0	4	0	0	0	8	0	73	0	19	0	6	0	65	0	7	0	0	0	23	0	0	0	0	0	1	0	0	7	0	0	23	0	0	1
82748610b0de16c51d5caad78f22f0a9	0	0	0	0	0	0	0	0	0	0	0	0	0	0	0	0	0	0	0	0	0	0	0	0	0	0	0	0	0	0	0	0	0	0	0	0	0	4	0	0	0	0	0	0	0	0	0	0
f2a65541b58d749d89e4f2ea3ace2ea9	36	0	0	0	0	26	0	0	31	0	0	32	0	0	18	0	0	0	30	0	0	0	0	0	18	0	0	0	0	65	0	0	0	0	94	0	0	6	0	0	0	2	0	0	0	0	29	0
9b323279c745b5679643bfe92aaf0189	0	0	0	0	0	0	0	0	0	0	0	0	0	0	0	0	0	0	0	0	13	0	0	0	0	0	0	0	0	64	0	0	0	0	12	0	0	0	0	0	0	0	0	0	0	0	6	0
e21e7c47f1ab38cddfedec6a15cf7639	17	0	0	0	0	0	0	0	0	0	0	0	0	0	0	0	0	0	0	0	0	0	0	0	0	0	0	0	0	0	0	0	0	0	0	0	0	0	0	0	0	0	0	0	0	0	0	0
b55926794fa111cd377b3588221b81dc	0	34	0	29	43	0	0	0	0	38	9	36	0	31	0	15	17	47	0	0	0	13	0	4	0	0	0	59	36	0	0	55	0	0	16	0	0	13	13	23	128	3	17	0	0	12	0	0
d5388f464fc40a91906c991de417aac0	21	20	0	0	0	10	0	0	10	0	0	0	5	0	16	0	0	0	5	0	0	0	0	0	10	0	0	0	0	0	0	85	0	0	49	0	0	10	9	0	23	0	0	0	0	0	13	0
4a4e713347ac65f04c521b08f128763a	11	4	0	52	0	9	0	0	0	0	0	0	0	0	0	11	38	0	0	0	33	17	0	0	0	0	0	62	0	16	0	10	0	27	0	0	0	4	0	14	0	0	35	0	112	0	20	0
8766043e89ca6e0e8d62a16f211814e5	19	0	0	0	0	0	24	0	13	0	0	0	0	0	14	0	0	0	37	0	47	0	0	0	28	0	8	0	0	0	0	0	19	0	35	0	0	0	11	0	0	0	0	0	0	0	0	0
d611e03044e800bf023cfc92bec2106a	0	0	0	0	0	0	0	0	0	0	0	0	6	0	0	0	0	0	0	0	0	0	0	0	0	0	0	0	0	0	0	0	0	0	0	0	0	0	0	0	0	0	0	0	0	0	0	0
9e0ccaadb21406f6f33284e6d01c2f2d	0	0	8	0	0	0	0	0	0	0	0	0	0	0	0	0	0	0	0	0	0	0	0	0	0	0	0	0	0	0	0	2	0	0	0	0	0	0	0	0	0	0	0	0	0	0	0	0
190726fc7fa1c5d9d6b2954dcb0aa1f0	0	0	0	7	0	0	0	23	0	21	0	0	0	0	0	29	0	0	2	0	0	0	0	0	0	0	0	0	9	0	0	0	0	0	0	0	0	0	0	0	0	0	7	0	20	0	0	0
53537c0ca0526616d76a5ca09cbd821e	0	0	0	0	0	0	0	0	9	0	0	0	0	3	12	0	0	0	18	0	6	0	5	0	0	0	9	0	0	0	0	23	0	0	0	0	0	0	27	0	0	0	0	0	0	0	0	0
70274c19b4ca920db8aae580d533ebb0	0	13	0	0	0	0	0	0	0	0	0	0	0	0	0	0	0	0	0	0	7	0	0	0	17	0	5	0	0	0	0	0	0	0	0	0	0	0	0	0	0	0	0	0	0	0	0	0
6d3aa3565da8f030ca5bcbb6b8defc1a	0	0	0	0	0	0	0	0	15	0	0	0	0	0	0	0	0	0	0	0	0	0	0	0	0	0	0	0	0	0	0	0	0	0	0	0	0	0	0	0	0	15	0	0	0	0	0	0
34bfd66f6247e59edd7cfc7edadf298d	33	0	0	0	18	0	16	0	0	0	0	0	19	0	6	0	0	0	0	0	0	0	0	0	0	0	0	0	0	0	0	21	19	0	0	0	0	0	27	0	0	13	0	0	0	4	0	0
7261cbb86534c4057d6fe54bc4232846	0	0	0	0	0	0	0	0	0	0	0	0	0	0	0	0	0	0	0	0	0	0	0	0	0	0	0	0	0	0	0	0	0	0	0	0	1	2	0	0	0	0	0	0	0	0	0	0
3484a9d872be50e2a742c6b15079bffe	0	0	0	0	0	0	0	0	0	0	0	0	0	0	0	0	0	0	0	1	0	0	0	0	0	15	0	0	0	0	0	0	0	0	0	0	0	0	0	0	0	0	0	0	0	0	0	0
bf58a7889dfc7a6797301d08f85b9ba6	0	0	0	0	0	0	0	0	0	0	0	0	0	0	0	0	101	0	0	0	0	0	0	0	0	0	0	0	0	0	0	0	0	40	0	0	10	0	0	63	10	0	0	0	0	158	0	0
89b95420e995e338a7ec8b7c9dcf4232	5	19	0	7	0	0	11	0	0	8	0	0	13	7	10	12	0	0	2	10	8	10	19	0	20	10	8	3	0	0	0	0	91	17	0	0	0	0	12	7	0	0	9	0	0	4	0	1
a370cbbcb2b91c2395629ec062f76adf	0	0	0	0	0	0	0	0	0	0	0	0	0	0	0	0	0	0	8	0	0	0	0	0	0	0	0	0	0	0	0	0	0	0	0	0	0	0	0	0	0	34	0	0	0	0	0	0
fea4ef7931859ddd508be224eabe5dc5	0	0	0	0	0	0	16	0	27	0	0	0	0	0	0	0	0	0	0	0	0	0	0	0	0	0	0	0	0	0	0	0	0	0	0	0	0	0	0	0	0	0	0	0	0	0	0	0
cfa5b9e02aa6f924ecb37ea6033ae77e	0	3	0	0	0	0	0	0	0	0	0	0	0	0	0	0	0	0	0	0	0	0	7	0	0	0	0	0	0	0	0	0	0	0	0	0	0	0	0	0	0	0	3	0	0	0	0	0
54ae9ec0aa4d8544232703cde197267c	0	0	0	0	0	0	0	0	0	0	0	0	0	0	0	0	0	0	0	8	0	0	0	0	0	0	0	0	0	0	0	0	0	0	0	0	0	0	0	0	0	0	0	0	0	0	0	0
d8f8c4d72c803f28c93e163bc9548954	11	25	0	114	52	13	347	26	10	157	0	0	42	84	77	47	81	8	36	97	96	64	50	0	24	154	0	77	26	21	7	46	0	151	13	58	2	69	117	106	16	7	60	0	0	105	10	0
88eeca3bcfd7fe3ae0ee9b973859bcb4	9	55	53	11	36	56	28	26	7	40	19	60	21	0	10	35	22	108	17	0	36	34	46	0	30	0	25	17	39	123	3	64	51	176	18	62	15	38	17	33	28	1	62	34	0	11	4	5
9af458340ed4ff12919e1176d8429fea	0	0	0	0	0	0	0	0	0	0	0	0	0	0	0	0	0	0	0	0	0	0	0	0	0	0	19	0	0	0	0	0	0	0	0	0	0	0	0	0	0	0	0	0	0	0	0	0
f852177b87f9002f90c3ae5ce06186be	0	0	0	0	0	0	0	0	0	0	0	0	0	0	0	0	0	0	0	0	0	165	0	0	0	0	0	343	0	0	0	0	0	117	0	0	0	0	0	157	0	0	0	0	0	0	0	0
bf7680a97a616fe3bc07e3eae5a75a57	0	0	0	0	0	0	0	0	170	0	0	0	0	0	0	0	0	0	0	0	0	52	0	0	0	0	0	0	0	0	0	0	0	0	0	0	0	0	0	0	0	0	0	0	0	0	0	0
5abdd14795f666f94cad8dbae9a09aef	0	70	0	0	0	0	241	63	35	87	0	0	87	172	73	307	0	0	54	30	161	0	0	0	119	89	1004	32	0	0	0	117	15	0	0	0	0	0	275	0	0	238	82	0	155	0	14	121
92f2b98c6210ffa4e8997ae981f94f98	0	9	0	33	10	73	0	0	0	0	0	0	86	0	0	0	0	0	0	0	0	0	23	6	0	64	0	0	0	0	0	0	0	0	0	220	0	9	0	0	0	0	84	0	0	10	0	0
6fca3620e42249ebf43e593655085d71	0	0	0	0	0	0	0	0	49	0	0	0	0	0	26	0	0	0	9	0	12	0	0	0	20	0	0	0	0	0	0	0	0	0	0	0	0	0	0	0	0	16	0	0	0	0	0	0
96f956b08ca37bc3d8aa267e474cebd5	0	12	0	11	0	0	0	0	0	13	0	0	0	6	0	222	0	0	2	0	0	0	0	0	0	0	0	0	0	0	0	0	0	0	0	0	0	0	0	0	0	1	0	0	0	0	0	0
09bf677410105bd3039c28903f0057f9	0	10	4	47	28	9	0	36	7	29	30	0	84	23	2	0	90	52	24	43	15	29	65	42	16	5	0	43	14	29	0	28	30	68	18	7	0	40	14	58	23	0	9	6	19	87	13	0
159a0d1709252e97f15edde477ce7775	4	0	0	0	0	0	0	0	0	0	0	0	0	0	0	0	0	0	0	0	0	0	0	0	0	0	0	0	0	0	0	0	0	0	0	0	0	0	0	0	0	0	0	0	0	0	0	0
29ef9c62ac77800dbf63787839a375d2	0	0	0	0	0	0	0	0	0	0	0	0	0	0	0	0	0	0	0	0	0	0	20	0	0	0	0	0	0	0	0	0	0	0	0	0	0	0	0	0	0	0	0	0	0	0	0	0
fdab529d12c119a5ed026075984a2766	1	0	0	0	0	0	8	0	0	0	0	0	1	0	0	2	0	0	0	0	0	0	0	0	0	0	0	0	0	0	0	0	0	0	0	0	0	4	5	0	2	0	0	0	0	0	0	0
77c0e71eee1919605466784b062f8727	3	8	0	22	0	0	4	15	0	34	0	0	4	17	2	20	0	0	5	0	0	30	52	0	9	14	0	30	8	12	0	14	22	5	1	0	0	0	23	20	12	4	11	0	27	4	0	0
685a6f7645297d9239896b936f4685a0	4	2	0	96	0	0	91	18	0	10	0	0	42	0	12	3	0	0	13	14	0	0	0	0	48	18	0	0	0	0	0	21	9	10	0	0	0	0	56	3	0	0	0	0	34	0	0	0
45becd45dcdf7f3c81e16cda4ba2ce16	25	33	68	15	30	38	59	55	54	78	3	8	15	109	27	200	64	31	53	4	5	71	20	181	35	54	19	84	11	72	26	21	48	78	38	30	9	34	172	45	2	10	14	47	7	20	0	0
b8b6c36b01ab03303ca3ae2dde097146	0	0	0	0	0	0	0	0	0	0	0	0	28	0	0	0	0	0	0	0	0	0	0	0	0	0	0	0	0	0	0	0	0	0	0	0	0	0	0	0	0	0	0	0	0	0	0	0
7cb729dea54b67ee3124d9b16ba8f133	46	37	64	76	37	16	125	35	0	78	22	13	116	25	10	44	35	39	0	66	35	55	64	19	16	31	17	59	130	67	9	95	82	90	7	0	40	42	43	18	20	13	25	64	53	49	51	3
47cda8a33be13abe6824d3bda52dd1d5	0	0	0	0	0	0	0	0	47	0	0	0	0	0	0	0	0	0	26	0	0	0	0	0	0	0	0	0	0	0	0	0	0	0	0	0	0	0	0	0	0	0	0	0	0	0	0	0
c7bf2dd278471d4e34be6f43b98ac335	0	0	0	0	0	0	0	0	0	0	0	0	0	0	157	0	0	0	25	0	44	0	0	0	329	0	21	0	0	0	0	0	0	0	0	0	0	0	0	0	0	0	0	0	0	0	0	0
d7c4c35cd97c69800aaa38ee36e3ece3	21	35	0	75	0	90	103	17	133	35	0	15	0	7	1	80	0	0	27	89	0	16	0	0	11	50	0	21	0	0	0	0	58	47	0	0	0	2	6	180	3	54	107	0	110	0	72	52
f3581781aa95001f02f027ef7a847968	0	0	0	0	0	0	0	0	0	0	0	0	0	0	0	0	0	0	0	104	0	0	0	0	0	0	0	0	0	0	0	0	0	0	0	0	0	0	0	0	0	0	0	0	0	0	0	0
bbb97893e87097565252ca24bf78a553	0	0	0	0	0	0	0	0	0	0	0	0	0	0	0	0	0	23	0	0	0	0	0	0	0	0	0	0	0	0	0	0	0	0	0	0	0	0	0	0	0	0	0	0	0	0	0	0
d5f2b0d6b432e592fb81c9aff01766d4	0	0	0	0	0	0	0	0	0	0	0	0	171	0	0	0	0	0	0	0	0	0	0	0	0	0	0	0	0	0	0	0	0	0	0	0	0	0	0	0	0	0	0	0	0	0	0	0
0327f343f7bb9e5103928c7086f111fd	0	0	45	0	14	0	0	0	0	0	55	21	85	0	0	0	142	0	0	0	0	28	13	17	0	0	0	109	16	57	44	97	0	163	18	21	17	41	0	23	3	0	0	10	0	39	15	0
c8645bfde1d5114b85c6e2f7ac3e642b	0	21	0	7	24	19	0	41	0	18	16	5	0	100	0	20	0	2	0	2	30	4	10	42	0	19	30	0	0	47	0	2	0	65	20	22	1	0	13	82	51	5	0	0	1	13	18	0
f8a4ee7c2833c951c3c7eee23a7a50aa	0	0	0	0	0	0	0	4	0	0	0	0	0	0	0	0	0	0	0	0	0	0	0	0	0	0	0	0	0	0	0	0	0	0	0	0	0	0	0	0	0	0	0	0	0	0	0	0
a432dc6e14e1277ad5f8f36919831c98	0	0	0	0	0	0	0	0	0	0	0	0	0	0	0	0	0	0	0	0	0	0	0	0	0	0	0	0	0	0	0	12	0	0	0	0	1	0	0	0	0	0	0	0	0	0	0	0
ab37c9c754c931932b983f3ca730f0fe	0	0	0	0	0	0	0	0	0	0	0	0	0	0	0	0	0	0	0	0	0	0	0	0	0	0	0	0	0	0	0	16	0	0	0	0	0	0	0	0	0	0	0	0	0	0	0	0
1e6658e2b991b579d54563d9451f82ce	0	0	0	0	0	0	0	0	0	0	0	0	0	0	0	0	0	0	0	0	0	0	0	0	0	0	0	0	0	0	0	0	0	0	0	0	0	0	0	9	0	0	0	0	0	0	0	0
54c705253b0c60427423aa9a3ca658ca	0	0	0	0	0	0	0	0	0	0	0	0	0	0	0	0	0	0	0	0	0	0	0	0	13	0	0	0	0	0	0	0	0	0	0	0	0	0	0	0	0	0	0	0	0	0	0	0
fb5216a8e3c7949d17b786697e50044a	0	8	0	17	0	1	0	0	0	0	0	0	0	0	0	0	0	0	0	0	0	18	0	5	0	0	0	3	0	0	0	0	0	57	21	0	0	0	0	61	0	0	3	0	0	10	0	0
8ab709bc9136974cad3896f7dffa3ed9	0	0	0	0	26	0	0	0	0	34	0	0	0	8	0	0	16	0	0	0	0	0	0	0	0	13	0	0	0	0	0	3	0	0	27	0	1	0	0	0	0	0	0	5	0	0	19	0
bcfacd75fbcc28d8ee98a31f4a9e5f69	2	0	0	0	0	0	18	0	0	0	0	0	0	0	0	0	0	0	0	0	0	0	0	0	0	0	0	0	0	0	0	0	27	0	0	0	0	0	2	0	0	1	0	0	0	0	0	0
b8da3cfa2a9c56ef6d7315dca5d22aac	0	0	0	0	0	0	0	0	19	0	0	0	0	0	0	0	0	0	16	0	40	0	0	0	0	0	19	0	0	0	0	0	0	0	0	0	0	0	0	0	0	0	0	0	0	0	0	0
e215e812dee918961be35e2ecdc87e70	0	0	0	0	0	0	0	0	0	0	0	0	0	0	0	0	0	0	0	0	0	0	0	0	0	0	0	0	0	0	0	0	0	0	0	0	0	0	1	0	0	7	0	0	0	0	0	0
f676ed5fc8aee5bdeddeffe4305a10c5	0	0	0	0	0	0	0	0	22	0	0	0	0	0	3	0	0	0	9	0	107	0	0	0	0	0	11	0	0	0	0	0	0	0	0	0	0	0	0	0	0	0	0	0	0	0	0	0
1c98c81c947fc5689e6b620cb475647f	0	12	0	26	0	0	0	0	0	0	0	0	0	0	0	0	0	0	0	0	0	0	0	0	0	0	0	0	0	0	0	0	0	0	0	0	0	0	0	0	0	0	7	0	0	0	0	0
f57ca8292eeb2a3fd68eec62cbe19d02	0	0	0	2	0	0	0	0	7	0	0	0	0	0	0	0	0	0	9	0	74	0	0	0	0	0	0	0	0	0	0	0	0	0	0	0	0	1	2	0	0	0	0	0	0	0	0	0
4f2e91315f77dfa56b1a131ffd820cc5	6	0	0	0	0	0	0	0	0	0	0	0	9	0	0	0	0	0	0	0	0	0	0	0	0	0	0	0	0	0	0	17	0	0	0	0	0	3	0	0	0	0	0	0	0	0	0	0
8937a55f56bb26d5861404ed748e0f0b	0	0	0	0	0	0	0	0	0	0	0	0	0	0	0	0	0	0	0	0	0	0	0	0	0	0	0	0	0	0	0	0	0	0	0	0	0	0	6	0	0	0	0	0	0	0	0	0
959b38ca947f4060194cd543d4496b6f	0	0	0	0	0	7	8	0	0	0	0	0	0	0	0	0	0	0	0	0	0	0	0	0	0	0	0	0	0	0	0	0	0	0	0	0	0	0	0	0	0	0	0	0	0	0	0	0
6f16a48dd5539b90b4eb74d2bb544a21	0	0	0	0	0	0	0	0	0	0	0	0	0	0	0	0	0	0	0	0	0	0	2	0	0	0	0	0	0	0	0	0	0	0	0	0	0	0	0	0	0	0	0	0	0	0	0	0
777df615b29f8a13eb7e4dde40c2bbe9	0	0	0	0	0	0	0	0	0	0	0	0	0	0	0	0	0	0	0	0	0	0	0	0	0	0	0	0	0	0	0	0	0	0	0	0	0	0	0	3	0	0	0	0	0	0	0	0
36e46bf56c3a82dc3c86dedfffcabb0f	0	0	0	0	0	0	0	0	0	0	0	0	0	0	0	0	0	0	0	0	0	0	0	0	0	0	0	0	0	0	2	0	0	0	0	0	0	0	0	0	0	0	0	0	0	0	0	0
2559fc0632b5184b3ec174ad13a60336	0	0	0	0	0	0	0	0	0	0	0	0	0	0	0	0	0	0	0	0	0	0	0	0	0	0	0	0	0	0	0	0	0	0	0	0	0	0	0	2	0	0	0	0	0	0	0	0
dfe49b114b341451829a85ad3db7e48b	0	0	0	0	0	0	0	0	0	0	0	0	0	0	0	0	0	0	0	0	0	0	0	0	0	0	0	0	0	0	3	0	0	0	0	0	0	0	0	0	0	0	0	0	0	0	0	0
67dfc3e6590b3653436f427b064d1553	0	0	0	0	0	0	0	0	0	0	0	0	0	0	0	0	0	0	0	0	0	0	0	0	0	0	0	0	0	0	2	0	0	0	0	0	0	0	0	0	0	0	0	0	0	0	0	0
f2b563ebeef6077f4b0ec10c14cc8a02	0	0	0	0	0	0	0	0	0	0	0	0	0	0	0	0	0	0	0	0	0	0	0	0	0	0	0	0	0	0	0	0	0	0	0	0	0	0	0	2	0	0	0	0	0	0	0	0
e9d9ef3bf6b8ee891cc1f6d0a35db1f9	0	0	0	0	0	0	0	0	0	0	0	0	0	0	0	0	0	0	0	0	0	0	0	0	0	0	0	0	0	0	2	0	0	0	0	0	0	0	0	0	0	0	0	0	0	0	0	0
496fef523f6f55e31a64fff11e89482f	0	0	0	0	0	0	0	0	0	0	0	0	0	0	0	0	0	0	0	0	0	0	0	0	0	0	0	0	0	0	0	0	0	0	0	0	0	0	0	1	0	0	0	0	0	0	0	0
30c6fe7832e92482696281aedf284e6a	0	0	0	0	0	0	0	0	0	0	0	0	0	0	0	0	0	0	0	0	0	0	0	0	0	0	0	0	0	0	0	0	0	0	0	0	0	0	0	2	0	0	0	0	0	0	0	0
5097595ed1fe1104c51888b26afd7e89	0	0	0	0	0	0	0	0	0	0	0	0	0	0	0	0	0	0	0	0	0	0	0	0	0	0	0	0	0	0	4	0	0	0	0	0	0	0	0	0	0	0	0	0	0	0	0	0
2e34a69495c935c687512ce56e2020c5	0	0	0	0	0	0	0	0	0	0	0	0	0	0	0	0	0	0	0	0	0	0	0	0	0	0	0	0	0	0	0	0	0	0	0	0	0	0	0	1	0	0	0	0	0	0	0	0
8c20a0855da59adf2a2c3a1b69241dd8	0	0	0	0	0	0	0	0	0	0	0	0	0	0	0	0	0	0	0	0	0	0	0	0	0	0	0	0	0	0	3	0	0	0	0	0	0	0	0	0	0	0	0	0	0	0	0	0
702e29de1046c522fa9cf4394fd430cc	0	0	0	0	0	0	0	0	0	0	0	0	0	0	0	0	0	0	0	0	0	0	0	0	0	0	0	0	0	0	5	0	0	0	0	0	0	0	0	0	0	0	0	0	0	0	0	0
2e2fe8e7ea489f2500a00c81eec820f6	0	0	0	0	0	0	0	0	0	0	0	0	0	0	0	0	0	0	0	0	0	0	0	0	0	0	0	0	0	0	0	0	0	0	0	0	0	0	0	1	0	0	0	0	0	0	0	0
2edd056f76478dc17a24e446f5453962	0	0	0	0	10	0	0	0	0	0	0	0	0	0	0	0	0	0	0	0	0	0	0	0	0	0	0	0	0	0	0	0	0	0	0	0	0	0	0	0	0	5	0	0	0	1	0	0
17887a05ed8ad5818a9650afc2dabff0	0	0	0	0	0	193	0	0	5	0	0	0	0	0	0	0	0	10	12	0	5	0	0	23	14	15	1	0	0	0	0	11	0	0	0	0	0	0	11	2	0	0	0	0	0	0	49	0
b2dd318cc3a8050294b34b8e1e1ed62a	0	4	0	0	0	0	0	0	0	0	0	0	0	0	0	0	0	0	0	0	0	0	0	0	0	0	0	0	0	0	0	0	5	0	0	0	0	0	0	0	0	0	0	0	0	0	0	0
e15cf4b6e90370f24eb14de8b8778750	0	6	0	9	0	0	0	0	0	0	0	0	0	0	0	0	0	0	0	0	0	0	0	0	0	0	0	0	0	0	0	0	0	0	0	0	0	0	0	0	0	0	2	0	54	0	0	0
0e60b9811a500738c69648b84582e277	0	0	0	0	0	0	9	0	0	0	0	0	0	0	0	0	0	0	0	0	0	0	0	0	0	0	0	0	0	0	0	0	0	0	0	0	0	0	0	0	0	0	0	0	0	0	0	0
fd99b522c0a9805831f4dc276d356ebc	1	0	0	0	0	0	4	0	0	0	0	0	0	0	0	0	0	0	0	0	0	0	0	0	0	0	0	0	0	0	0	0	15	0	0	0	0	0	7	0	0	0	0	0	0	0	0	0
b86e8bcd6d259c0604db4de253e7e78e	0	0	0	0	1	0	0	0	0	0	0	3	0	0	0	0	0	5	0	0	0	0	0	0	0	0	0	0	0	0	0	2	0	0	0	0	0	1	0	1	0	0	0	0	0	0	0	0
9ad62aaa585355ac05fed93cd6c547eb	0	0	0	0	0	7	0	0	0	0	0	0	0	0	0	0	0	0	1	0	6	0	0	0	0	0	0	0	0	0	0	0	0	0	0	0	0	0	0	0	0	0	0	0	0	0	0	0
9158abb4971c353f6f64f35a8b4b77a7	0	0	0	0	0	0	0	0	0	0	0	0	0	6	0	0	0	0	0	0	0	0	0	0	0	0	0	0	0	0	0	0	0	0	0	0	0	0	0	0	0	0	0	0	0	0	0	0
7be5585b40771134805fca8b2164d964	0	1	0	0	0	0	0	0	0	0	0	0	0	0	0	0	0	0	0	0	0	0	0	0	0	0	0	0	0	0	0	0	0	0	0	0	0	0	0	0	0	0	1	0	0	0	0	0
5709ba73e708f460989608e212001855	0	0	0	0	0	0	0	0	0	0	0	0	0	0	0	0	0	0	0	0	0	0	0	0	0	0	0	0	0	0	0	0	3	0	0	0	0	0	0	0	0	0	0	0	0	0	0	0
bd2272f982de91af4fa1ef8e5e6a1cb8	0	10	0	0	0	0	0	0	0	0	0	0	0	0	0	0	0	0	0	0	0	0	0	0	0	0	0	0	0	0	0	0	0	0	0	0	0	0	0	0	0	0	0	0	0	0	0	0
40664b7f51611c7e7477b85d04bfe5b6	0	0	0	0	0	0	0	0	0	0	0	0	0	0	0	0	0	0	3	0	0	0	0	0	0	0	0	0	0	0	0	0	0	0	0	0	0	0	0	0	0	0	0	0	0	0	0	0
d382bd650b27fadedfc43cee268aa4b9	18	30	3	20	9	15	0	19	9	6	16	8	3	11	13	59	26	20	7	0	12	7	0	25	4	0	0	9	5	109	0	0	18	40	30	95	27	7	8	11	6	11	31	71	106	34	27	0
3cf79c38969c0d7738d89b7e4b412dcc	0	0	0	0	0	0	0	0	0	0	0	0	2	0	0	0	0	0	0	0	0	0	0	0	0	0	0	0	0	0	0	0	0	0	0	0	0	0	0	0	0	0	0	0	0	0	0	0
988c833ba6b0695369be9c4011bf1d21	37	14	0	9	0	0	94	0	4	0	0	0	29	0	0	8	0	0	26	0	0	0	0	0	10	0	4	0	0	0	0	0	23	0	0	0	0	0	7	0	0	0	2	0	0	51	0	0
5e50a007ea9a7f83275157c158916fcc	0	0	0	0	0	0	0	0	0	0	0	0	0	0	0	0	0	0	0	0	0	0	0	0	0	0	0	0	0	0	0	0	0	0	0	0	0	0	0	0	0	4	0	0	0	0	0	0
77cc46ed7677f7129bc59662bd083599	0	0	0	0	0	0	0	18	0	0	0	0	0	0	0	0	0	0	0	0	0	0	0	0	0	0	0	0	0	0	0	0	0	0	0	0	0	0	0	0	0	0	0	0	0	0	0	0
237bac13d488bfa8ddbd8457ef021ef3	87	93	0	57	0	0	0	24	8	5	0	13	64	0	0	0	0	9	0	0	175	0	10	0	6	0	109	0	4	0	0	3	18	27	0	0	0	4	23	4	0	0	8	0	0	0	0	5
332a6411ff00b4010ac2397f504c4695	0	0	0	0	0	0	0	0	0	0	0	0	4	0	0	0	0	0	0	0	0	0	0	0	0	0	0	0	0	0	0	0	0	0	0	0	0	0	0	0	0	0	0	0	0	0	0	0
071adc1f6119b36a43480ff85d58b23a	5	6	0	9	8	3	3	0	5	0	0	0	0	7	7	0	0	0	14	0	0	0	7	0	12	0	0	0	0	0	0	4	3	4	0	14	0	6	29	17	0	2	0	0	0	17	0	3
3e9c96f44e3bc6a1479b9d52a528fd84	0	68	0	40	0	0	0	35	40	45	0	6	0	0	120	99	0	0	38	0	6	0	0	0	12	0	0	0	0	0	0	0	0	0	0	0	0	14	0	0	0	0	41	0	111	0	0	0
ad9c638154ac2968d8c202deaf77f8ca	0	0	0	0	0	0	0	0	0	0	0	0	0	0	0	0	0	0	0	0	19	0	0	0	0	0	0	0	0	0	0	0	0	0	0	0	0	0	0	0	0	0	0	0	0	0	0	0
65fcf448bfce22ffcd9132ef5d54f9e9	0	0	0	0	0	0	0	0	0	0	0	0	0	0	0	0	0	0	0	0	0	0	0	0	0	0	0	9	0	0	0	0	0	0	0	0	0	0	6	3	0	2	0	0	0	0	0	0
58c6b9a2753ae34fc55c096986d0c75e	6	31	0	0	0	18	0	0	21	18	28	0	7	0	13	0	0	0	5	0	0	9	0	33	26	6	0	0	0	24	3	25	0	0	0	26	2	4	8	39	10	2	10	3	0	8	13	26
946041826b6ab6d1f1ac6afec2068e36	0	3	0	0	0	0	0	0	0	0	0	0	0	0	0	0	0	0	0	0	0	0	0	0	0	0	0	0	0	0	0	0	0	0	0	0	0	0	0	0	0	0	0	0	0	0	0	0
425e691a758793390d7897c7bb1c4dd0	23	0	77	61	45	175	43	0	0	0	308	173	129	7	0	0	266	53	6	54	86	16	24	10	0	46	0	1	43	77	8	50	86	245	38	107	18	114	58	185	165	0	16	3	0	24	0	4
de5e2627d1980460a8235761226244b8	78	34	84	32	172	83	47	36	197	98	38	115	66	165	530	66	59	92	49	13	27	57	33	708	30	13	1	17	63	97	8	11	176	294	90	36	5	109	399	326	114	44	145	27	17	192	14	0
1f6adad8245b5ffbde16f4f89456f63b	71	61	0	7	79	0	83	28	0	0	0	0	0	0	0	12	0	5	0	0	0	0	0	0	0	0	0	0	0	0	0	6	10	63	0	0	0	1	4	15	0	0	0	0	0	57	0	0
e1bd180685c61d5e4fafe8ceac92642a	0	0	0	0	5	8	0	0	0	12	0	0	0	0	0	0	0	0	11	0	0	0	0	0	0	0	0	0	0	0	0	10	0	0	8	0	0	1	0	2	0	1	0	0	0	0	3	0
8f7e2542df6a2fd0ca39c07ea773d706	7	0	0	0	0	0	0	0	0	0	0	0	0	9	0	0	0	0	0	0	0	0	0	0	0	0	0	0	0	0	0	0	5	0	0	0	0	0	6	0	0	0	0	0	0	0	0	0
046fca5ceeb4dc06d5862972a8b8f7b2	0	0	0	0	0	0	0	0	45	0	0	0	0	0	0	0	0	0	0	0	0	0	0	0	2	0	0	0	0	0	0	0	0	0	0	0	0	0	0	0	0	8	0	0	0	0	0	0
478ed2bd5aad30e3b1c0ac5d8a742e01	83	0	0	0	60	28	0	0	0	0	0	0	0	0	9	0	0	0	22	0	0	0	0	0	0	0	0	0	0	0	0	0	0	36	0	0	0	1	0	0	0	3	0	0	0	18	17	0
5d34e1f5464e0436845ef4e198afb379	0	6	0	14	0	0	0	0	25	37	0	0	0	0	0	11	0	0	0	0	0	0	0	0	0	15	0	0	0	14	0	0	0	0	11	0	0	0	3	15	3	0	17	0	8	0	5	0
742e1f191223f58590661de80b9d6e3b	0	0	0	0	0	0	0	0	0	0	0	0	4	0	0	0	0	0	0	0	0	0	0	0	7	0	0	0	0	0	0	0	0	0	0	0	0	0	2	4	0	0	0	0	0	0	0	0
dec9880678c93c1b820c07b79b8b84dd	0	0	0	0	0	0	0	4	0	0	0	0	0	0	0	0	0	0	0	0	0	0	0	0	0	0	0	0	0	0	0	0	0	0	0	0	0	0	0	0	0	0	0	0	0	0	0	0
506efac48dc5d5be2c0122c381639a3f	0	0	0	0	3	0	0	0	0	0	0	0	0	0	0	0	0	0	0	0	0	0	0	0	0	0	0	0	0	0	0	0	0	0	0	0	0	0	0	0	0	0	0	0	0	6	0	0
19fce5f720fdabaf8326bc26ddee69c3	0	0	0	0	0	0	0	0	0	0	0	0	30	0	0	0	0	0	0	0	16	0	0	0	11	0	14	0	0	0	0	0	0	0	0	0	0	1	1	10	0	0	0	0	0	0	0	7
7a6a394fe7285b50ee54b56f316a3944	0	0	0	0	0	0	0	0	0	0	0	0	0	0	0	0	0	0	0	0	0	13	0	0	0	0	0	0	0	0	0	0	0	0	0	0	0	0	0	0	0	0	0	0	0	0	0	0
a760b9db6c42c5ae5f26045515bd9575	4	0	0	0	0	0	0	0	0	0	0	3	0	9	0	11	0	0	0	0	31	0	0	0	0	0	0	0	0	0	0	0	6	14	0	0	0	0	6	5	0	3	0	0	0	0	0	0
9e872c6c979883b4fb5e6068866443c2	29	42	28	19	63	30	44	29	0	57	95	32	56	10	15	15	96	13	32	10	34	20	30	185	19	8	0	42	15	55	163	13	0	76	33	66	30	40	7	63	26	32	18	117	18	45	21	0
0cca21c3090b45e757e42893bd0c29d1	23	0	0	0	0	30	0	0	15	0	0	0	0	0	12	0	0	22	24	0	62	0	0	0	32	0	0	0	0	0	0	0	36	0	0	0	0	2	4	0	0	0	0	0	0	0	0	0
764e0d767e913941c52ff12d1eabc915	0	0	0	0	0	0	0	0	0	0	0	0	5	0	0	0	0	0	0	0	0	0	0	0	0	0	0	0	0	0	0	0	0	0	0	0	0	1	1	0	0	0	0	0	0	0	0	0
0ef598a7cd33beff74ca1a7b78e3015f	0	0	0	0	0	0	0	0	8	0	0	0	0	0	0	0	0	0	4	0	0	0	0	0	6	0	0	0	0	0	0	0	0	0	0	0	0	0	0	0	0	0	0	0	0	0	0	0
6a56a916870d18b1f48184736475bfb0	0	0	0	0	0	0	0	31	0	0	0	0	0	0	0	0	0	0	0	0	0	0	0	0	0	0	0	0	0	0	0	0	0	0	0	0	0	0	0	0	0	0	0	0	0	0	0	0
b981cf2634e77e162d8c1a46a4bdd812	0	6	0	0	2	0	0	30	0	0	11	0	0	14	0	8	0	0	0	4	0	0	0	0	0	3	0	40	3	29	0	0	0	28	11	27	0	0	0	12	0	0	11	0	0	9	5	0
f516afa588b9d62abff8628bacc9b8d9	0	0	0	2	0	0	0	0	0	0	0	0	0	0	0	0	0	0	0	0	0	0	17	0	0	0	0	0	0	0	0	0	0	0	0	0	0	0	0	10	4	0	0	0	0	0	0	0
0c20afbb477e4324ad36e98180af2d52	2	0	0	11	0	0	0	0	0	19	0	0	0	9	0	0	0	0	0	0	0	0	0	0	0	0	0	0	0	0	0	0	0	0	0	0	0	0	0	0	0	0	0	0	0	0	0	0
f7d72508f4dcfeaff4799938e3ee8ed3	5	13	3	4	10	0	4	0	0	0	28	8	0	0	0	18	0	17	7	9	0	0	0	0	18	6	0	0	4	22	29	6	28	21	4	40	15	4	19	8	0	1	23	25	0	18	5	0
3e3d8a7bf96760df463e468457864c0b	4	0	0	0	0	0	48	0	17	0	0	0	0	0	5	0	0	0	6	0	16	0	0	0	21	4	9	0	0	0	0	8	15	0	0	0	0	0	22	0	0	8	0	0	0	0	0	0
01eeaafd52793d0556c9b3867607a4b3	0	12	6	0	0	3	0	0	0	0	38	6	0	0	0	0	0	9	0	0	0	0	0	0	0	0	0	5	0	0	0	0	0	0	0	0	4	3	0	2	0	0	3	7	0	0	6	0
9b34ca55187de6081541b14dae775729	0	0	0	0	0	0	20	0	0	0	0	0	13	0	0	0	0	0	0	0	0	0	0	0	38	0	0	0	0	0	0	9	20	0	0	0	0	0	4	0	0	0	0	0	0	0	0	0
8795c5a86013864dc11f24b89e8cdd8c	11	42	6	3	27	17	0	0	19	21	0	0	0	14	13	12	5	0	9	0	39	47	16	0	11	0	33	22	12	23	0	0	0	31	5	42	0	6	0	28	0	27	21	79	0	29	27	0
ead9988ad2085807a7ef6f89a7bf033f	3	0	0	0	0	0	0	11	0	7	0	0	0	0	0	13	0	0	0	0	0	0	0	0	0	0	0	0	1	0	0	0	5	0	0	0	0	0	0	0	0	0	18	0	0	0	0	0
2a190ad8965a07fb277041223f463503	223	2	0	0	0	0	197	11	0	38	0	0	11	0	0	0	0	15	5	38	0	14	6	2	0	26	86	0	0	36	0	12	141	4	0	0	0	0	115	13	0	0	0	0	0	19	0	10
351b12e8f31d5c761bcd992cb07b2a6f	0	0	0	0	0	0	0	0	0	0	0	0	0	0	0	0	0	0	0	0	0	0	0	0	0	0	6	0	0	0	0	0	0	0	0	0	0	0	0	0	0	0	0	0	0	0	0	0
b9229cd76e0afe319a8da27f3e8863fd	0	0	0	0	0	0	0	0	0	0	0	0	0	3	0	3	0	0	0	0	0	0	0	0	2	0	0	0	0	0	0	0	7	0	0	0	0	0	3	0	0	2	0	0	0	0	0	0
217a3afe19ee756e12cba4d2c210dae4	0	0	0	0	0	6	0	0	0	0	0	0	4	0	0	0	0	0	0	0	0	0	0	0	1	0	0	0	0	0	0	8	0	0	0	0	0	0	2	0	0	0	7	0	0	0	0	0
57092cbaa4a8403f59c84c9d46744992	0	20	0	0	0	13	0	0	0	0	0	2	0	0	0	0	0	5	4	0	0	0	0	0	2	0	0	0	0	0	0	0	0	0	12	0	0	2	0	0	4	1	0	0	0	0	11	0
8ca269b800ccc5c579f93c22c02903e3	0	0	0	0	5	0	0	0	0	0	0	0	0	0	0	0	11	0	0	0	0	0	0	0	0	0	0	0	0	0	13	0	0	7	0	48	1	0	0	2	0	0	0	11	0	2	0	0
179452161974db7e75ddba2e627e2e12	0	0	0	0	0	0	0	9	0	0	0	0	0	0	0	0	0	0	0	0	0	0	0	0	0	0	0	0	0	0	0	0	0	0	0	0	0	0	0	0	0	0	0	0	0	0	0	0
58987fd16c404ef269104030e55090b8	0	1	0	2	0	0	0	0	0	0	0	0	0	0	0	0	0	0	0	0	0	0	0	0	0	0	0	0	0	0	0	0	0	0	0	0	0	0	0	0	0	0	0	0	0	0	0	0
0de3f923631bfda412f321a15c8b4fc1	0	2	0	0	0	0	0	0	0	0	0	0	0	0	0	0	0	0	0	0	0	0	0	0	0	0	0	0	0	0	0	0	0	0	0	0	0	0	0	0	0	0	0	0	0	0	0	0
7e5a48d5d80795544097cb6c77c7dd76	0	0	0	0	0	0	0	0	0	0	0	0	0	0	0	0	0	0	0	0	0	0	0	0	1	0	0	0	0	0	0	0	0	0	0	0	0	0	0	0	0	0	0	0	0	0	0	0
01c3bce90fdfa3d7c7f85971f00128d9	0	0	0	0	0	0	0	0	0	0	0	0	0	0	0	0	0	0	0	0	4	0	0	0	0	0	0	0	0	0	0	0	0	0	0	0	0	0	0	0	0	0	0	0	0	0	0	0
0beef57f7b0a7ca8f4aaa61d0316065d	0	0	0	0	0	0	0	0	0	0	0	0	0	0	0	0	0	0	0	0	1	0	0	0	0	0	0	0	0	0	0	0	0	0	0	0	0	0	0	0	0	0	0	0	0	0	0	0
d7caef81b9ec3fe6c10481253a6141cd	0	0	0	0	0	0	0	0	0	0	0	0	0	0	0	0	0	0	0	0	0	0	0	0	0	0	0	0	0	0	0	0	0	0	0	0	0	0	0	0	0	0	0	0	0	0	8	0
8fd429d5667cd3e83e752d9e718b91b2	0	0	0	2	0	0	0	0	9	0	0	0	0	0	0	0	0	0	6	0	0	28	4	0	4	0	0	0	0	0	0	0	0	0	9	0	0	0	0	2	0	4	0	0	25	0	0	0
4b699ebab31b39bedfb4418a60295196	2	27	0	8	0	1	44	8	0	0	0	0	0	0	0	3	0	4	0	0	0	0	0	0	0	4	0	9	0	0	0	10	27	0	0	0	0	0	7	0	1	0	6	0	0	0	0	0
0ddc72a837c0fc82951401300ff154df	0	0	0	0	0	0	0	0	0	0	0	0	12	0	0	0	0	0	0	0	0	0	0	0	0	0	0	0	0	0	0	0	0	0	0	0	0	0	0	0	0	0	0	0	0	0	0	0
073e2667ded9dc96d122cb7998bc8d28	50	25	0	49	0	1	60	0	12	7	0	0	60	2	10	4	19	7	24	0	76	17	0	0	40	0	7	16	1	58	0	0	59	0	29	30	0	2	13	1	12	1	84	0	28	3	9	0
e362c0a2af0ec7638b5883f9c0100113	0	0	0	0	0	0	0	0	0	0	0	0	0	0	0	0	0	0	0	3	0	0	0	0	0	0	0	0	0	0	0	0	0	0	0	0	0	0	0	0	0	0	0	0	0	0	0	0
e2e66d094ae5e2a582b5546b8a49ea34	0	0	0	0	0	0	0	0	0	0	0	0	0	0	0	0	0	0	0	0	0	0	0	0	0	0	0	0	0	0	0	0	0	0	8	0	0	0	0	0	0	0	0	0	0	0	4	0
e8746d36537fa5a6b432926597d0b128	0	7	0	0	0	4	2	0	0	0	0	0	0	0	2	0	0	6	0	0	0	0	0	0	0	0	0	0	0	0	0	0	0	0	2	0	0	0	0	0	2	0	0	0	0	0	7	0
d769638e9c2e36b47008cd84e1a6cbd9	0	0	0	0	0	0	0	0	0	0	0	0	0	0	0	0	0	0	0	0	0	0	0	0	0	0	0	0	0	0	0	0	0	0	0	0	1	0	0	0	0	0	0	0	0	0	0	0
0a7a326157b92143d0e4adc2584860bb	16	33	0	7	2	4	39	0	8	2	0	8	0	0	7	7	9	8	23	0	27	11	0	0	10	0	23	0	0	0	0	0	12	2	26	0	0	1	15	7	32	1	6	0	9	2	12	0
a46eae18aa83f9c2b9583c764c10c2cb	0	0	0	0	0	0	0	0	0	0	0	0	0	0	0	0	0	0	0	0	7	0	0	0	0	0	0	0	0	0	0	0	0	0	0	0	0	0	0	0	0	0	0	0	0	0	0	0
3a5d7381d46af4934220057421aa08e1	0	5	0	0	0	0	0	0	0	0	0	0	0	2	0	2	0	0	0	0	0	0	0	0	0	0	0	0	0	0	0	0	0	0	0	0	0	0	2	2	0	0	8	0	2	0	0	0
dbaefb6bba8535bd96279f891b3e7060	0	0	0	0	0	0	0	0	0	0	0	0	0	0	0	0	0	0	0	0	0	0	0	0	0	0	0	0	0	0	0	0	0	0	0	0	0	0	0	0	0	0	0	0	0	9	0	0
6bfc735d407f7959a42429b0e042a525	0	0	0	0	0	0	121	0	0	0	0	0	0	0	0	0	0	0	0	0	0	0	0	0	0	0	0	0	0	0	0	0	0	0	0	0	0	0	0	0	0	0	0	0	0	0	0	0
cbd27bf132297e05d4d746d8f9aa38cb	0	0	0	0	0	0	0	0	0	0	0	0	0	0	0	0	0	0	0	0	0	0	0	0	0	0	0	0	0	0	0	0	0	0	0	0	0	0	0	0	0	0	0	4	0	0	0	0
b08820c51a034025e5a9b29f1f9530c3	0	0	0	0	0	0	0	0	0	0	0	0	0	0	0	0	0	0	0	0	0	0	0	0	0	0	0	0	0	0	0	0	0	0	1	0	0	0	0	0	0	0	0	0	0	0	0	0
faf556f228391491b8fe866d8ca60c5d	0	0	0	0	0	0	0	0	0	0	0	0	0	0	0	0	0	0	0	0	0	0	0	0	0	0	0	0	0	0	0	0	0	0	0	0	0	0	1	0	0	0	0	0	0	0	0	0
ae4a016eb878991d8c213e63fed48c63	0	0	0	0	0	0	0	0	3	0	0	0	0	0	0	0	0	0	0	0	0	0	0	0	0	0	0	0	0	0	0	0	0	0	0	0	0	0	0	0	0	0	0	0	0	0	0	0
aea0f2e1b362eb9fd14d2a024e1effee	0	0	0	0	0	16	0	0	0	0	0	6	0	0	0	0	4	26	0	0	0	0	0	0	0	0	0	0	0	0	0	16	0	32	0	0	0	3	0	3	0	0	0	0	0	0	0	0
43adc64e6dab50a79a0be674897e2b7f	0	0	0	7	0	7	0	0	0	0	0	0	0	0	0	0	0	11	0	0	0	2	0	5	0	0	0	0	0	3	0	0	0	0	9	0	0	0	0	2	0	0	2	0	14	0	9	0
4c8477ab71388759edf59c2074f7a7d0	1	4	0	12	9	0	0	0	0	5	0	0	0	0	0	20	0	3	0	0	0	0	0	0	0	13	0	8	0	0	0	0	2	0	1	0	13	1	1	11	0	0	9	0	9	5	0	0
e596f5740c67cbacac3a054db369a2ef	0	0	6	0	0	0	0	0	0	0	0	0	0	0	0	0	0	0	0	0	0	0	0	0	0	0	0	0	0	0	0	0	0	0	0	0	0	0	0	0	0	0	0	8	0	0	0	0
f1adc38877ac87fdae3a1c8aa2ccd390	0	0	0	0	0	0	0	0	0	0	0	0	0	0	0	0	0	0	0	0	0	0	0	0	0	3	0	0	0	0	0	0	0	0	0	0	0	0	0	0	0	0	0	0	0	0	0	0
734ea3dbb8490cc4cc88c8b7be5ad0fd	0	0	0	0	0	0	0	43	0	48	0	0	0	18	0	22	0	0	0	0	0	0	0	0	0	0	0	0	0	0	0	0	0	0	0	0	0	0	0	0	0	0	0	0	0	0	0	0
6c7d3226c27ecacc5786a99e8b67ecbf	0	0	0	0	0	0	0	0	0	0	0	0	0	0	0	0	0	0	0	0	0	0	0	0	0	0	0	0	0	0	0	0	0	0	0	0	0	0	0	2	0	0	0	0	0	5	0	0
65986645e84b3f93b61c9dc47bc904c4	0	0	3	0	0	0	0	0	0	0	0	0	0	0	0	0	0	0	0	0	0	0	0	0	0	0	0	0	0	0	0	0	0	0	0	0	0	0	0	0	0	0	0	0	0	0	0	0
a907f84b6d78e24a938c2361f2b09f9e	3	1	0	3	0	0	0	0	13	0	0	0	0	0	16	0	0	2	6	41	0	0	4	0	7	19	0	0	2	0	0	0	53	0	0	0	0	0	78	0	198	6	0	0	0	0	0	0
c32b9470008ea5bf7180184f7c567a9a	0	1	0	0	0	11	0	0	2	0	0	0	0	0	0	0	0	0	0	0	10	0	0	2	0	0	0	0	0	0	0	0	0	0	8	0	0	0	0	0	0	0	0	0	0	0	0	0
9965207957ac8cc023de652c65b66915	0	0	0	0	0	0	0	0	0	0	0	0	0	0	0	0	0	0	0	0	0	0	0	0	0	0	0	0	0	0	0	0	0	0	0	0	0	0	2	0	0	0	0	0	0	0	0	0
161ed7092e69eca6729481aee5faf1d6	3	0	0	0	0	0	0	0	0	0	0	0	0	0	0	0	0	0	0	0	0	0	0	0	0	0	0	0	0	0	0	0	0	0	0	0	0	0	1	0	0	0	0	0	0	0	0	0
fde5209545e91b56751ea479533fa28a	0	0	0	0	4	0	0	0	0	0	0	0	0	0	0	0	2	0	0	0	0	0	0	0	0	0	0	0	0	0	0	0	0	0	0	0	0	0	0	0	0	0	0	0	0	0	0	0
b723a5d9e2a90a01f49608169483f8fe	0	0	22	0	0	0	0	0	0	0	0	0	0	0	0	0	0	0	0	0	0	0	0	0	0	0	0	0	0	0	0	0	0	0	0	0	0	0	0	0	0	0	0	0	0	0	0	0
295627b7a649ec5b476f91a54bc03522	0	0	0	0	0	0	0	0	0	0	0	0	0	1	0	2	0	0	0	0	0	0	0	0	0	0	0	0	0	0	0	0	0	0	10	0	0	0	0	1	0	0	0	0	0	0	0	0
58ae0c0255d47ff6ca16c633b261519f	0	0	0	0	0	0	0	0	0	0	0	1	0	0	0	0	0	0	0	0	0	0	0	0	0	0	0	0	0	0	0	0	0	0	0	0	0	0	0	0	0	0	0	0	0	0	0	0
455370ed68139712e296dec3be777f64	0	0	0	0	0	0	0	0	0	0	0	0	0	0	0	0	6	0	0	0	0	0	0	0	0	0	0	0	0	0	0	0	0	0	0	0	0	0	0	0	0	0	0	0	0	0	0	0
d63f4d4406d9f25b532fa081a86ded69	0	0	0	0	4	0	0	0	0	0	0	0	0	0	0	0	0	0	0	0	0	0	0	0	0	0	0	0	0	0	0	0	0	0	0	0	0	0	0	0	0	0	0	0	0	1	0	0
0a472708948b5c40d5a5e7ee578f83cd	0	0	0	13	0	0	0	0	0	0	0	0	0	0	0	0	0	0	0	0	0	0	0	0	0	0	0	0	0	0	0	0	0	0	0	0	0	0	0	0	0	0	6	0	0	0	0	0
74beaec678ca729702820db32abe6a9e	0	22	0	0	0	0	0	0	4	0	0	0	0	0	0	0	0	0	3	0	0	0	0	0	1	0	0	0	0	0	0	0	0	0	0	0	0	0	0	0	0	0	0	0	0	12	0	0
5d03a905263b7a624f08d530c1247cfa	0	0	0	0	0	0	0	0	0	0	0	0	1	0	0	0	0	0	0	0	0	0	0	0	0	0	0	0	0	0	0	0	0	0	0	0	0	0	0	0	0	0	0	0	0	0	0	0
730a364f420288a95b9d6feb7ea3674c	0	0	0	0	0	0	0	0	0	0	0	0	0	0	0	0	0	0	0	0	0	0	0	0	0	0	0	0	0	0	0	0	0	0	0	0	0	0	0	0	0	0	1	0	0	0	0	0
5cb69af87152e4fd3fcc841902e177a8	1	1	0	0	0	31	20	0	12	24	0	0	2	0	35	3	0	0	2	0	8	0	0	14	4	0	11	0	0	0	0	1	14	6	0	0	0	4	61	1	0	0	0	0	0	0	0	0
6b84d043bb33701cdd9db99748bad55d	2	0	0	0	0	0	0	0	0	0	0	0	0	0	0	0	0	0	0	0	0	0	0	0	0	0	0	0	0	0	0	0	1	0	0	0	0	0	3	0	0	0	0	0	0	0	0	0
78db7fa6b16b73b101fbb8b282b5330e	0	0	0	0	0	0	0	0	0	0	0	0	0	0	0	0	0	0	0	0	0	0	0	0	0	214	0	0	0	0	0	1	0	0	0	0	0	0	0	0	0	0	0	0	0	0	0	0
99e433a3ce4d5290445f668df2c9147e	0	0	313	0	0	0	0	0	0	0	0	0	0	0	0	0	0	0	0	0	0	0	0	0	0	0	0	0	0	0	0	196	0	0	0	0	0	100	0	0	0	3	0	0	0	0	0	0
7dd273cfe05a5c5e224f299f760201cf	0	0	0	0	0	0	0	0	0	0	0	0	0	0	0	0	0	0	0	0	0	0	0	0	0	0	0	0	0	0	0	0	0	0	0	0	0	2	0	0	0	0	0	0	0	0	0	0
ff9d93d7b7e46787568f2d241caeaf3b	0	0	0	7	0	0	0	0	0	0	0	0	0	0	0	0	0	0	0	0	0	0	0	0	0	0	0	0	0	0	0	0	0	0	0	0	0	0	0	0	0	0	0	0	0	0	0	0
a47f1d9b166707448add5c1c113eb511	0	0	0	0	0	0	0	0	0	0	0	0	0	0	2	0	0	0	0	0	0	0	0	0	0	0	0	0	0	0	0	0	0	0	0	0	0	0	0	0	0	0	0	0	0	0	0	0
552f97c51b4b873086895c1b4b03c311	0	0	0	0	0	0	0	0	0	0	0	0	0	0	0	0	0	0	0	0	0	0	7	0	0	0	0	0	0	0	0	0	0	0	0	0	0	0	0	0	0	0	0	0	0	0	0	0
4a87170d36e895e22bbfe02f730e9103	0	0	0	0	0	0	0	0	0	0	0	107	0	0	0	0	0	0	0	0	0	0	0	0	0	0	0	0	0	0	0	0	0	0	0	0	0	0	0	0	0	0	0	0	0	0	0	0
e03d7fcc980a61ee6e09d62c0e492804	0	0	0	0	0	0	0	0	0	0	0	0	0	0	0	0	0	0	0	0	0	0	0	0	0	0	0	0	0	0	0	0	0	0	0	0	0	0	0	0	217	0	0	0	0	0	0	0
0f18144d308ada95632ab5193d92073f	0	0	13	0	0	0	0	0	0	0	0	0	0	0	0	0	0	0	0	0	0	0	0	0	0	0	0	0	0	0	0	0	0	0	0	0	0	0	0	0	0	0	0	0	0	0	0	0
5648dccee530d68ceb3e4d7d22cf8756	0	0	0	0	0	0	0	0	0	0	0	15	0	0	0	0	0	161	0	388	0	0	101	0	0	0	0	0	198	0	0	0	0	0	0	0	0	9	0	0	0	0	0	0	0	0	0	0
f8aeec3c1ff0f4e7e1c829e4db0618d9	0	0	0	0	0	0	0	0	0	0	0	0	0	0	0	0	0	0	0	0	0	0	0	0	0	0	0	0	238	0	0	0	0	0	0	0	0	0	0	0	0	0	0	0	0	0	0	0
9af3467db68cf6063627304cecd46a65	0	0	34	0	0	0	0	0	0	0	0	0	0	0	0	0	0	0	0	0	0	0	0	0	0	0	0	0	0	0	0	0	0	0	0	0	0	0	0	0	0	0	0	268	0	0	0	0
113e5cb2dbb0b2086e230fc9d845310f	0	0	3	0	0	0	0	0	0	0	0	0	0	0	0	0	0	0	0	0	0	0	0	0	0	0	0	0	0	0	0	0	0	0	0	0	0	0	0	0	0	0	0	0	0	0	0	0
0b36c352632cb1346cdc7d73f9fb376c	0	0	0	0	0	0	0	0	0	0	0	0	0	0	0	0	0	0	0	0	0	0	0	0	0	0	0	0	0	0	0	0	0	0	0	0	0	1	0	0	0	0	0	0	0	0	0	0
8b5884acc8c736df09c4260b50dc9297	0	0	0	0	0	0	0	0	0	0	0	344	0	0	0	0	0	0	0	0	0	0	704	0	0	0	0	0	0	0	0	7	0	0	0	0	0	0	0	0	0	0	0	0	0	0	0	3
c55da16f7bb7e9f858929286c9a8bffd	0	0	0	0	0	0	0	0	0	0	0	0	0	0	0	0	0	0	0	0	0	0	0	0	0	0	0	0	0	0	0	0	0	0	0	0	0	75	0	0	0	0	0	0	23	0	0	0
49cbaec5d3eeec4718b0b57f0ad4cdeb	0	0	0	0	0	0	0	0	0	0	0	0	0	0	0	0	0	0	0	278	0	0	0	0	0	0	0	0	0	0	0	0	0	0	0	0	0	0	0	0	0	0	0	0	0	0	0	0
8f23b4eb028e97da673b11e79ed271f9	0	0	0	0	0	0	0	0	0	0	0	0	0	0	0	0	0	0	0	0	0	0	0	0	0	0	0	0	21	0	0	0	0	0	0	0	0	0	0	0	0	0	0	0	0	0	0	0
58a9a501230a08491f94325868b26299	0	0	0	0	0	0	0	2	0	0	0	0	0	0	0	0	0	0	0	0	0	0	0	0	0	0	0	0	0	0	0	0	0	0	0	0	0	0	0	0	0	0	0	0	0	0	0	0
f443ef38bbd383a8eb8a3c1cb6709fe7	0	0	0	0	0	0	0	0	0	0	0	57	0	0	0	0	0	0	0	0	0	0	0	0	0	0	0	0	0	0	0	0	0	0	0	0	0	0	0	0	0	0	0	0	0	0	0	0
070210a8f9131adb9c496f45133683b0	0	0	0	0	0	0	0	0	0	0	0	64	0	0	0	0	0	0	0	0	0	0	0	0	0	0	0	0	0	0	0	0	0	0	0	0	0	0	0	0	0	0	0	0	0	0	0	0
c06ccd1f7d57566ef669942328b1a946	0	0	0	0	0	0	0	0	0	0	0	5	0	0	0	0	0	0	0	0	0	0	0	0	0	0	0	0	0	0	0	0	0	0	0	0	0	0	0	0	0	0	0	0	0	0	0	0
e898620b82d3ae5814a1888c8888639a	0	0	0	0	0	0	0	0	0	0	0	0	0	0	0	0	0	426	0	0	0	0	0	0	0	0	0	0	141	0	0	0	0	0	0	0	0	0	0	0	0	0	0	0	0	0	0	0
e9545cc5d58b98d95f826c8b3a897e78	0	0	0	0	0	0	0	0	0	0	0	0	0	0	0	0	0	0	0	11	0	0	0	0	0	0	0	0	0	0	0	0	0	0	0	0	0	0	0	0	0	0	0	0	0	0	0	0
0d602462cc151b8f95b9213119cf68fe	0	0	0	0	0	0	0	0	0	0	0	0	0	0	0	0	0	0	0	0	0	0	0	0	0	0	0	0	0	0	0	0	0	0	0	0	0	0	0	0	0	0	0	0	3	0	0	0
f512a0d20386c284215d59f7c8725a5c	0	0	0	0	0	0	0	0	0	0	0	0	0	0	0	0	0	0	0	0	0	0	0	0	0	0	7	0	0	0	0	0	0	0	0	0	0	0	0	0	0	0	0	0	0	0	0	0
05132b1dde6536848b2b69d54c367c2a	0	2	0	0	0	0	0	0	0	0	0	0	0	0	0	0	0	0	0	0	0	0	0	0	0	0	0	0	0	0	0	0	0	0	0	0	0	0	0	0	0	0	0	0	0	0	0	0
5276c2ec635acd5e00dfaf7c1dccad3d	0	0	0	0	1	0	0	0	0	0	0	0	0	0	0	0	0	0	0	0	0	0	0	0	0	0	0	0	0	0	0	0	0	0	0	0	0	0	0	0	0	0	0	0	0	0	0	0
145e42f90511a48e84b834c7e38f678a	0	0	0	0	0	0	0	0	0	0	0	0	0	0	0	0	0	0	0	0	0	0	0	0	0	0	0	0	0	0	0	0	0	0	0	0	0	6	0	0	0	0	0	0	0	0	0	0
db71e335bc263a02d10d6331d567e4ba	0	0	0	0	0	0	0	0	0	0	0	18	0	0	0	0	0	0	0	231	0	0	0	0	0	0	0	0	0	0	0	0	0	0	0	0	0	0	0	0	0	0	0	0	0	0	0	0
fd49e69f94c6e1d27fa06bfa3ee94591	0	0	0	0	0	0	0	0	0	0	0	0	0	0	0	0	0	0	0	0	0	0	0	0	0	0	0	0	2	0	0	0	0	0	0	0	0	0	0	0	0	0	0	0	0	0	0	0
496ecde24f9ab698992413d3d4f04b5f	0	0	1	0	0	0	0	0	0	0	0	0	0	0	0	0	0	24	0	0	0	0	0	0	0	0	0	0	0	0	0	0	0	0	0	0	0	0	0	0	0	0	0	0	0	0	0	0
7746adcf0c40d4afe3c21f802b9e0b28	0	0	0	0	0	0	0	0	0	0	0	0	0	0	0	0	0	0	0	0	0	0	0	0	0	0	0	0	0	0	0	0	0	0	0	0	0	0	0	3	0	0	0	0	0	0	0	0
ddb3276441305c035089a0ad69846c10	0	0	0	0	0	0	0	0	0	0	0	0	0	0	0	0	0	0	0	0	0	0	0	0	0	0	0	0	0	0	0	0	0	0	0	27	0	0	0	0	0	0	0	0	151	0	0	0
76df3471ca1324a6665730baf7688eb3	0	0	0	0	0	0	0	42	0	223	0	0	0	571	0	177	0	0	0	0	0	0	0	0	0	0	0	0	0	0	0	0	0	0	0	0	0	0	0	0	0	0	0	232	0	0	0	0
92f67bf65f5796e0d8926805f7e836f9	0	0	0	0	0	0	0	0	0	0	0	0	0	0	0	0	0	0	0	0	0	0	0	0	0	0	11	0	0	0	0	0	0	0	0	0	0	0	0	0	0	0	0	0	0	0	0	0
4962263b521b90a8510b1cd40247e8a7	0	0	0	0	0	0	0	0	0	0	0	0	0	0	0	0	0	0	0	0	3	0	0	0	0	0	0	0	0	0	0	0	0	0	0	0	0	0	0	0	0	0	0	0	0	0	0	0
3a0d09b2a2fcedbabd279d2689fd6b9b	0	0	0	0	0	0	0	0	0	0	0	0	0	0	0	0	0	0	0	0	0	0	0	0	0	0	0	0	0	0	0	0	2	0	0	0	0	0	0	0	0	0	0	0	0	0	0	0
ee38861336264f1cf792864d76a51873	0	0	0	0	0	0	0	0	0	0	0	0	0	0	0	0	0	0	0	0	0	0	0	0	0	0	0	0	0	0	0	0	0	0	1	0	0	0	0	0	0	0	0	0	0	0	0	0
d15bc449222795a9ff230013aa633686	0	0	0	0	0	0	0	0	0	0	0	4	0	0	0	0	0	0	0	0	0	0	0	0	0	0	0	0	0	0	0	0	0	0	0	0	0	0	0	0	0	0	0	0	0	0	0	0
3ebe761bfb1238c87195d431f41bf976	0	0	0	0	0	0	0	0	0	0	0	0	0	0	0	0	0	0	0	3	0	0	0	0	0	0	0	0	14	0	0	149	0	0	0	0	0	0	0	0	0	0	0	0	0	0	0	42
69179c4a6011d0c9d30036cf18626520	0	0	0	0	0	0	0	0	0	0	0	0	0	0	0	0	0	0	0	0	0	0	0	0	0	0	0	0	10	0	0	0	0	0	0	0	0	0	0	0	0	0	0	0	0	0	0	0
3d5baff45729bf2214074c2e9f77ad10	0	0	0	0	0	0	0	0	0	0	0	0	0	0	0	0	0	3	0	0	0	0	0	0	0	0	0	0	41	0	0	0	0	0	0	0	0	0	0	0	0	0	0	0	0	0	0	0
430d480477d450614cc88f3853c6ae7f	0	0	0	0	0	0	0	0	0	0	0	0	0	0	0	0	0	0	0	0	0	0	18	0	0	0	0	0	0	0	0	0	0	0	0	0	0	0	0	0	0	0	0	0	0	0	0	0
5f0b355a1deb3a9e5cae46692fde9f2d	0	0	15	0	0	0	0	0	0	0	0	0	0	0	0	0	0	0	0	0	0	0	0	0	0	0	0	0	0	0	0	6	0	0	0	0	0	0	0	0	0	0	0	0	0	0	0	0
14501466dbbf634116d71b97929b4631	0	0	0	0	0	0	0	0	0	0	0	0	0	0	0	0	0	0	0	0	0	0	0	0	0	0	0	0	0	0	0	0	0	0	0	0	0	1	0	0	0	1	0	0	0	0	0	0
5ccd30281011c170e7e836bc752205e6	0	0	0	0	0	0	0	0	0	0	0	0	0	0	0	0	0	0	0	0	0	0	0	0	0	0	0	0	0	0	0	0	0	0	0	0	0	15	0	0	0	0	0	0	0	0	0	0
0cc951954a255c148a5be384e2d5fe9c	0	0	4	0	0	0	0	0	0	0	0	0	0	0	0	0	0	4	0	47	0	0	34	0	0	0	0	0	28	0	0	33	0	0	0	0	0	18	0	0	0	0	0	0	0	0	0	0
becfd62227d90e2df315c5eb4d11a140	0	0	0	0	0	0	0	0	0	0	0	0	0	0	0	0	0	0	0	0	0	0	0	0	0	76	0	0	0	0	0	0	0	0	0	0	0	0	0	0	0	0	0	0	0	0	0	0
cf2eea2a38138614b3121fc8cfae6b3a	0	0	37	0	0	0	0	0	0	0	0	0	0	0	0	0	0	0	0	0	0	0	11	0	0	0	0	0	0	0	0	102	0	0	0	0	0	318	0	0	0	0	0	49	0	0	0	1
b6d371f9d06ed82014d04a63494c64de	0	0	0	0	0	0	0	0	0	0	0	0	0	0	0	0	0	0	0	0	0	0	0	0	0	0	0	0	0	0	0	0	0	0	0	0	0	7	0	0	0	0	0	0	0	0	0	0
cd83b1edbc0142f92b1fd59c6abed7b2	0	0	0	0	0	0	0	0	0	0	0	0	0	0	0	0	0	0	0	0	0	0	7	0	0	0	0	0	0	0	0	0	0	0	0	0	0	0	0	0	0	0	0	0	0	0	0	0
261a908c1ba08cbd088376ba4679c091	0	0	0	0	0	0	0	0	0	0	0	0	0	0	0	1	0	0	0	0	0	0	0	0	0	0	0	0	0	0	0	0	0	0	0	0	0	0	0	0	0	0	0	0	0	0	0	0
107273e73071282e4d0f4a0b46548da5	0	0	28	2	0	0	0	0	0	0	0	53	1	0	0	0	0	26	0	0	0	0	0	0	0	82	0	6	0	0	0	121	0	0	19	0	0	9	41	0	0	0	0	0	2	0	0	0
38eaa8f3d127290bf06b9a82171c37c0	0	0	0	0	0	0	0	0	0	0	0	0	4	0	0	0	0	0	0	0	0	0	0	0	0	72	0	0	0	0	0	0	0	0	0	0	0	0	0	0	0	0	0	0	0	0	0	0
bb7e5c6df18c100b97f890fc35eb2911	1	0	0	0	0	0	0	0	0	0	0	0	0	0	0	0	0	0	0	0	0	0	0	0	5	0	0	0	0	0	0	0	0	0	0	0	0	0	8	0	0	0	0	0	0	0	0	0
b4bb370a59f2637d406ccc0f5a1b2a1e	0	0	0	0	0	0	0	0	0	0	0	0	9	0	0	0	0	0	0	0	0	0	0	0	0	8	0	0	28	0	0	1	0	0	0	0	0	0	1	0	0	0	1	0	0	0	0	0
e166afb28dc7d02ad14c2c5e8d0ec59a	0	0	0	0	0	0	0	0	4	0	0	0	0	0	6	0	0	0	0	0	6	0	0	0	0	0	0	0	0	0	0	0	0	0	0	0	0	0	0	0	0	0	0	0	0	0	0	0
efcd1dad97ec91a3f8a6e64fffcfe5eb	0	0	0	0	0	0	0	0	0	0	0	0	0	0	0	0	0	0	0	0	0	0	0	0	0	0	0	0	0	0	0	0	0	0	0	0	0	0	0	0	0	1	0	0	0	0	0	0
11f0558dca37009cbf1a6083b0b658e5	0	0	0	0	0	0	0	32	0	0	0	0	0	0	0	25	0	0	0	0	0	0	0	0	0	0	0	0	0	0	0	0	0	0	0	0	0	0	0	0	0	0	0	0	0	0	0	0
24d420b707acb5bcf3735918af9374d7	0	0	0	0	0	0	0	0	0	0	0	0	0	0	0	0	0	0	0	0	0	0	0	0	0	0	0	0	0	0	0	0	0	0	0	0	0	6	0	0	0	0	0	0	0	0	0	0
8a6e79c2f20ced858b72c18dea4b2a31	0	0	0	0	0	0	0	0	0	0	0	0	0	0	0	0	0	0	0	0	0	0	0	0	0	0	0	0	0	0	0	6	0	0	0	0	0	8	0	0	0	0	0	0	0	0	0	0
d46e2205f0c6ecf67b51f83d111c509c	74	0	3	2	0	23	0	0	68	0	0	0	47	0	21	0	0	0	83	0	0	42	0	0	29	173	8	647	0	0	4	121	0	0	0	0	0	84	40	135	0	314	0	0	1	0	3	2523
be55f2c3cea91fd2eed842b94a484d20	0	0	0	0	0	0	0	0	0	0	0	0	0	0	0	0	0	0	0	0	0	0	0	0	0	0	0	0	0	0	0	0	0	0	0	0	0	0	0	0	0	15	0	0	0	0	0	0
d676e025fb7484f8c8f79dc642805d70	0	0	0	0	0	0	0	0	0	0	0	0	0	0	0	0	0	0	0	0	0	0	0	0	0	0	0	0	0	0	0	10	0	0	0	0	0	0	0	0	0	0	0	0	0	0	0	0
82dece6e35540738ba450a0c3a90b5a0	0	0	0	0	0	0	0	0	0	0	0	0	0	0	0	0	0	0	0	0	0	0	0	0	0	0	0	0	0	0	0	0	0	0	0	0	0	0	0	5	0	0	0	0	0	0	0	0
890f2e30c0c5556a2b23fb121274f438	0	0	0	0	0	0	0	0	0	0	0	0	0	0	0	0	0	0	0	0	0	0	0	0	0	0	0	0	0	0	0	0	0	2	0	0	0	0	0	0	0	0	0	0	0	0	0	0
fb5c2aa7e7a97d1ba29b2c9405cb6a41	0	0	19	0	0	0	0	0	0	0	0	0	0	0	15	0	0	439	0	1783	5	15	146	0	0	0	0	19	423	0	0	12	0	7	11	0	32	37	0	0	0	0	0	30	0	0	0	0
4552af3e905206840cf8b67bcaf2693f	0	0	0	0	0	0	0	0	0	0	0	61	0	0	0	0	0	0	0	0	0	0	0	0	0	0	0	0	0	0	0	0	0	0	0	0	0	3	0	0	0	0	0	0	0	0	0	0
cc761daf51f27c423da57f3f1f0ff5cc	0	0	0	0	0	0	0	0	0	0	0	0	0	0	0	0	0	54	0	26	0	0	0	0	0	0	0	0	28	0	0	0	0	0	0	0	0	0	0	0	0	0	0	0	0	0	0	0
6110f28a1de867a9983a8a28ecf4e533	0	0	0	0	0	0	0	0	0	0	0	0	0	17	0	0	0	0	0	96	0	0	0	0	0	0	0	13	69	0	0	0	0	0	0	0	0	0	0	0	0	0	0	0	0	0	0	0
3b94c19ef326eea0918e1c3d244c999c	0	0	0	0	0	0	0	0	0	0	0	0	0	0	0	0	0	0	0	0	0	0	0	0	0	0	0	0	0	0	0	0	0	0	0	0	0	0	0	0	0	0	0	0	0	0	0	24
4d72007c70f4abc0bf9e8fe8b826d07d	19	0	107	0	0	0	0	0	19	0	278	0	39	0	0	0	0	0	0	95	8	51	105	0	0	370	0	61	184	0	0	187	0	0	0	0	0	222	16	0	100	30	142	0	0	0	0	42
0aa2858d7780a3a600661b189456a715	0	0	0	0	0	0	0	0	0	0	0	0	0	0	0	0	0	0	0	0	0	0	0	0	0	0	0	0	0	0	0	0	0	0	0	0	0	0	0	0	0	0	25	0	0	0	0	0
a0901407705992dc213ac509ede97d47	0	0	0	0	0	0	0	0	0	0	0	0	0	0	0	0	0	0	0	0	0	0	0	0	0	0	0	0	0	0	0	0	0	0	0	0	0	0	0	3	0	0	0	0	0	0	0	0
945184b6386c192c0066e0a98a154780	76	6	116	0	0	19	7	17	0	0	0	743	81	93	19	0	7	341	34	199	0	222	154	0	9	204	0	421	668	0	0	70	0	120	26	0	0	197	36	112	82	90	45	273	0	0	0	356
4cbfff144d4e7a4e0f4619ed505be070	0	0	0	0	1	0	0	0	0	13	0	0	0	0	0	0	0	0	0	0	0	0	0	30	0	0	0	0	0	0	6	0	0	0	0	0	8	0	0	0	0	0	0	0	0	0	0	0
8b4738d7d9bbd4d1377f53c559dac22e	0	0	0	0	0	0	0	0	0	0	0	0	0	0	0	0	0	0	0	0	0	0	0	0	0	0	0	0	0	0	0	0	0	0	0	0	0	0	0	23	0	0	0	0	0	0	0	0
c939ee112ba982665e012437dae05c1e	5	0	0	0	0	0	0	0	0	0	0	0	0	0	0	0	0	0	0	0	0	0	0	0	0	0	0	0	0	0	0	0	0	0	0	0	0	0	0	0	0	0	0	0	0	0	0	0
5673ae66819e3bdbbc09461e4959159e	0	0	0	0	0	0	0	0	0	0	0	0	0	0	0	0	0	0	0	0	0	0	0	0	0	0	0	0	21	0	0	0	0	0	0	0	0	0	0	0	0	0	0	0	0	0	0	0
7d58b73b13de6e7980febf7dd1a7fe76	0	0	0	0	0	0	0	0	0	0	0	0	0	0	0	0	0	0	0	0	0	0	0	0	0	0	0	0	0	0	0	0	0	0	0	0	0	0	0	0	0	0	0	0	0	0	0	7
a63c438fdf54dab3760eef280c5b4fc3	4	0	0	0	0	0	0	0	26	0	0	0	12	0	16	0	0	0	42	0	0	0	0	0	0	0	0	0	0	0	13	0	0	0	0	0	0	0	0	0	0	7	0	0	0	0	0	0
effc22e7668fe16f2a6c17306478672f	0	0	0	0	0	0	0	0	0	0	0	0	0	0	0	0	0	0	0	464	0	0	0	0	0	200	0	0	0	0	0	0	0	0	0	0	0	0	0	0	0	0	0	0	0	0	0	0
3481fa43fe5fba6aecdc7f9aae6ed9c0	0	0	0	0	0	0	0	0	0	0	0	0	0	0	0	0	0	0	0	0	0	0	0	0	0	0	0	0	42	0	0	61	0	0	0	0	0	29	1	0	0	0	0	79	0	0	0	0
63afe8e6aac58bf0d670a82ca5bc574c	0	0	0	0	0	0	0	21	0	0	0	34	8	0	0	0	0	0	0	0	0	0	0	0	0	323	0	0	45	0	0	20	0	0	0	0	0	16	0	0	0	14	0	0	0	0	0	0
aa2fa7ded526e31bfda3a11d9b7a99ae	0	0	75	0	0	0	0	0	0	0	0	0	0	0	0	0	0	0	0	0	0	0	0	0	0	0	0	0	0	0	0	0	0	0	0	0	0	0	0	0	0	0	0	0	0	0	0	0
4850a238b7fbbd5ffa204c5a5a396f2c	0	0	2	0	0	0	0	0	0	0	0	0	12	0	0	0	0	0	1	0	0	0	0	0	0	52	0	0	0	0	0	10	0	0	0	0	0	166	0	0	0	4	0	0	0	0	0	0
3b5e5025d3eb814d0abf098474ba41c7	0	0	0	1	0	0	0	0	0	0	0	0	0	0	0	0	0	0	0	0	0	0	0	0	0	0	0	0	0	0	0	0	0	0	0	0	0	0	0	0	0	0	0	0	0	0	0	0
c84be11da6fa402dc488ca8f2e5725bd	5	0	0	0	0	0	0	0	0	0	0	0	0	0	0	0	0	0	0	0	0	0	0	0	0	0	0	0	0	0	0	0	0	0	0	0	0	0	0	0	0	0	0	0	0	0	0	0
34239f14f57eed8a2971a240df604a06	3	0	0	0	0	0	0	0	0	0	0	0	0	0	0	40	0	0	0	0	0	0	0	0	0	48	0	0	0	0	0	63	0	0	0	0	0	0	1	0	0	1	0	0	0	0	0	0
23fc39a9d6f1638567307268a8f3283a	30	0	0	0	0	0	0	0	0	0	0	0	0	0	0	0	0	0	0	0	0	0	0	0	0	0	0	0	0	0	0	0	0	0	0	0	0	0	0	0	0	0	0	0	0	0	0	0
aa1087482a5bd53ec4580a739d282d60	0	0	0	0	0	0	0	0	0	0	0	1	0	0	0	0	0	0	0	0	0	0	0	0	0	0	0	0	0	0	0	0	0	0	0	0	0	0	0	0	0	2	0	0	0	0	0	0
f09974849a9a8f7962cb81652b019927	22	0	0	0	0	0	0	0	0	0	0	0	0	0	0	0	0	0	0	0	0	0	0	0	0	0	0	0	0	0	0	0	0	0	0	0	0	0	0	0	0	0	0	0	0	0	0	0
3f5e5f8a73b98d4acc2992855a9c8cf2	10	0	0	0	0	0	0	0	0	0	0	0	0	0	0	0	0	0	0	0	0	0	0	0	0	0	0	0	0	0	0	0	0	0	0	0	0	0	0	0	0	0	0	0	0	0	0	0
47a6c3d4b77e22e2363b6f567f6b6ff5	253	0	0	0	0	0	0	0	0	0	0	0	0	0	0	0	0	0	0	0	0	0	0	0	0	0	0	0	0	0	0	0	0	0	0	0	0	0	0	0	0	0	0	0	0	0	0	0
766c53bd33851b1b33b003fbc41dc5d6	0	0	0	0	0	0	0	0	0	0	0	0	0	0	0	0	0	0	0	0	0	0	0	0	0	0	75	0	0	0	0	0	0	0	0	0	0	0	0	0	0	0	0	0	0	0	0	0
0429a8a999c3238e12bbfaa1714d385e	597	0	0	0	0	0	0	0	0	235	0	0	0	0	0	0	0	0	0	0	19	0	0	0	0	0	3518	0	0	0	44	10	35	0	0	0	0	0	14	0	0	0	0	0	0	0	0	0
c0cdc878287f1f7f0df94781ad5040b2	0	0	0	0	0	0	0	0	0	0	0	0	0	0	0	0	0	0	0	0	0	0	0	0	0	0	61	0	0	0	0	0	0	0	0	0	0	0	0	0	0	0	0	0	0	0	0	0
e362fef289b864678ed11f297a847e94	6	0	0	0	0	0	0	0	0	0	0	0	0	0	0	0	0	0	0	0	0	0	0	0	0	0	0	0	0	0	0	0	0	0	0	0	0	0	0	0	0	0	0	0	0	0	0	0
01f6e01e669b3cf7ad25eaf3a5a752fb	0	0	0	0	0	0	0	0	0	0	0	0	0	0	0	0	0	0	0	0	0	0	0	0	0	0	45	0	0	0	0	0	0	0	0	0	0	0	0	0	0	0	0	0	0	0	0	0
48246b976d5804a3c4c713914edd76d7	98	0	0	0	0	0	0	0	0	0	0	0	37	0	0	0	0	0	0	0	25	0	0	0	0	4	0	0	0	0	0	0	0	0	0	0	0	0	155	0	0	0	0	0	0	0	0	0
499295af35d55498de18c84bd9d09b5e	0	0	0	0	0	0	0	0	0	0	0	0	0	0	0	0	0	0	0	0	4	0	0	0	0	0	0	0	0	0	0	0	0	0	0	0	0	0	0	0	0	0	0	0	0	0	0	0
f41eb548cba466f8a672f4651a674958	1	0	0	0	0	0	79	12	0	95	0	0	0	0	0	15	0	0	7	0	0	0	93	0	0	0	0	34	0	0	0	0	99	0	344	0	8	0	1	0	0	0	0	16	17	0	0	0
d8f3b3c0125fa99af9bada24a9a23bf0	0	0	0	0	0	0	0	0	0	0	0	0	0	0	0	0	0	0	0	0	0	0	0	0	0	0	0	0	0	0	0	144	0	0	0	0	0	0	0	0	0	0	0	0	0	0	0	0
9be79137deae3d1b144b96c452427950	99	0	0	0	0	0	0	0	0	0	0	0	0	0	0	0	0	0	0	0	0	0	0	0	0	0	0	0	0	0	0	0	0	0	0	0	0	0	0	0	0	0	0	0	0	0	0	0
67b0cf6af26b9fd959d860a52a65bc58	188	0	0	0	0	0	0	0	0	0	0	0	0	0	1	43	0	0	19	0	0	0	0	0	2	0	0	0	0	0	0	23	0	0	0	0	0	0	527	0	0	0	0	0	0	0	0	0
4728f0f2b6446dc221f28f15213d8efc	0	0	0	0	0	0	0	0	0	0	0	0	0	0	0	0	0	0	0	0	0	0	0	0	0	0	0	0	0	0	0	0	0	0	0	0	0	0	23	0	0	0	0	0	0	0	0	0
85d5136d875848e0ece9ef44eb3d38a6	0	0	0	0	0	0	0	0	0	0	0	0	0	0	0	0	0	0	3	0	0	0	0	0	0	0	0	0	0	0	0	0	0	0	0	0	0	0	0	0	0	0	0	0	0	0	0	0
000346e31c7cc77c7ed1244763587e06	0	0	0	0	0	0	0	0	0	0	0	0	0	0	0	0	0	0	0	0	0	0	0	0	0	0	0	0	0	0	0	0	10	0	0	0	0	0	0	0	0	0	0	0	0	0	0	0
0c4daa440c3f844553ab24e73d5a6263	0	0	0	0	0	0	0	0	0	0	0	0	0	0	0	2	0	0	0	0	0	0	0	0	0	0	0	0	0	0	0	0	0	0	0	0	0	0	0	0	0	0	0	0	2	0	0	0
d32e579b3ae7b2aae8d5bf9f027c29af	0	0	0	0	0	0	0	0	0	0	0	0	0	0	0	0	0	0	0	0	3	0	0	0	0	0	0	0	0	0	0	0	0	0	0	0	0	0	0	0	0	0	0	0	0	0	0	0
653334c36340a20181971e05d9b4e110	0	0	0	0	0	0	0	0	0	0	0	0	0	0	0	0	0	0	1	0	0	0	0	0	0	0	0	0	0	0	0	0	0	0	0	0	0	0	0	0	0	0	0	0	0	0	0	0
07801cdc548aad651e62c058d18e3c60	0	0	0	2	0	0	0	0	0	0	0	0	0	0	0	0	0	0	0	0	0	0	0	0	0	0	0	0	0	0	0	0	0	0	0	0	0	0	0	3	0	0	0	0	0	0	0	0
1a226ce3860520d178a1fef1d5ef6ed4	0	0	0	0	0	0	0	0	0	0	0	0	0	0	2	0	0	0	0	0	0	0	0	0	0	0	0	0	0	0	0	0	0	0	0	0	0	0	0	0	0	0	0	0	0	0	0	0
92b93f16ea0f0da6c5ab6bda492398f1	0	0	0	0	0	0	0	0	0	0	0	0	0	7	0	0	0	0	0	0	0	0	0	0	0	0	0	0	0	0	0	0	0	0	0	0	0	0	0	0	0	0	0	0	0	0	0	0
76fe5bfaf9792607e41a95889d28ca32	0	0	0	0	0	0	1	0	0	0	0	0	0	0	0	0	0	0	0	4	0	0	0	0	0	0	0	0	0	0	0	0	0	0	4	0	0	0	0	0	0	0	0	0	0	0	0	0
57a3a1dc8b44bc66323c2f9f69e2f1c1	0	0	0	0	0	0	0	0	0	0	0	0	0	0	0	0	0	0	0	0	0	0	0	0	0	0	0	0	0	0	0	0	0	0	0	0	0	0	2	0	0	0	0	0	0	0	0	0
868e0165fe32a8925b7f20afa5e1dbfc	0	0	0	0	0	0	0	0	0	0	0	0	2	0	0	0	0	0	0	0	0	0	0	0	0	0	0	0	0	0	0	0	0	0	0	0	0	0	0	0	0	1	0	0	0	0	0	0
dbcdaca3ee9e9fe75d8829e87b8551dc	0	0	0	0	0	0	0	0	0	0	0	0	0	0	0	0	0	0	0	0	0	0	0	0	0	0	0	0	0	0	0	0	0	0	0	0	0	0	0	0	0	3	0	0	0	0	0	0
4608fae4bbc9964cdd17af8782f2155e	0	0	0	0	0	0	0	0	0	0	0	0	0	0	0	0	0	0	0	2	0	0	0	0	0	0	0	0	0	0	0	0	0	0	0	0	0	0	0	0	0	0	1	0	0	0	0	0
0c5d2114ee9993714e590b3f7cb4e9ef	2	0	0	0	0	0	0	0	0	0	0	0	0	0	0	0	0	0	0	0	0	0	0	0	0	0	0	0	0	0	0	0	0	0	0	0	0	0	0	1	0	0	0	0	0	0	0	0
7ed385009cea18e56b694557138bb5b3	0	0	0	0	0	0	0	0	0	0	0	0	0	0	0	0	0	0	0	0	3	0	0	0	0	0	0	0	0	0	0	0	0	0	0	0	0	0	0	0	0	0	0	0	0	0	0	0
4ecdc371b8641754c44221f90cd06875	0	0	0	0	0	0	0	0	0	0	0	0	0	0	0	0	0	0	0	0	0	0	0	0	0	0	0	0	0	0	0	3	0	0	0	0	0	0	0	0	0	0	0	0	0	0	0	0
a2bbf25303559235d53c584cd9729a61	0	0	0	0	0	0	0	0	0	0	0	0	0	0	0	0	0	0	0	0	0	0	0	0	0	0	0	0	0	0	0	0	0	0	0	0	0	0	0	0	0	28	0	0	0	0	0	0
a183653bcac426c6f7cabb595fd933a3	0	0	0	0	0	0	0	0	0	0	0	0	0	0	0	0	4	0	0	0	0	0	0	0	0	0	0	0	0	0	0	0	0	0	0	0	0	0	0	0	0	0	0	0	0	0	0	0
53403a73a6d8c1ac9f3517bad1beb051	0	0	0	0	0	0	0	0	0	0	0	0	0	0	0	0	0	0	0	0	0	0	0	0	0	0	0	0	0	0	0	0	0	0	0	0	0	0	0	2	0	0	0	0	0	0	0	0
f8dba4cb7054d380ee280677fb5c3060	0	0	0	0	0	0	0	0	2	0	0	0	0	0	0	0	0	0	0	0	0	0	0	0	0	0	0	0	0	0	0	0	0	0	0	0	0	0	0	0	0	0	0	3	0	0	0	0
9857cff4ae71e05d9cc9db1c66253524	0	0	0	0	0	0	2	0	0	0	0	0	0	0	0	0	0	0	0	0	0	0	0	0	0	0	0	0	0	0	0	0	0	0	0	0	0	0	0	0	0	0	0	0	0	0	0	0
69a11f927915e2a3ba1f7b9c84486527	0	0	0	0	0	0	0	0	0	0	0	0	0	0	0	0	0	0	0	0	0	0	0	0	0	0	0	0	0	0	3	0	0	0	0	0	0	0	0	0	0	0	0	0	0	0	0	0
fec2da4ccc40b9ad85a020553063366b	0	7	0	7	4	0	0	3	0	0	5	0	0	0	5	3	0	4	5	0	6	0	8	0	9	0	0	0	0	0	0	0	0	0	0	0	0	0	2	0	2	2	0	0	0	0	1	0
0c0075ccd4ca17a58195777185575592	0	0	0	0	0	0	0	0	0	0	0	0	0	0	0	0	0	0	0	0	0	0	0	0	0	0	0	0	0	4	0	0	0	0	0	0	0	0	0	0	0	0	0	0	0	0	0	0
6d18be36bc8c7e83cd24d3eb0e089f97	0	0	0	0	0	0	0	0	0	0	0	0	0	0	0	0	0	0	0	0	0	0	0	0	0	0	0	0	0	0	0	0	0	0	0	0	0	0	0	0	0	0	0	0	0	0	0	1
ecc423b8fefd03a92aa1a97fc74a654c	0	0	0	0	0	0	0	0	0	0	0	0	0	0	0	0	0	260	0	0	0	0	10	0	0	0	0	0	0	0	0	0	0	0	0	0	0	0	0	0	0	0	0	0	0	0	0	0
20b3df08cd5fac2be26a2928155bab69	0	0	0	0	0	0	0	0	0	0	0	12	0	0	0	0	0	0	0	0	0	0	0	0	0	0	0	0	0	0	0	0	0	0	0	0	0	0	0	0	0	0	0	0	0	0	0	0
488eccb8c954124f84feadd1387ed3ce	0	0	0	0	0	0	0	0	0	0	0	0	0	0	0	0	0	0	0	0	0	0	0	0	0	0	0	3	0	0	0	0	0	0	0	0	0	0	0	0	0	0	0	0	0	0	0	0
32c10bb668632e9f8683ea6066f0e27d	0	0	0	0	0	0	0	0	0	0	0	0	0	0	0	0	0	0	0	0	0	4	0	0	0	0	0	0	0	0	0	0	0	0	0	0	0	0	0	0	0	0	0	0	0	0	0	0
4b044d78b3bbc6719fbcdff4206fc444	0	0	0	0	0	0	170	0	0	0	0	0	0	0	0	0	0	0	0	0	0	0	0	0	0	0	0	0	0	0	0	0	7	0	0	0	0	0	0	0	0	0	0	0	0	0	0	0
a658d852c8f1f4edbedf9d363712c678	0	0	0	0	0	0	0	0	0	0	0	0	0	0	0	0	0	0	14	0	0	0	0	0	0	0	0	0	0	0	0	0	0	0	0	0	0	0	0	0	0	0	0	0	0	0	0	0
7a9313b572df3efbbf07843dd102896c	0	0	0	0	0	0	0	27	0	0	0	0	0	0	0	0	0	0	0	0	0	0	0	0	0	0	0	0	0	0	0	0	0	0	0	0	0	0	0	0	0	0	0	0	0	0	0	0
ada0bb81de4824fc431162af0e373144	0	0	0	0	0	0	0	0	0	14	0	0	0	0	0	0	0	0	0	0	0	0	0	0	0	0	0	0	0	0	0	0	0	0	0	0	0	0	0	0	0	0	0	0	0	0	0	0
12c4cf4a9b6a4541ef111f02191bae96	0	1	0	0	0	0	0	0	0	0	0	0	0	0	0	0	0	0	0	0	0	0	0	0	0	0	0	0	0	0	0	0	0	0	0	0	0	0	0	0	0	1	0	0	0	0	0	0
ab9f08c03b651698a90af937810c6fda	0	0	0	0	0	0	0	11	0	0	0	0	0	0	0	0	0	0	0	0	0	0	0	0	0	0	0	0	0	0	0	0	0	0	0	0	0	0	0	0	0	0	0	0	0	0	0	0
1e5252f7f059d825508ebf3880dffd92	0	0	0	0	0	0	0	0	0	0	0	0	0	0	0	0	0	0	0	0	0	0	0	0	0	0	0	0	0	0	0	0	0	2	0	0	0	0	0	0	0	0	0	1	0	0	0	0
9f644a0e37faf806e34042e46b62f40d	0	0	0	0	0	0	0	0	0	0	0	0	0	0	0	0	0	0	0	0	0	0	0	0	0	0	0	0	0	0	0	0	0	0	0	0	0	0	0	0	0	0	1	0	0	0	0	0
78a3f4075f107d2b228edaedfd145509	0	0	0	0	0	0	0	0	0	0	0	0	0	0	3	0	0	0	0	0	0	0	0	0	8	0	0	0	0	0	0	0	0	0	0	0	0	0	0	0	0	0	0	0	0	0	0	0
565b59725452b37f481c73bbb7e4ff26	0	0	0	0	0	0	0	0	0	0	0	0	0	0	0	0	0	0	0	0	0	0	0	0	0	0	2	0	0	0	0	0	0	0	0	0	0	0	0	0	0	0	0	0	0	0	0	0
936626f8e7a543252c86b60d14061a4f	5	2	0	7	10	0	13	17	7	20	0	0	0	12	2	9	0	0	6	19	0	0	0	0	0	0	0	3	0	0	0	5	18	0	4	0	0	1	13	2	18	2	4	0	9	0	0	3
781326a3f431a2cccc40f25501c835fc	0	0	15	0	0	0	0	0	0	0	0	0	0	0	0	0	0	0	0	0	0	0	0	0	0	0	7	0	0	0	0	0	0	0	2	0	0	0	0	2	0	0	0	0	0	0	0	0
e5a9083ae3817c67510f498b2eb5937d	0	0	0	0	0	0	0	0	0	0	0	0	0	0	0	0	0	0	0	0	0	0	0	0	0	0	0	0	0	0	0	0	0	0	0	0	0	0	0	0	0	3	0	0	0	0	0	0
96447ff828d0a4078ee55ab0300cd9d6	0	1	2	0	0	1	6	0	0	0	0	0	0	0	6	0	0	0	0	10	7	0	0	0	3	0	0	0	0	20	0	0	0	0	25	0	8	2	4	7	10	0	0	9	0	4	5	0
f83c5f4c870173b5883dff718f6afae1	0	0	0	0	3	0	0	0	0	0	0	0	0	0	0	0	0	0	0	0	0	0	0	0	0	0	0	0	0	0	0	0	0	0	0	0	0	0	0	0	0	0	0	0	0	0	0	0
0eea82cb5eca87003a93983cd898a5d2	1	0	0	0	0	0	0	0	0	0	0	0	0	0	0	0	5	0	0	0	0	0	0	0	0	0	0	0	0	0	0	0	5	0	0	0	0	4	0	0	0	0	0	0	0	0	0	0
4ef0773b85f98e05d833a29b8e18cb4d	0	0	6	0	7	10	0	10	1	2	0	14	1	0	0	4	0	4	0	0	0	0	0	0	4	0	0	4	3	0	7	14	0	0	26	18	3	0	3	4	10	0	3	0	3	3	0	0
6860bda138fc4387f39e9e8e3ef833a4	0	0	0	0	0	0	0	0	0	0	0	0	0	0	0	0	0	0	0	0	0	0	0	3	0	0	0	0	0	0	0	0	0	0	0	0	0	0	0	0	0	0	0	0	0	0	0	0
87bf2e70194a173bbad2a559aae22ec5	0	0	0	8	0	0	0	0	0	0	0	0	0	0	0	0	0	0	0	10	0	0	12	0	0	0	0	0	0	0	0	0	0	0	0	0	0	0	0	0	0	1	0	0	0	0	12	0
5c52a971d4aae6eb27038598b69761d7	0	0	0	0	0	0	0	0	0	0	0	0	0	0	0	2	0	0	0	0	0	0	0	0	0	0	0	0	0	0	0	1	0	0	0	0	0	0	0	0	0	0	0	0	0	0	0	0
e632517384f6bd2b32a40efeff5e47e1	0	0	0	0	0	0	0	5	0	0	0	0	0	0	0	0	0	0	0	0	0	0	0	0	0	0	0	0	0	0	0	0	0	0	0	0	0	0	0	0	0	0	0	0	0	0	0	0
d3c0f250436941d1bcf1fafb0ee11706	15	13	1	71	3	20	3	37	12	56	213	24	6	29	5	63	84	36	18	0	14	13	65	0	12	20	0	28	32	45	4	65	74	5	9	0	15	18	21	24	17	2	24	4	133	3	6	0
fe6cb85482bf64dc5903962a5db616ef	0	0	7	5	0	2	0	4	1	2	0	4	5	0	3	1	2	5	0	0	0	0	8	0	1	2	0	2	8	0	0	2	0	2	9	0	5	0	5	3	15	0	0	6	3	0	2	0
0865dc5f5157cbb2a06edccd68db32b0	0	0	0	0	0	0	0	0	0	0	0	0	0	0	0	0	0	0	0	0	0	0	0	0	0	0	0	0	0	0	0	0	0	0	0	0	0	0	0	0	0	0	0	1	0	0	0	0
ade7a5985b6580b84e459f922cf36cb0	0	0	0	0	0	0	0	0	0	0	0	3	0	0	0	0	0	2	0	0	0	0	0	0	0	0	0	0	0	0	0	0	0	0	0	0	0	0	0	0	0	0	0	0	0	0	6	0
22e3533dee4d13a1b2de705b9a0c7e1b	0	0	0	0	0	0	0	0	0	0	0	0	0	0	0	0	0	0	0	0	8	0	0	0	0	0	0	0	0	0	0	0	0	0	0	0	0	0	0	0	0	0	0	0	0	0	0	0
f3be2f5fcf7f1dab94c0c764b72885c7	0	0	0	0	0	0	0	0	0	0	0	0	0	0	0	0	0	0	0	0	0	0	0	0	0	0	0	0	0	0	0	2	0	0	0	0	0	0	0	0	0	0	0	0	0	0	0	0
4ed0c1a953811d5d3ed59815e1404c13	0	0	0	0	3	0	0	0	0	0	0	0	0	0	0	0	0	0	0	0	0	2	0	0	0	0	0	0	0	0	0	0	0	0	0	0	0	0	0	0	1	0	0	0	0	0	0	0
f7ad1f4188ff2d5d3e9d91903020ac48	0	3	0	0	0	0	0	0	0	0	0	0	0	0	0	0	0	0	0	0	0	0	0	0	0	0	0	0	0	0	0	0	0	0	0	0	1	0	0	0	0	0	0	0	0	0	0	0
ec108853093e6b91afa89194037e0319	0	0	0	0	0	0	0	0	0	0	0	0	0	0	0	0	0	0	0	0	0	0	0	0	0	0	0	0	0	0	0	0	0	0	0	0	0	0	0	2	0	0	0	0	0	0	0	0
86cdf89ff018d18d6b507943381ce34f	0	0	0	0	0	0	0	0	0	0	0	0	0	0	0	0	0	0	0	0	0	0	0	0	0	0	0	0	0	0	0	2	0	0	0	0	0	0	0	0	0	0	0	0	0	0	0	0
93c23dbcaa8022d3916a491e7117156d	26	25	107	40	29	23	49	63	25	42	4	29	20	16	40	36	41	37	30	129	37	24	19	26	20	31	11	37	22	28	30	20	25	23	45	0	61	28	42	64	563	13	30	144	150	15	44	9
530498ba824f830a0b6d77e3bbe38a58	0	2	1	19	0	7	16	0	0	11	0	10	25	10	4	14	0	8	0	9	27	0	14	10	0	5	0	5	0	12	0	0	6	0	19	0	0	3	0	5	10	5	0	0	0	1	2	0
7c5a9773e77a43b72d20d292a4660a5c	0	0	0	0	0	0	0	0	0	0	0	0	0	0	0	0	0	0	0	0	0	0	0	0	0	0	0	0	0	0	0	0	0	0	0	0	0	0	0	1	0	0	0	0	0	0	0	0
a15bb436dca15e8b2b91a502fecd4e56	0	0	0	0	0	2	0	0	0	0	0	0	0	0	0	0	0	0	0	0	0	0	0	0	0	0	0	0	0	0	0	0	0	0	0	0	1	0	0	0	0	0	0	0	0	0	0	0
e7bfd87080346dadf4873f81b427ddde	0	0	0	0	0	0	0	0	0	0	0	0	0	0	0	0	0	0	0	0	0	0	0	0	3	0	0	0	0	0	0	0	0	0	0	0	0	0	1	0	2	0	2	0	0	0	0	0
2c43654bc22f67113414b3ca757c321b	3	0	5	0	2	1	3	9	1	0	0	0	3	0	0	10	0	0	0	0	0	0	2	0	0	0	0	7	0	0	0	0	0	2	0	0	0	0	4	5	12	0	0	9	0	3	4	0
22391449a22abfd67171fefa3e25453a	0	0	0	2	0	0	0	0	0	0	0	0	0	0	1	0	0	0	0	0	0	0	0	0	0	0	0	0	0	0	0	0	0	0	2	0	0	2	0	0	2	0	0	0	0	0	0	0
5306bdef3105dd9a1682010f6580dc22	0	0	0	0	0	0	0	0	0	0	0	0	0	0	0	0	0	0	0	0	0	0	0	0	0	8	0	0	0	0	0	0	0	0	0	0	0	0	0	0	0	0	0	0	0	0	0	0
e4b0f4f60345eb48bf7c09e1eb132cee	4	2	0	9	0	2	15	20	4	10	0	0	3	11	4	0	0	0	4	0	19	27	26	14	6	5	0	13	4	32	0	0	12	12	112	0	1	0	18	11	1	35	8	0	0	1	0	0
7acd4df0d68fcc7d781a695da6cabec9	0	0	0	0	0	0	0	0	0	0	0	0	0	0	0	18	0	0	0	0	0	0	0	0	0	0	0	0	0	0	0	0	0	0	0	0	0	0	0	0	0	0	0	0	0	0	0	0
d92a3a81271492241446a31c847cbfd3	0	0	0	0	0	0	0	0	0	0	0	0	0	0	0	0	5	0	0	0	0	0	0	0	0	0	0	0	0	0	0	0	0	0	0	0	0	0	0	0	0	0	0	0	0	0	0	0
047083f486e2e64638545fadb6fb4738	5	8	17	16	2	2	10	0	16	0	42	98	8	0	0	0	0	26	10	2	5	6	0	2	4	0	0	32	15	25	9	52	0	8	10	0	16	51	4	11	19	10	0	41	6	0	42	4
06dd07658e492e1da6ed56db43c98ad0	0	0	0	0	0	0	0	0	0	0	0	0	0	0	0	0	0	0	0	0	0	0	0	0	0	0	0	0	0	0	0	0	0	0	0	0	0	0	0	4	0	0	0	0	0	0	0	0
308ba34c78d3f11ef380c6e8b5dba254	0	0	0	0	0	0	0	0	0	0	0	24	0	0	0	0	0	0	0	0	0	0	0	0	0	0	0	0	0	19	0	0	0	0	0	0	0	0	8	0	0	0	0	0	0	0	0	0
31774b2ab198d7b5abc9f0d6e8a5ffc2	0	0	0	0	0	0	0	0	0	0	0	0	0	0	0	0	0	0	0	0	0	0	0	0	0	0	0	0	0	0	0	0	0	0	0	0	0	1	0	0	0	0	0	0	0	0	0	0
27f098662c8f87b4aaff903d9c0f28d3	0	0	0	0	11	0	5	0	0	0	0	0	1	0	0	0	0	0	0	0	0	0	0	0	0	0	0	0	0	0	0	0	0	0	0	0	0	0	0	0	0	0	0	0	0	0	0	0
eb9a2f14f19fc7056acef9ca57ba16f6	0	0	4	0	0	0	0	0	0	0	0	0	0	0	0	0	0	0	0	0	0	5	0	0	3	0	0	0	0	3	0	0	0	0	0	0	0	0	3	0	0	0	0	2	0	0	0	0
9ec348cdd6c1bd7cd971ecef5b8d7076	0	0	0	0	0	0	0	0	0	0	0	0	0	0	0	0	0	0	0	0	0	0	0	0	0	0	0	0	0	0	0	0	0	0	0	0	0	0	0	0	0	1	0	0	0	0	0	0
fbe8aab1846690c8bf5d09f7cdda2c41	0	0	0	0	0	0	0	0	0	0	0	0	0	0	0	0	0	0	1	0	0	0	0	0	0	0	0	0	0	0	0	0	0	0	0	0	0	0	0	0	0	0	0	0	0	0	0	0
a1ff3a89f793fd4615003004bf2b4538	0	0	0	0	0	0	0	0	0	0	0	0	0	0	0	0	0	0	0	0	0	0	0	0	0	0	0	0	0	0	0	0	0	0	0	0	0	0	0	1	0	0	0	0	0	0	0	0
a0b84d1e743c5c63fa472ebb0e5f920e	0	0	0	0	0	0	0	0	0	0	0	0	0	0	0	0	0	0	1	0	0	0	0	0	0	0	0	0	0	0	0	0	0	0	0	0	0	0	1	0	0	0	0	0	0	0	0	0
78d2353d11fe9e4a8a5976115cf6ae57	0	0	0	0	0	0	0	0	0	0	0	0	0	0	0	0	0	0	0	0	4	0	0	0	0	0	0	0	0	0	0	0	0	0	0	0	0	0	0	0	0	0	0	0	0	0	0	0
ae4637fd58559df8497ef3d50da002b1	0	0	0	0	0	0	0	0	0	0	0	0	0	0	0	0	0	0	0	0	0	0	0	0	0	0	0	0	0	0	0	0	0	0	0	0	0	0	0	1	0	0	0	0	0	0	0	0
cd295dee38534ba69d54af6fa9cce0ae	0	0	0	0	0	0	0	0	0	0	0	0	0	0	0	0	0	0	0	0	0	0	0	0	0	0	0	0	0	0	0	0	0	0	0	0	0	0	0	0	3	0	0	0	0	0	0	0
abf88a6159000bee0506d6f4be1296b1	0	0	0	1	0	0	0	0	0	0	0	0	0	0	0	1	0	0	0	0	0	0	0	0	0	0	0	0	0	0	0	0	0	0	0	0	0	0	0	0	0	0	0	0	0	0	0	0
2227331937d0bcba56f01d17107d5ee9	0	0	0	0	0	0	0	0	0	0	0	0	0	0	0	0	0	0	0	0	0	0	0	0	0	0	0	0	0	0	0	0	0	0	19	0	1	3	0	0	0	0	0	4	0	0	0	0
51f37d700c8f6e3b5dc6167f05e66763	0	0	0	0	0	0	0	0	2	0	0	0	0	0	0	0	0	0	0	0	0	0	0	0	0	0	0	0	0	0	0	0	0	0	0	0	0	0	0	0	0	0	0	0	0	0	0	0
062b34e33b35714eca36ed37261e9053	0	0	0	0	0	0	0	0	0	0	0	1	0	6	0	0	0	0	0	0	0	4	0	0	0	0	0	0	0	0	0	0	0	0	0	0	0	0	0	2	0	0	0	0	0	0	0	0
ea3261dd4272542442eada4eb1f63d44	0	0	0	0	0	1	0	0	0	0	0	0	1	0	5	0	0	0	0	0	0	0	0	0	15	0	0	0	0	0	0	0	0	0	0	0	0	4	7	0	0	0	0	0	0	0	3	0
48968758f964eb84d2132304a4c0fe3c	0	0	0	0	0	0	0	0	0	0	0	0	0	0	0	0	0	0	0	0	2	0	0	0	0	0	0	0	0	0	0	0	0	0	0	0	0	0	0	0	0	0	0	0	0	0	0	0
1de17ea818f0fb74e22716874433efbe	1	0	12	0	4	0	0	0	0	0	0	0	0	0	0	0	29	0	0	0	0	0	0	0	0	0	0	0	0	0	0	0	0	0	16	0	0	0	0	0	104	0	0	0	0	0	0	0
803bef7c89e779821fc5297aa5dd1b1d	0	0	0	0	0	0	0	0	0	0	0	0	0	0	0	0	0	0	0	0	0	0	0	0	0	0	0	0	0	0	0	0	0	0	0	0	0	0	2	0	0	0	0	0	0	0	0	0
b7caff555b7229639cbc1c9c319a4dfc	0	0	0	0	0	0	0	0	0	0	0	0	0	0	0	0	0	0	3	0	7	0	0	0	0	0	0	0	0	0	0	0	0	0	0	0	0	0	0	0	0	0	0	0	0	0	0	0
e09ebbe08266a6f09012ee1cde64022f	0	1	0	0	0	0	0	0	0	0	0	2	0	0	0	0	0	0	0	0	0	0	0	0	0	0	0	0	0	0	0	0	0	0	0	0	0	0	0	0	0	0	0	0	0	0	0	0
c397fddbc955dd716d9cd0c667ed0445	0	0	0	0	0	0	0	0	0	0	0	0	0	0	0	0	0	0	0	0	0	0	0	0	0	0	0	0	0	0	1	0	0	0	0	0	0	0	0	0	0	0	0	0	0	0	0	0
8bf92f32d288b58710c6da58d9c51fd7	0	0	0	0	0	0	0	0	0	0	0	0	0	0	0	0	0	0	0	0	0	0	0	0	0	0	0	0	0	0	0	0	0	0	0	0	2	0	0	0	0	0	0	0	0	0	0	0
7853ecf474fb2197279c6be637fb6b0f	0	0	0	0	0	0	0	0	0	0	0	0	0	0	0	0	0	0	0	0	0	0	0	0	0	0	0	0	0	0	0	0	0	0	2	0	0	0	0	0	0	0	0	0	0	0	0	0
e1c7d97fe13e9127d225d76a1feb8c78	0	0	0	0	0	0	0	0	0	0	0	0	0	0	0	0	0	0	0	0	0	0	0	0	0	0	0	0	0	0	0	0	0	0	0	0	0	1	0	0	0	0	0	0	0	0	0	0
fc6622c636a5210293fb2873fc4761d9	0	0	0	0	0	0	0	0	0	0	0	0	0	0	0	0	0	5	0	0	0	0	0	0	0	0	0	0	0	0	0	0	0	0	0	0	0	0	0	0	0	0	0	0	0	0	0	0
9ac6a4f21c1269ddef77a85d63272b7f	0	0	0	0	0	0	0	0	0	0	0	0	0	0	0	0	0	0	0	0	0	0	0	0	0	0	0	0	0	0	0	0	0	0	0	0	0	1	0	0	0	0	0	0	0	0	0	0
f8a2990d7a7d245389e01af9fd18634f	0	0	0	0	0	0	0	0	0	0	0	0	0	0	0	0	0	0	0	0	6	0	0	0	0	0	0	0	0	0	0	0	0	0	0	0	0	0	0	0	0	0	0	0	0	0	0	0
61353451c71a3664aceeb71e79b5a948	0	0	0	0	0	0	0	0	0	0	0	0	0	0	0	0	0	0	0	0	0	0	0	0	0	0	0	0	0	0	0	0	0	0	0	6	0	0	0	0	0	0	0	0	0	0	0	0
9ac3bb1d7dedb08a012692a6f536b5af	0	0	0	0	0	0	0	0	0	0	0	0	0	0	0	0	0	0	0	0	0	0	0	0	0	0	0	1	0	0	0	0	0	0	0	0	0	0	0	0	0	0	0	0	0	0	0	0
1b7b20018fab87f42ceb9223dfb53913	0	0	0	0	0	2	0	0	0	0	0	0	0	0	0	0	0	0	0	0	0	0	0	0	0	0	0	0	0	0	0	0	0	0	0	0	0	0	0	0	0	0	0	0	0	0	0	0
dc6453505321f2b2ae868fb680370652	0	0	0	0	0	0	0	0	0	0	0	0	0	0	0	0	0	0	0	0	0	0	0	0	0	0	0	0	0	0	0	2	0	0	0	0	0	0	0	0	0	0	0	0	0	0	0	0
6574614abc67d8a6903d6297e42c34de	0	0	0	0	0	0	0	0	0	0	0	0	0	0	0	0	0	0	0	0	0	0	0	0	0	0	0	0	0	0	0	0	0	0	0	10	0	0	0	0	0	0	0	0	0	0	0	0
a8224b6247565e74c698e548463b3cd1	0	0	0	0	0	0	0	0	0	0	0	0	0	0	0	0	0	0	0	0	0	0	0	0	0	0	0	0	0	0	0	0	0	0	0	0	0	0	1	0	0	0	0	0	0	0	0	0
c213dff039e3fa05467ee1b5a4f4455e	0	1	0	0	0	0	0	0	0	0	0	0	0	0	0	0	0	0	0	0	0	0	0	0	0	0	0	0	0	0	0	0	0	0	0	0	0	0	0	0	0	0	0	0	0	0	0	0
3a2f6c7c1b4dbdb10d9d1631742d6755	0	0	0	0	0	0	0	0	0	0	0	0	0	0	0	0	0	0	0	0	0	0	0	0	0	0	0	0	0	0	0	0	0	0	0	0	0	0	0	0	0	0	2	0	0	0	0	0
eef3e85581bf0f63b90aba430d9c7c87	0	0	0	0	0	0	0	0	0	0	0	0	0	0	0	0	0	0	0	0	0	0	0	0	0	0	0	0	0	0	0	0	0	0	0	0	0	0	0	0	0	0	1	0	0	0	0	0
96f406c45a7f59e9f68b97db68bc2866	0	0	0	0	0	0	0	0	0	0	0	0	0	0	0	0	0	0	0	0	0	0	0	0	0	0	0	0	0	0	0	0	0	0	0	0	0	0	0	0	0	1	0	0	0	0	0	0
84f1b5113cd22ccd81745397649bf42c	0	3	0	0	0	0	0	0	0	0	0	0	0	0	0	0	0	0	0	0	0	0	0	0	0	0	0	0	0	0	0	0	0	0	0	0	0	0	0	0	0	0	0	0	0	0	0	0
e4cab4f61702fe7f9e165a06d31f4a76	0	1	0	0	0	0	0	0	0	0	0	0	0	0	0	0	0	0	0	0	0	0	0	0	0	0	0	0	0	0	0	0	0	0	0	0	0	0	0	0	0	0	0	0	0	0	0	0
7636af15d940ecf98de620b68c1d9db1	0	0	0	0	0	0	0	0	0	0	0	0	0	0	0	0	0	0	0	0	0	0	0	0	0	0	0	0	0	0	0	0	0	0	8	0	0	0	0	0	0	0	0	0	0	0	0	0
960429d56b5eb88bf3ca750115a3bb39	0	0	0	0	0	0	0	0	0	0	0	0	0	12	0	0	0	0	0	0	0	0	0	0	0	0	0	0	0	0	0	0	0	0	0	0	0	0	0	0	0	0	0	0	0	0	0	0
ee9fc916180fbfb415f43c0c742b850a	0	0	0	0	0	0	0	0	0	0	0	0	0	0	0	0	0	0	0	0	0	0	0	0	0	0	0	0	0	0	0	0	0	0	0	0	0	0	0	0	0	0	1	0	0	0	0	0
8f90932836eec8eb89164f265ebd63f5	0	0	0	0	0	0	0	0	0	0	0	0	0	0	0	0	0	0	0	0	0	0	0	0	0	0	0	0	0	0	0	0	0	0	4	0	0	0	0	0	0	0	0	0	0	0	0	0
15b9bfa313e1108853de0cfc5b0c77e0	1	0	0	0	0	0	0	0	0	0	0	0	0	0	0	0	0	0	0	0	0	0	0	0	0	0	0	0	0	0	0	0	0	0	0	0	0	0	0	0	0	0	0	0	0	0	0	0
cfb830dbc513b95879708f672829f46d	0	0	0	0	0	0	0	0	0	0	0	0	0	0	0	0	0	0	0	0	0	0	0	0	0	0	0	0	0	0	0	0	0	0	7	0	0	0	0	0	0	0	0	0	0	0	0	0
edeae5c25b4439fa23dcdbc4ee572ce0	0	0	0	0	0	0	0	0	0	0	0	0	0	0	0	0	0	0	0	0	0	0	0	0	0	0	0	0	0	0	0	0	0	1	0	0	0	0	0	0	0	0	0	0	0	0	0	0
3595c441f947a4b48235517fadf7a965	0	0	0	0	0	0	0	0	0	0	0	0	0	0	0	0	0	0	0	0	0	0	0	0	0	0	0	0	0	0	0	0	0	0	0	2	0	0	0	0	0	0	0	0	0	0	0	0
ee2fd952d83d921ec91c4b7b872084df	0	0	0	0	0	0	0	0	0	0	0	0	0	0	0	0	0	0	0	0	0	0	0	0	0	0	0	12	0	0	0	0	0	0	0	0	2	0	0	0	0	0	0	0	0	0	0	0
e2d60d4fdf30e89a599cb41638955e20	0	0	0	0	0	0	0	0	0	0	0	0	0	0	0	0	0	0	0	3	0	0	0	0	0	0	0	0	0	0	0	0	0	0	0	0	0	0	0	0	0	0	0	0	0	0	0	0
57d493e272e76b68e3e2ccc27d9a9b44	0	2	0	0	0	0	0	0	0	0	0	0	0	0	0	0	0	0	0	0	0	0	0	0	0	0	0	0	0	0	0	0	0	0	0	0	0	0	0	0	0	0	0	0	0	0	0	0
780226be88aaf5cf0d7f32e83b5b7347	0	0	0	0	0	0	0	0	0	0	0	0	0	0	0	0	0	0	0	0	0	0	0	0	0	0	0	0	0	0	0	0	0	0	0	0	0	0	0	0	0	0	1	0	0	0	0	0
b4b55462fc87503bdabeb19518353ef9	0	0	0	0	0	0	0	0	0	0	0	0	0	0	0	0	0	0	0	0	0	0	0	0	0	0	0	0	0	0	0	0	0	0	3	0	0	0	0	0	0	0	0	0	0	0	0	0
2a07a5a0b63419580b081bf489920633	0	0	0	0	0	0	0	5	0	0	0	0	0	0	0	0	0	0	0	0	0	0	0	0	0	0	0	0	0	0	0	0	0	0	0	0	0	0	0	0	0	0	0	0	0	0	0	0
cd3e34d77f0cc678ed401f950bdb8b55	0	0	0	0	0	0	0	0	0	0	0	0	0	0	0	0	0	0	0	0	0	0	0	0	0	0	0	0	0	0	0	0	0	0	0	0	0	0	0	0	0	1	0	0	0	0	0	0
45dc07514e5929565a70dd2f532bfec4	0	0	0	0	0	0	0	0	0	0	0	5	0	0	0	0	0	0	0	0	0	2	0	0	0	0	0	0	0	0	0	0	0	0	6	0	0	0	0	0	0	0	0	0	0	0	0	0
28566d2cef721f5e4d5b49fd7841c4b0	0	0	0	0	0	0	0	0	0	0	0	0	0	0	0	0	0	0	0	0	0	0	0	0	4	0	0	0	0	0	0	0	0	0	0	0	0	0	0	0	0	0	0	0	0	0	0	0
195b7f436336323c663d2a6f960cd591	0	0	0	0	0	0	0	0	0	0	0	0	0	0	0	0	0	0	0	0	0	0	0	0	0	0	4	0	0	0	0	0	0	0	0	0	0	0	0	0	0	0	0	0	0	0	0	0
11e9ed8411c4f46b8854f8dcabce6d2f	0	0	0	0	0	0	2	0	0	0	0	0	0	0	0	0	0	0	0	0	0	0	0	0	0	0	0	0	0	0	0	0	0	0	0	0	0	0	0	0	0	0	0	0	0	0	0	0
0528b6d3b05ecb730329507885a67061	0	3	0	0	0	0	0	0	0	0	0	0	0	0	0	0	0	0	0	0	0	0	0	0	0	0	0	0	0	0	0	3	0	0	0	0	0	0	0	0	0	0	0	0	0	0	0	0
70a60612f186462ac3e8cd7ffb50690c	0	0	0	0	0	0	0	0	0	0	0	0	0	0	0	0	0	0	0	11	0	0	0	0	0	0	0	0	0	0	0	1	0	0	0	0	0	9	0	0	0	1	0	0	0	0	0	0
c3d4b58fe1f20b718bffce1c0f193134	0	0	0	0	0	0	0	0	0	0	0	0	0	0	0	0	0	0	0	0	0	0	0	0	0	0	0	0	0	0	0	0	0	0	5	0	0	0	0	0	0	0	0	0	0	0	0	0
61b870dece0a32b763828738f2ba70b3	0	0	0	0	0	0	0	0	0	0	0	0	0	0	0	0	0	0	0	0	0	0	0	0	0	0	0	0	0	0	0	0	0	0	0	0	0	0	0	0	0	0	0	0	0	1	0	0
cf050fc71436490022f8f6d433a3224f	0	0	0	0	0	0	0	0	0	0	0	0	0	0	0	0	0	0	0	0	0	0	0	0	0	0	0	0	0	0	0	0	0	0	0	0	0	0	0	2	0	0	0	0	0	0	0	0
ababc88ccb9f5e388df0d5daaa52cb4f	0	0	0	0	0	0	0	0	0	0	5	0	0	0	0	0	0	0	0	0	0	0	0	0	0	0	0	0	0	0	0	0	0	0	0	0	0	0	0	0	0	0	0	0	0	0	0	0
f92e97f45c99930afcad21ff7127b0fd	0	0	0	0	0	0	0	0	0	0	0	0	0	0	0	0	0	0	0	0	0	0	0	0	0	0	0	0	0	0	0	0	0	0	1	0	0	0	0	0	0	0	0	0	0	0	0	0
a49f0c4acba86f6156b586dc8cf7f267	0	0	0	0	1	0	0	0	0	0	0	0	0	0	0	0	0	0	0	0	0	0	0	0	0	0	0	0	0	0	0	0	0	0	0	0	0	0	0	0	0	0	0	0	0	0	0	0
7082f4662430c771a3d965d4c03a3a94	0	0	0	0	0	0	0	0	0	0	0	0	0	11	0	0	0	0	0	0	0	0	0	0	0	0	0	0	0	0	0	0	0	0	0	0	0	0	0	0	0	0	0	0	0	0	0	0
eba417a6795718317858334ffbbd5f84	0	0	0	0	0	0	0	0	0	0	0	0	0	0	0	0	0	0	0	5	0	0	0	0	0	0	0	0	0	0	0	0	0	0	0	0	0	0	0	0	0	0	0	0	0	0	0	0
a06df64272a353581ce33049c6ebf02c	0	3	0	0	0	0	0	0	0	0	0	0	0	0	0	0	0	0	0	0	0	0	0	0	0	0	0	0	0	0	0	0	0	0	0	0	0	0	0	0	0	0	0	0	0	0	0	0
a065aa573a37feddb7a73eeb8d7278e8	1	0	0	0	0	0	0	0	0	0	0	0	0	0	0	0	0	0	0	0	0	0	0	0	0	0	0	0	0	0	0	0	0	0	0	0	0	0	0	0	0	0	0	0	0	0	0	0
ecad087c4b112f3dfa1b7d0dc23a9ee3	0	0	0	0	0	0	0	0	0	0	0	0	0	0	0	0	0	0	0	0	0	0	0	0	0	0	0	0	0	0	0	0	0	0	13	0	0	0	0	0	0	0	0	0	0	0	0	0
06ca5893f100224ddb60631bbf8ebb58	0	0	0	0	0	0	0	0	0	0	0	0	0	0	0	0	0	0	0	0	0	0	0	0	0	0	0	0	0	0	0	0	0	0	0	0	0	0	0	0	0	0	0	0	0	1	0	0
674263c196ec9762b6c3a0a8014f04a7	0	0	0	0	0	0	0	0	0	2	0	0	0	0	0	0	0	0	0	0	0	0	0	0	0	0	0	0	0	0	0	0	0	0	0	0	0	0	0	0	0	0	0	0	0	0	0	0
4eefb22a4f8c61840f81c643a9fba70a	0	0	0	0	0	0	0	0	0	0	0	0	0	0	0	0	0	0	0	0	0	0	0	0	0	0	0	0	0	0	0	0	0	0	0	0	0	0	0	0	0	0	2	0	0	0	0	0
3aa88cb3895a519b518d91eb63378f11	0	0	0	0	0	0	3	0	0	0	0	0	0	0	0	0	0	0	0	0	0	0	0	0	0	0	0	0	0	0	0	0	0	0	0	0	0	0	1	0	0	0	0	0	0	0	0	0
3838d69e652eb8f23d882b6733eca356	0	0	0	0	0	0	0	0	0	0	0	0	0	0	0	0	0	0	0	0	0	0	0	0	0	0	0	0	0	0	0	0	0	0	0	0	0	0	0	0	1	0	0	0	0	0	0	0
8b94ef4439b3c6c645dc81be10c3e880	0	0	0	0	0	0	0	0	0	0	0	0	0	0	0	0	0	0	0	0	0	0	0	0	0	0	0	0	0	0	0	0	0	0	3	0	0	0	0	0	0	0	0	0	0	0	0	0
41ff20cda3be7a49af7bfff7329f9bf3	0	0	0	0	0	0	0	0	0	0	0	0	0	0	0	0	0	0	0	0	0	0	0	0	0	0	0	0	0	0	0	0	0	0	0	0	0	0	0	0	1	0	0	0	0	0	0	0
409cbeef1bb0374acc9aab625b588c14	0	0	0	0	0	0	0	0	0	0	0	0	0	0	0	0	0	0	0	0	0	0	0	0	1	0	0	0	0	0	0	0	0	0	0	0	0	0	0	0	0	0	0	0	0	0	0	0
fb1dd350c5ebe69dc0bb2fed39ce2d01	0	0	0	1	0	0	0	0	0	0	0	0	0	0	0	0	0	0	0	0	0	0	0	0	0	0	0	0	0	0	0	0	0	0	0	0	0	0	0	0	0	0	0	0	0	0	0	0
b3055f2965b37fd0465844e9639ad133	0	0	0	0	0	0	0	0	0	0	0	0	0	0	0	0	0	0	0	0	0	0	0	0	0	0	0	0	0	0	0	0	0	0	0	0	0	0	1	0	0	0	0	0	0	0	0	0
54607d0315f20241270cf07be00d9765	0	0	0	0	0	0	0	0	0	0	0	0	0	0	0	0	0	0	0	0	0	0	0	0	0	0	0	0	0	0	0	0	0	0	0	0	0	0	0	1	0	0	0	0	0	0	0	0
80f552602419438adf81ad42e8fc4fb2	0	0	0	0	0	0	0	0	0	0	0	0	0	0	0	0	0	0	0	0	0	0	0	0	1	0	0	0	0	0	0	0	0	0	0	0	0	0	0	0	0	0	0	0	0	0	0	0
d1258ad973b8c6594a3dc2b9de8af869	0	0	0	0	0	0	0	0	0	0	0	0	0	0	0	0	0	0	0	0	4	0	0	0	0	0	0	0	0	0	0	0	0	0	0	0	0	0	0	0	0	0	0	0	0	0	0	0
2605bf338b03c203dfd59ac315182d8d	0	0	0	1	0	0	0	0	0	0	0	0	0	0	0	0	0	0	0	0	4	0	0	0	0	0	0	0	0	0	0	0	0	0	0	0	0	0	0	0	0	0	0	0	0	0	0	0
eb931bb4c9dc253ea1c13d96024ce0ba	0	0	0	0	0	0	0	0	0	0	3	0	0	0	0	0	0	0	0	0	0	0	0	0	0	0	0	0	0	0	0	0	0	0	0	0	0	0	0	0	0	0	0	0	0	0	0	0
ad72127c01dac114c005c83404612b5d	0	0	0	0	0	0	0	0	0	0	0	0	0	0	0	0	0	0	0	0	0	0	0	0	0	0	0	0	0	0	0	0	0	0	0	0	0	0	0	5	0	0	0	0	0	0	0	0
ad9018f80e00f2ca4b48067195ac310d	0	0	0	0	0	0	0	0	0	0	0	0	0	0	0	0	0	0	0	0	0	0	0	0	0	0	0	0	0	0	0	0	0	0	0	0	0	0	0	0	0	1	0	0	0	0	0	0
f574e53806e0dcafc841c81c67b259a9	0	0	0	0	0	0	0	0	0	0	0	0	0	0	0	0	0	0	0	0	0	0	0	0	0	0	0	0	0	0	0	0	0	0	0	0	0	0	0	0	0	1	0	0	0	1	0	0
80c06745d84db948a93f61e83611b783	0	0	0	0	0	0	0	0	0	0	0	0	0	0	0	0	0	0	0	0	0	0	0	0	0	0	0	0	0	0	0	0	0	0	0	0	0	0	1	0	0	0	0	0	0	0	0	0
205e9006842d47d1a2d1caf6a96e0c88	0	0	0	0	0	0	0	0	0	0	0	0	0	0	0	0	0	0	0	0	0	0	0	0	0	0	0	0	0	0	0	0	0	0	0	0	0	0	0	0	0	0	1	0	0	0	0	0
0b9b448e87b30c84218cd8b8bff693d5	0	0	0	0	0	0	0	0	0	0	0	0	0	0	0	0	0	0	0	0	0	0	0	0	0	0	0	0	0	0	0	0	0	0	0	4	0	0	0	0	0	0	0	0	0	0	0	0
da260741e10a99e8a5a8ab31aa0c5c5f	0	0	0	0	0	0	0	0	0	0	0	0	0	5	0	0	0	0	0	0	0	0	0	0	0	0	0	0	0	0	0	0	0	0	0	0	0	0	0	0	0	0	0	0	0	0	0	0
04ecfad5772d2e09a84a0f5ef460536c	0	0	0	0	0	0	0	0	0	0	0	0	4	0	0	0	0	0	0	0	0	0	0	0	0	0	0	0	0	0	0	0	0	0	0	0	0	0	0	0	0	0	0	0	0	0	0	0
23621d0d3b110bc15c4583e603605a62	0	0	0	0	0	0	2	0	0	0	0	0	0	0	0	0	0	0	0	0	0	0	0	0	0	0	0	0	0	0	0	0	0	0	0	0	0	0	0	0	0	0	0	0	0	0	0	0
7186841b3fa7ba7ccadcf22eefb5a7ec	0	0	0	0	0	0	0	0	0	4	0	0	0	0	0	0	0	0	0	0	0	0	0	0	0	39	0	0	0	0	0	0	0	0	0	0	0	0	0	6	0	0	0	0	0	0	0	0
57c47c361f53cb68a143cf1bd35ed46c	0	0	0	0	11	0	0	32	89	25	0	27	0	0	0	12	8	10	8	0	0	0	0	0	10	0	0	24	0	0	0	0	0	17	0	0	0	0	24	2	0	7	0	0	0	11	30	0
99d21b47aa19cfac16dd74b2d70c05b9	12	0	0	0	8	0	0	0	0	0	0	5	0	6	0	14	0	10	0	0	6	2	0	56	0	0	0	0	0	7	0	0	44	7	0	0	0	0	1	10	19	0	0	0	0	8	0	0
e1091bc275fb2f46f1ce6f9ac2450272	0	0	0	0	0	0	0	0	0	0	0	0	0	0	0	0	0	0	0	4	0	0	0	0	0	33	0	0	0	0	0	0	0	0	0	0	0	0	0	0	0	0	0	0	0	0	0	0
8ec7159b809a4fed3721e8333689ac1b	0	1	0	0	0	0	0	0	0	0	0	0	0	0	0	0	0	0	0	0	0	0	0	0	0	0	0	0	0	0	0	0	0	0	0	0	0	0	0	0	0	0	0	0	0	0	0	0
1ecaaf6f12071547ace9c15ddf42f093	4	0	0	0	0	0	0	0	0	0	0	0	0	0	0	0	0	0	1	0	0	0	0	0	3	0	9	0	0	0	0	0	0	0	0	0	0	0	3	0	0	0	5	0	0	0	0	0
c08cd74dbdc27fbe01d0c6b8016c9fa7	3	1	0	0	0	0	0	0	0	0	0	0	40	19	12	37	0	0	12	0	0	0	0	0	8	0	34	17	0	0	0	0	32	9	0	0	0	4	21	19	31	3	0	0	0	3	0	0
b3254afae3970ca23e01274c6f337201	0	0	0	0	0	0	0	0	3	0	0	0	0	0	0	0	0	0	0	0	0	0	0	0	0	0	0	0	0	0	0	0	0	0	0	0	0	0	3	0	0	0	0	0	0	0	0	0
d45c8a306787a84f188e696828b80779	0	0	0	0	0	0	0	0	53	0	0	0	0	0	16	0	0	0	0	0	0	0	0	0	0	0	0	0	0	0	0	0	0	0	0	0	0	0	0	0	0	0	0	0	0	0	0	0
460a386ab52f2e50a7b44ef44af499df	0	0	0	6	0	0	0	0	0	0	0	0	0	0	0	0	0	0	0	0	0	0	0	0	0	0	0	0	0	0	0	0	0	0	0	0	0	0	0	0	0	0	0	0	0	0	0	0
d534e47977628d5e0cc30cb9c82986d5	2	5	0	0	0	1	0	0	9	0	0	3	1	0	9	7	0	10	0	0	8	7	0	0	4	5	0	0	0	14	0	0	0	5	8	0	0	0	5	0	0	0	0	0	0	0	0	0
b1872463add9e73954f6bfd441352364	0	0	0	0	0	0	0	0	0	0	0	0	0	0	0	0	0	0	0	0	0	1	0	0	0	0	0	0	0	0	0	0	0	15	0	0	0	0	0	34	0	0	0	0	0	0	0	0
59c7c3ee0f8715a44ab1ae6e2268bc49	0	0	0	0	0	0	0	0	0	0	0	0	0	0	0	0	0	0	0	0	0	0	0	0	0	0	0	0	0	0	0	5	0	0	0	0	0	6	0	0	0	0	0	0	0	0	0	0
0041acc827bb50391842c8cf70f37533	0	0	0	0	0	0	0	8	0	0	0	0	0	0	0	0	0	0	0	0	0	0	0	0	0	0	0	0	0	0	0	0	0	0	0	0	0	0	0	0	0	0	0	0	0	0	0	0
4e4f3ec3baaf3f9e7a98dcc8b1f7fe06	2	0	3	0	10	30	7	0	64	4	11	4	31	8	43	1	15	17	33	0	0	19	0	19	9	0	0	16	5	4	0	48	0	16	0	0	19	9	13	17	5	25	0	4	0	9	27	0
7e62c17468023b4a6babb56a29a09d25	0	2	0	7	0	0	0	0	0	0	0	0	0	0	0	0	0	0	0	0	0	0	0	0	0	0	0	0	0	0	0	0	0	0	0	0	0	0	0	0	0	0	1	0	0	0	0	0
8c734a615bc607d9d9ac07def16addfb	5	3	0	45	5	8	50	0	0	0	0	0	0	5	0	42	0	18	0	0	0	0	0	3	1	0	0	0	0	0	0	20	1	0	1	0	0	0	43	18	2	3	0	36	0	4	0	0
8921ef5d7dbeb6f76d1196c39ab9da81	0	0	0	0	0	0	0	0	0	0	0	0	9	0	0	0	0	0	0	0	0	0	0	0	0	0	0	0	0	0	0	0	0	0	0	0	0	0	0	0	0	0	0	0	0	1	0	0
8b2a54860036db2cc583dd2fb11ebde8	0	9	0	8	0	15	5	0	0	5	0	0	0	0	0	6	0	13	0	4	0	0	0	0	0	5	0	0	0	0	0	0	0	4	0	0	0	0	0	0	0	4	37	15	0	0	0	0
b06c18a2c8bba5b6bef981e527c8268a	0	0	0	0	0	11	0	0	0	0	0	0	0	0	0	0	0	0	0	0	0	0	0	0	0	0	0	0	0	0	0	0	0	0	0	0	0	0	3	0	0	0	0	0	0	0	0	1
a3a16758512f4534016f2d1f869e542e	6	0	0	0	0	9	0	0	55	0	7	0	0	0	5	0	5	0	8	0	0	0	0	46	3	0	66	0	0	0	0	0	0	3	0	0	0	0	6	0	0	15	0	0	4	2	0	0
3532186cf0e615c0861e5418f4075807	0	0	0	0	0	0	0	0	0	0	0	0	0	0	0	0	0	0	0	0	0	0	0	0	0	0	0	0	0	0	0	0	0	0	0	0	0	0	0	0	0	5	0	0	0	0	0	0
c531a13bccf42c9dd1032328fde91d3f	0	0	0	0	0	0	0	0	0	0	0	0	0	0	0	0	0	0	0	0	0	0	0	0	0	0	0	0	0	0	0	0	0	0	0	0	0	0	0	0	0	13	0	0	0	0	0	0
a53e82fcbf9a845733fea4de65d0da83	0	0	0	0	0	28	0	0	28	0	0	0	0	0	9	0	0	0	6	0	0	0	0	0	26	0	0	0	0	0	0	0	0	0	0	0	0	2	0	0	0	0	0	0	0	0	32	0
60edcde86a203c7f5f269d7006613e9d	0	7	0	4	0	0	0	0	0	0	0	0	0	0	0	0	0	0	0	0	0	0	0	0	0	0	0	0	0	0	0	0	0	0	0	0	0	0	0	0	0	0	22	0	4	0	0	0
5d3d02a773b95c848ef35ad7fca49507	5	0	0	0	0	0	76	0	0	0	0	0	0	0	0	0	0	0	0	0	4	0	0	0	0	0	47	0	0	0	0	43	81	0	0	0	0	0	6	1	0	38	0	0	0	0	0	0
526892d0c4338fc8de1e9d58856ebf95	0	0	0	0	0	0	0	0	43	0	0	0	0	0	16	0	0	0	19	0	0	0	0	0	13	0	0	0	0	0	0	0	0	0	0	0	0	0	0	0	0	0	0	0	0	0	0	0
b708653e7ac6a90877b509456d0f16f4	0	0	0	0	0	0	0	0	0	0	0	0	0	0	0	0	0	0	0	0	0	0	0	0	15	0	0	0	0	0	0	0	0	0	0	0	0	0	0	0	0	0	0	0	0	0	0	0
9d93c720fe982b056df0f4a2a804c106	0	0	0	0	0	0	0	0	0	0	0	0	0	0	0	0	0	0	0	0	0	0	0	0	9	0	0	0	0	0	0	0	0	0	0	0	0	0	0	0	0	0	0	0	0	0	0	0
14305fd64407846756b7bb34bb6290e6	0	10	0	40	0	6	0	0	0	4	0	0	0	0	0	0	0	0	0	16	0	0	0	0	0	1	0	5	0	0	0	0	0	8	0	0	6	5	0	0	0	0	0	0	0	0	0	0
db76c88c5740beb93ca6732ec583b15a	0	0	0	0	0	0	0	0	0	0	0	0	0	0	0	0	0	0	0	0	0	0	0	0	0	0	0	0	0	0	0	0	0	0	0	0	0	0	0	0	9	0	0	0	0	0	0	0
548af13e16cf7e6c39320d667a4b7b70	0	6	0	17	0	0	0	0	0	0	6	0	6	0	0	0	17	0	1	0	0	0	0	3	0	0	0	6	0	0	0	0	0	0	0	0	0	0	0	1	4	0	0	0	0	13	0	0
cb2f16db7fdddfef2eba425406e585ac	0	0	0	0	0	0	0	0	0	0	0	0	0	0	0	0	0	0	0	0	0	0	0	0	0	0	0	0	0	0	0	0	0	0	0	0	0	0	0	1	0	0	0	0	0	0	0	0
4dd3da86f11ad108f7cee9643aaf6b32	0	0	0	14	6	5	0	11	31	0	0	4	0	0	75	19	0	3	23	0	0	21	0	0	24	0	0	0	0	0	0	0	3	49	0	0	0	0	6	5	5	26	16	0	31	2	0	0
0e695bf00bcc5fa0f4fd7dd3eb7df334	0	0	0	0	0	0	0	0	0	0	0	0	0	0	0	0	16	0	0	0	0	0	0	0	0	0	0	0	0	0	0	0	0	0	0	0	0	0	0	0	0	0	0	0	0	0	0	0
0ff65e2def572c8cc261890916292a38	0	5	0	0	0	0	0	0	0	37	0	0	5	26	0	0	0	0	0	0	0	0	0	0	0	0	0	13	16	30	0	8	0	30	0	0	0	6	8	0	10	106	0	0	0	0	0	0
88782b35bd311222fc54d79a50af7f25	0	0	0	43	32	70	20	0	0	0	0	46	7	4	0	0	7	10	0	0	0	13	0	0	0	22	0	5	3	0	2	0	0	14	0	0	25	2	4	8	0	0	6	105	0	14	2	0
fdc7c159109a6b62324f989562e98c70	0	0	0	0	0	69	0	0	0	0	0	30	0	0	0	14	0	0	0	0	0	0	13	0	0	0	0	0	0	14	0	0	0	0	0	0	0	0	0	0	0	0	0	0	0	0	0	0
790c2e8b0d7e7d4faac06bd0c388cf21	0	0	0	0	0	0	17	0	0	0	0	0	0	0	0	0	0	0	0	0	0	0	0	0	0	14	0	0	0	0	0	0	0	0	0	0	0	0	0	0	0	0	0	0	0	0	0	0
28f0207cd6b688aa5aaee4888102e9f6	5	26	0	55	16	25	0	0	11	0	0	0	0	42	21	0	10	22	0	0	11	6	0	6	0	0	17	15	0	19	0	0	0	30	11	0	0	4	27	20	5	0	1	0	0	9	0	0
0f7d7b1178e08da24de7b7371d997427	0	0	0	0	0	0	0	0	0	0	0	0	0	0	0	0	0	0	0	0	0	0	39	0	0	0	0	0	0	0	0	0	0	0	0	0	0	0	0	0	0	0	0	0	0	0	0	0
ed2add4ae759a4c4c5a4a6c921840d72	1	0	8	0	16	20	0	0	4	8	0	8	0	0	11	0	0	0	6	0	0	4	0	0	0	0	0	0	0	0	0	0	0	4	0	0	0	0	1	2	1	63	8	0	0	48	3	0
09ecfac117e5178597e3b23bff7935d2	0	0	25	0	0	0	0	0	0	0	0	0	0	0	18	0	2	3	0	0	0	0	0	0	4	0	0	10	25	0	0	3	0	8	0	0	0	25	0	16	9	1	0	7	0	0	0	0
0f546583de4d9b04ba7bbbb2dda78941	0	62	0	0	11	0	0	0	0	0	0	0	0	0	0	0	0	0	0	0	0	0	3	0	0	0	0	0	9	16	0	1	0	0	1	0	1	0	0	0	0	0	0	0	0	6	0	0
c84aed8250fa1d338e9cc631f4309232	0	0	0	0	0	38	0	0	0	0	0	0	0	0	0	0	0	0	0	0	0	0	0	5	0	0	0	0	0	0	0	0	0	0	0	0	0	0	3	0	0	0	0	0	8	0	0	0
1e7ed79248c72c7eff76940ab7177e44	16	26	0	11	21	29	0	0	85	0	40	5	40	16	16	8	4	13	10	0	0	23	0	0	65	0	7	7	0	18	0	25	15	29	12	0	11	30	24	27	22	11	0	33	0	35	8	0
5080596e24d60382199a5b80655f6131	0	0	0	0	0	0	0	3	0	0	0	0	0	0	0	0	0	0	0	0	0	0	0	0	0	0	0	0	0	0	0	0	0	0	0	0	0	0	0	0	0	0	0	0	0	0	0	0
00853653512bd9936952672020c3f7ad	0	0	0	0	0	0	0	0	0	0	0	0	0	0	6	0	0	0	0	0	0	0	0	0	5	0	0	0	0	0	0	0	0	0	0	0	0	0	0	0	0	16	0	0	0	0	0	0
f13db045b2fd2e644a07210d03aad9ff	0	0	0	0	0	0	0	0	0	0	0	0	0	0	0	0	0	0	0	0	0	0	0	0	17	0	0	0	0	0	0	0	0	0	0	0	0	0	0	0	0	0	0	0	0	0	0	0
3e2d5b737160cc2aedaa252e144bcab7	20	5	0	1	57	9	0	0	48	0	0	0	2	0	40	0	9	0	24	0	90	5	0	2	19	0	14	0	0	0	0	16	0	63	0	0	0	0	39	40	24	15	0	0	0	8	0	0
2b0c6ba3f02fac5a59c599fb42744265	0	0	0	0	3	0	0	0	0	0	0	0	0	0	5	0	0	0	0	0	0	1	0	0	0	0	0	0	0	0	0	0	0	1	0	0	0	1	0	3	0	9	0	0	0	10	0	0
a2c1726c41fb4b9fec446e169d971ba3	0	0	0	0	0	0	0	0	3	0	0	0	0	0	117	0	0	0	1	0	0	0	0	0	28	0	0	0	0	0	0	0	0	0	0	0	0	0	0	0	0	0	0	0	0	0	0	0
f85c682b88c003afc6dff3b44ae641e2	0	0	0	0	0	0	0	0	11	0	0	0	0	0	5	0	0	0	3	0	0	6	0	0	5	0	37	0	0	0	0	0	0	0	0	0	0	0	0	0	0	15	0	0	0	0	0	0
9d7f361d34664f9ce9bf8205d699ac44	0	14	0	0	2	0	9	15	0	4	2	0	4	4	0	0	8	0	2	0	0	0	0	0	0	0	0	0	0	17	0	0	0	0	0	5	0	1	12	5	0	0	0	0	0	2	12	0
2f72d6815422aeec5ce119261e2a9b76	3	0	0	0	0	0	0	0	0	0	0	0	0	0	0	0	0	0	0	0	171	0	0	0	1	0	0	0	0	0	0	0	0	7	0	0	0	0	0	8	0	44	0	0	4	0	0	0
05af8d1c209fe18d6b955c5ca05c08e8	0	0	0	0	0	0	0	0	0	0	0	0	0	0	4	0	0	0	0	0	0	0	0	0	0	0	0	0	0	0	0	0	2	0	0	0	0	0	0	0	0	0	0	0	0	0	0	0
df142bb36ba89dc2a88b8a5c1d9b2e91	0	0	0	0	0	0	0	0	0	0	0	0	0	0	0	0	0	0	0	0	0	0	0	0	9	0	0	0	0	0	0	0	0	0	0	0	0	0	0	0	0	0	0	0	0	0	0	0
1cb3cb535f1e5290b7b9cc313b9274d6	0	0	0	0	0	0	0	0	0	0	0	0	0	0	2	0	0	0	1	0	0	0	0	0	25	0	0	0	0	0	0	0	0	0	0	0	0	0	0	0	0	0	0	0	0	0	0	0
5fac1dcabbabaf400f6810573fd169bb	0	1	0	0	0	0	0	0	0	0	0	0	0	0	0	0	0	0	0	0	0	0	0	0	0	0	0	0	0	0	0	0	0	0	0	0	0	0	0	0	0	0	0	0	0	0	0	0
174fb3ce7c92515a7a18eee472c81d08	0	0	0	0	0	0	0	0	0	0	0	0	0	0	0	0	0	0	0	0	0	0	0	0	0	0	0	0	0	0	0	0	0	0	0	0	0	0	0	0	0	0	0	1	0	0	0	0
3d37b71fbe0b90f8e3db0b5fb7917623	0	0	0	0	0	0	0	0	0	0	0	0	0	0	0	0	0	0	0	0	0	0	0	0	0	0	0	0	0	0	0	0	0	0	0	0	0	1	0	0	0	0	0	0	0	0	0	0
bb740c10ad31d5779e628bccffdb5015	0	0	0	0	0	0	0	0	0	0	0	0	0	0	0	0	0	0	0	0	0	0	0	0	0	0	0	0	0	0	0	0	0	0	0	0	0	0	0	0	0	3	0	0	0	0	0	0
0fa9b44d52836d2f173f4ac532f8a013	0	0	0	0	0	0	0	0	0	0	0	0	0	0	0	0	0	0	0	0	0	0	0	0	0	0	0	0	0	0	0	0	0	2	0	0	0	0	0	0	0	0	0	0	0	0	0	0
72aecf5bfab1db0a1051e1e766b93633	0	0	0	0	0	0	0	0	0	0	0	0	0	0	0	0	0	0	0	0	0	0	0	0	0	0	0	0	0	0	0	0	0	0	0	0	0	0	0	0	0	0	0	0	0	0	0	1
f3ef3c0e999fe512f228390d7613ce3e	0	0	0	0	0	0	0	0	0	0	0	0	0	0	0	0	0	0	0	0	0	0	0	0	0	0	0	0	0	0	0	0	0	0	0	0	0	1	0	0	0	0	0	0	0	0	0	0
9be9cc4530460be5596fa9612e3da226	0	0	0	0	0	0	0	0	0	0	0	0	0	0	0	0	0	0	0	0	0	0	0	0	0	0	0	0	0	0	0	0	0	0	0	0	0	0	0	1	0	0	0	0	0	0	0	0
bc6412a42b56b96ee4fbb2f3b7506192	0	0	0	0	0	0	0	0	0	5	0	0	0	0	0	0	0	0	0	0	0	0	0	0	0	0	0	0	0	0	0	0	0	0	0	0	0	0	0	0	0	0	0	0	0	0	0	0
3011fdd027b72c35abc90852da8cace5	1	3	2	21	0	41	0	9	5	7	0	12	1	0	2	9	18	0	3	5	0	1	0	2	2	20	0	0	2	36	3	0	0	9	6	0	4	0	0	4	18	0	6	5	0	0	0	0
d3351b549b083260eb3e41ea0c4fc142	0	0	0	7	2	1	0	0	0	7	0	2	0	0	0	3	0	0	2	0	12	0	0	0	0	0	6	0	0	0	0	0	7	0	0	0	0	0	1	0	0	0	17	0	23	1	0	0
604e3374f60e02fc9f4bce0deebdd185	0	0	0	0	0	0	0	0	0	0	0	0	0	0	0	0	0	0	8	0	0	0	0	0	0	0	1	0	0	0	0	0	7	0	0	0	0	0	9	0	0	0	0	0	0	0	0	0
723d55ee9acc8944ef944e33aabc7975	0	0	0	0	0	0	0	0	6	0	0	0	1	0	3	0	0	0	9	0	0	0	0	0	0	0	0	0	0	0	0	0	0	0	0	0	0	5	0	0	70	0	0	0	0	0	0	0
41d5240e436ac25c3f7a811daacd48cf	0	0	0	0	0	0	0	0	0	6	0	0	0	0	0	0	0	0	0	0	0	0	0	0	0	0	0	0	0	0	0	0	0	0	0	0	0	0	0	0	0	0	0	0	0	0	0	0
7f98e864fbdda104573255a31686064e	0	0	0	0	0	0	0	0	0	0	0	0	0	0	0	0	0	0	0	0	0	0	0	0	0	0	0	0	0	0	0	1	0	0	0	0	0	0	0	0	0	0	0	0	0	0	0	0
5f86060340f96475a87a506c4a3f86e9	1	0	0	0	0	0	0	0	0	0	0	0	0	0	0	0	0	0	0	0	0	0	0	0	0	0	0	0	0	0	0	0	0	0	0	0	0	0	0	0	0	0	0	0	0	0	0	0
0251ed32bc6a8a2062a8ea4c389a188d	0	0	0	0	0	0	0	0	0	0	0	0	0	0	0	0	0	0	0	0	0	0	0	0	0	0	0	0	0	0	0	0	0	0	0	0	1	0	0	0	0	0	0	0	0	0	0	0
4a90364938ba7397cded80cc9a2f01d3	0	0	0	0	0	0	0	0	0	0	0	0	0	0	0	0	0	0	0	0	0	0	0	0	0	0	0	0	0	0	0	0	0	0	0	0	0	0	0	1	0	0	0	0	0	0	0	0
f5d722749490c2dca6e9ba1bbca9379e	0	0	0	0	0	0	0	0	0	0	0	0	0	0	0	0	0	0	0	0	0	0	0	0	0	0	0	0	0	0	0	0	0	0	0	0	0	1	0	0	0	0	0	0	0	0	0	0
bcbfb29196d6027d95ba7b81efe67355	0	0	0	0	0	0	0	0	0	0	0	0	0	0	0	0	0	0	0	1	0	0	0	0	0	0	0	0	0	0	0	0	0	0	0	0	0	0	0	0	0	0	0	0	0	0	0	0
f111800d5a59edc65980155b99476df9	0	0	0	0	0	0	0	0	0	0	0	0	0	0	0	0	0	0	0	0	0	0	0	0	0	0	4	0	0	0	0	0	0	0	0	0	0	0	0	0	0	0	0	0	0	0	0	0
246e7e2dc5e986a0d0dd4e5ddf61441e	0	0	0	0	0	0	0	0	0	0	0	0	0	0	0	0	0	0	0	0	0	0	0	0	0	0	0	0	0	0	0	0	0	0	0	0	0	0	1	0	0	0	0	0	0	0	0	0
b579a69b7c1f7201186e170872137da6	0	0	0	0	0	0	0	0	0	0	0	0	0	0	0	0	0	0	0	0	0	0	0	0	0	0	0	0	0	0	0	0	0	0	2	0	0	0	0	0	0	0	0	0	0	0	0	0
79287eb4b7e1bfc8652a574983aa0219	0	0	0	0	0	0	0	0	0	0	0	0	0	0	0	0	0	0	0	0	0	0	0	0	0	0	0	0	0	0	0	0	0	0	0	51	0	0	5	0	35	0	0	0	0	0	0	0
310e46cbebba09036a86b72a0aa5eb1b	0	0	0	12	0	0	7	0	0	0	0	0	0	0	0	0	0	0	0	0	0	0	0	0	0	0	0	0	4	0	0	0	0	0	0	93	0	0	0	6	0	0	0	0	0	0	0	0
9cedb87c4edc12f1136694ea6853425e	0	0	0	0	0	0	0	0	0	0	0	0	0	0	0	0	0	0	14	0	0	0	0	0	0	0	11	0	0	0	0	0	0	0	0	0	0	0	0	0	0	0	0	0	0	0	0	0
d52f2aa5f387b5e598b43ebdc2f694e0	0	0	0	0	0	0	0	0	0	0	0	0	1	0	0	0	0	0	0	0	0	0	0	0	0	0	0	0	0	0	0	0	0	0	0	0	0	0	0	0	0	0	0	0	0	0	0	0
decc2584abba04ad525cba1a3d5dea7c	6	0	0	0	0	0	0	0	0	0	0	0	0	0	0	0	0	0	0	0	0	0	0	0	0	0	0	0	0	0	0	0	0	0	0	0	0	0	7	0	0	0	0	0	0	0	0	0
4b45b04f3f679e9f4239a3773656aab0	0	0	0	0	0	0	0	0	0	0	0	0	0	0	0	0	0	0	0	0	0	0	0	0	0	0	0	0	0	0	0	0	0	0	0	0	0	0	0	0	14	0	0	0	0	0	0	0
80d94dc28f4a7268822aaa9a4c997120	0	0	0	0	0	0	0	0	0	0	0	0	0	0	0	0	0	0	0	0	0	0	0	0	0	0	0	0	0	0	0	0	0	0	1	0	0	0	0	0	0	0	0	0	0	0	0	0
296ca063e062f4c5c3037bbd1a01f32f	0	0	0	0	0	0	0	0	0	0	0	0	0	0	0	0	0	0	0	0	0	0	0	0	0	0	0	0	0	0	0	0	0	0	0	0	0	0	0	0	0	1	0	0	0	0	0	0
3a27d4f9a1628fa623fc7ca268201c17	0	0	0	0	0	0	0	0	0	0	0	0	0	0	0	0	0	0	0	0	0	0	0	0	0	0	0	0	0	0	0	0	0	0	0	0	0	0	3	0	0	0	0	0	0	0	0	0
2ca01410cf564b363dcc41ca3fe11614	0	0	0	0	0	0	0	0	0	0	0	0	0	0	0	0	0	0	0	0	0	0	0	0	0	0	0	0	0	0	0	0	0	0	0	0	0	0	0	0	0	2	0	0	0	0	0	0
aab147b23ff4549e29a2afce2680762c	0	0	0	0	0	0	0	0	0	0	0	0	0	0	0	0	0	0	0	0	12	0	0	0	0	0	0	0	0	0	0	0	0	0	0	0	0	0	0	0	0	0	0	0	0	0	0	0
2985ef5f0dcd66adb38bf4fcea8e5cfa	0	1	0	0	0	0	0	0	0	0	0	0	0	0	0	0	0	0	0	0	0	0	0	0	0	0	0	0	0	0	0	0	0	0	0	0	0	0	0	0	0	0	0	0	0	0	0	0
e96b42237468e3a802d2d8aed21b543f	3	0	0	0	0	0	0	0	0	0	0	0	0	14	0	0	0	0	0	14	11	0	0	0	0	7	11	0	0	3	0	0	0	0	0	0	0	0	9	6	0	0	0	0	0	0	0	0
c8d3f209dfdd694212bfba81cc413852	7	8	0	5	14	0	0	0	29	10	0	0	0	0	31	61	0	0	12	0	0	0	9	0	44	0	0	0	0	0	0	0	34	30	6	0	0	0	18	2	2	1	17	0	0	31	0	0
e024ae34874982883e9cb952a53d5407	0	0	0	0	0	0	6	0	0	0	0	0	0	0	0	0	0	0	0	0	89	0	0	0	0	0	0	0	0	0	0	0	0	0	0	0	0	0	0	0	0	0	0	0	0	0	0	0
01d38925ac48ba992a875e6d68714300	0	0	0	0	0	0	0	0	0	0	0	0	0	0	0	0	0	0	0	0	0	0	0	0	0	0	0	0	0	0	0	0	0	0	0	0	0	0	0	1	0	0	0	0	0	0	0	0
905d1668f26222a24c8c25c152983c90	0	0	0	0	0	0	0	0	0	0	0	0	0	6	0	10	0	0	0	0	0	0	0	0	0	0	0	0	0	0	0	0	0	0	0	0	0	0	0	14	0	0	0	0	0	0	0	0
87c5208739500ba8d129ce41553f8937	0	1	0	0	0	0	0	0	0	0	0	0	0	0	0	0	0	0	0	0	0	0	0	0	0	0	0	0	0	0	0	0	0	0	0	0	0	0	0	8	0	0	0	0	0	0	0	0
332b3cd8dc79760b2b4e8e19f71cdad7	0	0	0	0	0	0	62	0	0	0	0	0	0	0	0	0	0	0	0	0	0	0	0	0	0	0	0	0	0	0	0	0	2	0	0	0	0	0	10	0	0	0	0	0	0	0	0	0
28440b8cbf404cca543914897a56ce8c	0	0	1	1	2	4	0	0	51	3	0	0	3	7	0	17	6	3	0	0	0	3	5	0	0	0	0	4	0	0	0	0	20	30	1	0	3	0	3	20	0	4	0	0	0	0	1	0
0b03736a07cc492a6d9015b2251e1c9a	0	5	0	3	26	4	0	0	0	0	0	3	5	8	10	0	7	0	0	0	0	0	0	0	2	0	0	0	0	0	0	3	0	0	0	0	0	0	0	2	0	4	0	0	0	8	0	0
532b99dcd0ef7e09afb09287ae354dfa	0	0	0	0	0	0	0	0	0	0	0	0	0	0	0	0	0	0	0	0	0	0	0	0	0	0	0	0	0	0	0	0	0	0	0	0	0	0	0	0	0	2	0	0	0	0	0	0
fbcc93a949adb9b28f9bcf41c705ad4f	20	21	0	184	3	23	0	0	205	16	0	29	0	0	20	25	41	112	20	22	68	0	0	2	16	11	2	37	2	0	0	22	134	253	43	56	77	25	7	57	21	19	31	0	3	3	0	0
0ef0f5d8eb231a8092bbbbece0bdccb3	3	7	4	4	9	9	0	0	3	0	0	0	0	5	6	0	38	0	2	0	0	8	0	0	13	29	0	9	0	0	98	0	9	38	0	0	5	0	3	18	0	9	12	0	0	6	0	0
94fa3a615c3253622dc9d0cf9b3eb313	0	0	0	0	0	1	0	0	77	0	0	0	0	0	10	0	0	6	5	0	5	0	4	0	7	0	0	0	0	0	0	0	13	0	0	4	0	0	1	4	0	0	0	20	6	0	0	0
a413fb4bc52524e3604f59812c0f202f	1	0	0	0	0	0	0	0	0	0	0	0	0	0	0	0	0	0	0	0	0	0	0	0	0	0	0	0	0	0	0	0	0	0	0	0	0	0	0	0	0	0	0	0	0	0	0	0
b6899e85d0764b222495157f7a92cf4b	0	0	0	0	0	0	0	0	0	0	0	0	0	14	0	0	0	0	0	0	0	0	0	0	4	8	0	0	0	0	0	0	10	0	0	0	0	0	1	23	0	0	0	0	0	3	0	0
b22fe6d83d0d830b35502759270f694b	0	0	0	0	0	0	0	0	0	0	0	0	0	0	0	0	0	0	0	0	0	0	0	0	0	0	9	0	0	0	0	0	0	0	0	0	0	0	0	0	0	0	0	0	0	0	0	0
0df290f634db0d8c2b5673a6a9f6bd2a	0	41	7	11	2	1	0	0	213	70	0	35	3	34	15	8	56	175	26	0	0	10	0	0	4	0	0	19	0	68	0	0	0	205	0	0	0	11	0	2	0	1	56	10	0	7	126	0
e68fd7ac6434dbc529098b0587b99dcf	0	0	4	0	0	0	0	0	26	0	0	0	0	0	22	0	0	0	0	0	0	0	0	0	11	0	0	0	0	58	0	0	34	0	0	0	0	0	0	0	0	13	0	0	0	0	0	0
a7e382078a0072f1bb16a7f178f71f10	0	0	0	18	0	0	28	0	0	0	0	0	0	0	0	0	0	0	0	18	0	29	0	0	0	36	0	0	0	0	0	0	0	0	0	0	0	0	0	0	0	0	0	22	0	0	0	0
1a985950719e86dae0a3a55fac32cdb1	0	4	0	0	3	0	0	0	26	0	0	12	22	0	0	0	0	0	11	0	15	0	0	0	0	0	22	6	0	48	0	43	0	0	0	66	9	1	0	13	10	11	21	0	0	12	0	0
e7b29192b8c44ea69a0840d9d3966b78	0	0	0	0	0	41	0	34	10	0	0	0	0	18	0	3	53	0	0	0	0	0	25	35	37	19	5	0	22	0	0	0	0	0	0	0	0	0	4	4	6	35	0	0	0	0	3	0
c882f01dd2f6f9b4409f5ec80932d56a	0	0	0	0	0	0	0	0	0	0	0	0	0	0	0	0	0	0	0	0	0	0	0	0	0	0	0	0	0	0	0	0	0	0	0	0	0	0	8	0	0	0	0	0	0	0	0	0
6526ffc5c3db4fdf1608e83f3b7091e2	0	0	0	0	8	4	0	0	0	0	0	0	0	0	0	0	0	0	0	0	0	0	0	0	0	0	0	4	0	0	0	0	0	12	0	0	0	3	0	17	0	0	0	0	0	0	0	0
92de52e68f4ffaa46606fcc9ee222550	0	0	0	0	0	0	0	0	0	0	0	0	0	0	0	0	0	0	13	0	0	0	0	0	0	0	0	0	0	0	0	0	0	0	0	0	0	0	1	0	0	11	0	0	0	0	0	0
ab537049b4ddbca9efbf9ac96e00aed8	0	10	0	0	0	0	0	0	0	0	0	0	0	0	0	0	0	0	0	6	0	0	0	8	0	3	0	0	0	0	0	0	0	0	0	0	0	0	5	0	0	0	0	0	0	0	3	0
5c53bb1f3f363633b1503d3707b3caf3	0	0	3	0	0	0	0	0	0	0	0	0	0	0	0	0	0	0	0	0	0	0	0	0	0	0	0	0	0	46	0	0	0	0	6	0	0	0	0	0	0	0	0	5	0	0	0	0
443d831f458e31246fe2eeb127c0bd5c	0	0	0	0	0	0	0	0	0	0	0	0	0	0	0	0	0	0	0	0	0	0	0	0	0	0	0	0	0	0	5	0	0	0	0	0	0	0	0	0	0	0	0	0	0	0	0	0
b5a3f973ab95ae8f68f19fab1a13bfc3	0	8	0	28	19	5	0	0	55	14	0	0	0	9	11	0	4	0	11	0	0	0	0	0	26	0	0	0	0	0	0	0	0	6	9	0	0	0	0	5	1	7	0	0	0	11	16	0
b6b86531ef8d5b24a2b1f0d0cbb40c76	0	0	0	0	0	0	0	0	0	0	0	0	0	0	0	0	0	0	0	0	0	0	0	0	0	0	0	0	0	0	1	0	0	0	0	0	0	0	0	0	0	0	0	0	0	0	0	0
d87ee1d446b450e0f7003a091ee51762	0	7	0	7	0	0	0	0	0	0	0	0	0	0	17	0	0	0	0	0	0	0	0	0	16	0	0	0	0	0	0	0	0	0	0	0	0	0	0	5	0	0	12	0	0	0	0	0
beb1a7f32978ede775eebdbdfae15951	0	0	0	1	60	13	0	0	5	0	0	0	0	0	0	0	0	0	0	0	0	0	0	0	49	0	0	0	0	0	0	1	0	0	0	0	0	0	0	0	0	1	0	0	0	5	0	0
2c96e543c6d346f65c7959f403ad4846	1	0	0	0	0	0	0	0	0	0	0	0	0	0	0	0	0	9	0	0	0	0	0	0	0	0	0	0	0	0	0	0	0	0	0	0	0	0	0	0	0	1	0	0	0	0	0	0
45e1ef8c7619d710390689c0881b399c	0	0	0	14	0	0	0	0	0	0	0	0	0	6	0	15	0	0	6	0	0	0	0	0	0	0	0	0	0	0	0	10	0	0	25	0	0	2	0	4	2	0	0	0	0	0	0	0
14f40695c9da88886e0aa4bd2a7f2ac6	0	0	0	0	0	0	0	0	0	0	0	0	0	0	0	0	0	0	0	0	0	0	0	0	0	0	3	0	0	0	0	0	0	0	0	0	0	0	0	0	0	0	0	0	0	0	0	0
02930fad794eb5fe95e770df2ded02a2	0	0	0	0	0	0	0	0	0	0	0	0	0	0	0	0	0	0	0	0	0	0	0	0	2	0	0	0	0	0	0	0	0	0	0	0	0	0	0	0	0	0	0	0	0	0	0	0
4c5195b9624e82fe2a3b9a02ce9267a1	7	23	0	27	68	10	2	18	47	0	20	0	3	0	33	0	38	7	9	0	8	34	4	12	26	6	0	5	9	28	0	8	0	17	5	0	4	4	0	36	6	2	9	0	0	5	16	0
fef3265fd726225fec251793a55cb73d	0	0	0	26	9	0	0	0	0	7	0	0	0	0	0	4	0	0	0	0	0	0	0	0	21	0	0	0	0	0	0	0	0	10	2	0	0	0	13	11	0	0	0	0	0	0	0	0
103d9a5f1434e7f1eec9f6631b60ff66	0	7	0	0	4	0	0	0	0	0	0	0	0	19	9	11	4	0	0	0	0	4	0	15	0	0	0	0	0	0	0	0	0	16	0	0	6	0	8	8	0	0	19	0	0	4	0	0
2d32467e82d446e3848cb47fa6a63015	0	0	0	0	0	0	0	0	0	0	0	0	0	0	0	0	0	0	0	0	0	0	0	0	8	0	0	0	0	0	0	0	0	0	0	0	0	0	0	7	0	0	0	0	0	0	0	0
fc07806693027c95d46f97c386e87bfb	1	0	0	0	3	0	0	0	0	0	0	0	0	0	0	0	0	0	0	0	0	0	0	0	0	0	0	0	0	0	0	0	0	0	0	0	0	0	0	0	0	0	0	0	0	0	0	0
b5f4119c8fe6b183a9da71cf5f33e6ed	0	0	0	0	0	0	0	0	0	0	0	0	0	0	7	0	0	0	0	0	0	0	0	0	12	0	0	0	0	0	0	0	0	0	0	0	0	0	0	0	0	0	0	0	0	0	0	0
93337b031955203ad167848ba6f8d812	0	1	0	0	4	0	0	0	0	0	0	0	0	0	0	0	8	0	0	0	0	4	0	0	3	0	0	0	0	0	0	0	0	75	0	0	0	0	0	5	0	0	0	0	0	6	0	0
7a0b38c2a19f8f4661d4667c5fab8588	0	24	0	0	29	0	0	0	12	0	0	0	10	10	10	0	0	0	3	0	0	11	0	0	4	0	0	0	0	0	0	0	0	51	0	0	0	0	0	98	12	0	0	0	0	0	0	0
980f6f1cf4519bfdce169c0dd8cc8fa5	0	0	0	0	0	0	0	0	15	0	0	0	0	0	0	0	0	2	0	0	0	0	0	0	0	0	0	0	0	0	0	0	0	0	0	0	0	0	0	0	0	0	0	0	0	0	0	0
39f04f5f89d8a1907cdcb759edbdb33a	0	1	0	0	5	0	0	0	0	0	0	0	0	0	6	0	0	0	0	0	0	0	0	0	2	0	0	0	0	0	0	0	0	0	0	0	0	0	0	0	0	0	0	0	7	0	0	0
c541709f67bdcb7c00d4cd6862cc837e	0	0	0	0	0	0	0	0	0	0	0	0	0	0	0	0	0	0	0	0	0	0	0	0	0	0	0	0	0	0	0	0	0	0	1	0	0	0	0	0	0	0	0	0	0	0	0	0
a3a50dbe2a541aef7c9e9f131f460a8d	0	0	0	0	0	0	0	0	0	0	0	0	0	0	1	0	0	0	0	0	0	0	0	0	0	0	0	0	0	0	0	0	0	0	0	0	0	0	0	0	0	0	0	0	0	0	0	0
9e77204196d6c9d4e7ec1a0e6eaa9bd7	0	0	0	0	27	0	0	0	0	0	0	0	0	0	0	0	0	0	0	0	0	14	0	0	0	0	0	2	0	0	0	0	0	91	0	0	0	0	0	23	0	0	0	0	0	46	0	0
4ee4c725c83b88f4c348ba9a9164af7c	0	0	0	26	9	0	0	0	0	0	0	0	0	0	0	11	0	0	12	0	0	0	0	0	0	0	0	0	0	0	0	0	0	0	0	10	0	0	0	0	0	0	0	0	0	3	0	0
19cbdfc3554113636b1a2e40769a0470	0	0	0	19	0	0	0	0	0	0	0	0	0	0	0	0	0	0	0	0	0	0	0	0	21	0	0	0	0	0	0	0	0	0	0	0	0	0	0	0	0	0	0	0	0	0	0	0
8f0a9c1ae02c7c77a478818ceebd7a11	0	0	0	0	0	0	0	2	1	14	0	0	0	0	15	0	21	0	0	0	0	0	0	0	0	0	0	0	0	0	0	0	0	0	0	0	0	0	0	0	3	11	0	0	10	6	0	0
c0af8ddb43cf4046bb51032288b1a01c	0	0	0	0	0	0	0	0	0	0	0	0	0	0	0	0	0	0	0	0	0	0	0	0	0	0	0	0	0	0	0	0	0	6	0	0	0	0	0	0	0	0	0	0	0	0	0	0
5623c20635f737764421c2bc46b3ff96	3	35	0	45	16	160	3	0	0	3	0	0	3	0	0	9	0	0	11	0	0	6	0	27	0	0	0	28	0	27	0	0	0	0	18	0	0	11	8	6	0	0	25	0	0	5	0	0
fa05f5ec132e2a9df950ecbf3a066916	0	0	0	0	0	0	0	0	0	0	0	0	0	0	4	0	0	0	0	0	0	0	0	0	0	0	0	0	0	0	0	0	0	0	0	0	0	0	0	0	0	0	0	0	0	0	0	0
9a5aec5318ffc653771c5c014b04bc8a	0	0	0	0	0	0	0	0	19	0	0	0	0	0	5	0	0	0	3	0	0	0	0	0	4	0	0	0	0	0	0	0	0	0	0	0	0	0	0	0	0	0	0	0	0	0	0	0
1b24d7428e63c60789ec6b48554b5c92	0	2	0	0	0	3	0	14	39	0	0	0	4	34	0	0	0	51	7	0	0	0	0	0	0	93	0	0	0	0	0	5	0	28	0	0	0	16	3	0	3	0	0	0	0	0	0	0
2e99c4053dd5ed5d7ede26b8d09c360e	0	0	0	0	0	22	0	0	17	0	0	0	0	0	6	0	0	0	7	0	309	0	0	0	3	0	0	0	0	0	0	0	0	0	0	0	0	0	0	0	0	0	0	0	0	0	0	0
97fc3e3715f82d6480b97df511e212b5	15	8	0	48	10	11	0	0	9	0	0	7	0	8	0	0	7	0	5	0	0	4	6	0	0	0	0	14	2	13	0	5	12	0	0	0	0	0	8	4	28	1	0	0	10	4	20	0
da25fdac18b1739224939ddfb4844ba5	0	0	0	0	0	0	0	0	0	0	0	0	0	0	0	0	0	0	0	0	0	0	0	0	0	0	0	0	0	0	0	0	0	4	0	0	0	0	0	0	0	0	0	0	0	0	0	0
bed272c10c5b9461ad1c928d302fc070	35	0	0	0	2	0	0	0	0	0	0	9	0	0	0	0	0	0	0	0	0	0	0	0	0	0	0	0	0	0	0	0	0	0	0	0	0	6	5	0	0	0	0	0	0	0	0	0
d9995291b8cb79bfc6e33593b321de1f	0	0	0	0	0	7	44	0	0	0	0	0	3	0	0	0	0	0	0	0	0	0	0	0	4	0	0	0	0	63	0	0	7	0	0	0	0	0	0	0	0	0	0	2	0	0	0	0
74f8be8e3e800add231bd6c4647deb96	8	8	25	11	0	8	0	0	0	8	16	19	0	0	0	6	6	38	23	3	30	13	6	18	0	0	30	7	0	71	0	43	0	5	0	0	96	44	0	21	1	2	4	0	8	3	7	0
8d26d4230a94bd5334448ff6cb4b8a69	0	2	0	13	6	0	0	0	19	0	0	0	34	0	13	0	0	0	33	0	0	35	0	0	32	0	0	103	0	0	0	0	0	20	0	0	0	0	26	32	0	36	0	0	0	18	0	0
77a4c5a8fb6c8ea6d0865d78533fcd57	19	5	0	9	46	0	0	29	1	0	0	0	0	0	0	0	19	4	0	0	0	7	0	0	0	0	0	0	0	0	0	0	0	0	0	0	0	0	4	0	36	0	0	0	0	0	0	0
996a22c8d05cdd85d158e6202bc3b591	0	0	0	0	0	5	0	0	0	0	0	0	0	0	0	0	0	0	19	0	0	0	65	0	0	0	0	0	8	0	0	0	0	0	4	12	0	0	0	0	20	0	0	0	26	0	0	0
3706fbc4dfb76cd4e556478bfd4c4396	0	10	0	0	0	0	0	0	0	0	0	0	0	0	0	0	0	0	0	0	0	0	0	0	0	0	0	0	18	0	0	0	0	0	0	0	0	0	0	0	0	2	0	0	0	0	0	8
248ff03d78b45b0267836c809030ba54	0	0	0	0	0	0	0	0	0	0	0	3	0	0	0	0	0	0	0	0	0	0	0	0	0	0	0	0	0	0	0	0	0	0	0	0	0	0	0	0	2	0	0	0	0	0	0	0
073f00ec5983faeef2f94e13dcc2e083	0	0	0	7	0	0	0	0	0	0	0	0	0	0	0	0	0	0	0	0	0	0	0	0	0	0	9	0	0	0	0	0	0	0	0	0	0	0	0	0	0	0	0	0	0	0	0	0
9eb23505d6393d3dca02cb078ba2c07b	0	0	0	0	0	0	0	0	0	0	0	0	0	0	0	0	0	0	0	0	0	0	0	0	0	0	0	0	0	0	0	0	0	0	0	0	0	0	0	0	0	0	1	0	0	0	0	0
0d01cb4a1030fc2afe095a05cf265c57	0	0	0	0	0	0	0	0	0	0	0	0	0	0	0	0	0	0	0	0	0	0	0	0	0	0	1	0	0	0	0	0	0	0	0	0	0	0	0	0	0	0	0	0	0	0	0	0
2a685d17fb730822e44054e4b89a0b63	0	0	0	0	0	0	0	0	0	0	0	0	0	0	0	0	0	3	0	0	0	0	0	0	0	0	0	0	0	0	0	0	0	0	0	0	0	0	0	0	0	0	0	0	0	0	0	0
6188b481070afcd796dd1fb794a73ea0	0	0	0	0	0	0	0	0	0	0	0	0	0	0	0	0	0	0	0	0	0	0	0	0	0	0	0	0	0	0	0	0	0	0	0	0	0	0	0	0	0	1	0	0	0	0	0	0
1f78d76e6ade7d67e452e1a5d9934121	0	0	0	0	2	0	0	0	0	0	0	0	0	0	0	0	0	0	0	0	0	0	0	0	13	0	0	0	0	0	0	0	0	0	0	0	0	0	0	0	0	2	0	0	0	1	0	0
c0530eca3a66aa08e4b8c4ba5acea7d9	0	0	0	0	0	0	0	3	0	0	0	0	0	0	0	0	0	0	0	0	0	0	0	0	0	0	0	0	0	0	0	0	0	0	0	0	0	0	0	0	0	0	0	0	0	0	0	0
e2c6f28b3c640366a2b496cf3d296f13	0	0	0	0	0	0	0	0	0	0	0	0	0	0	0	0	0	0	0	0	0	0	0	0	0	0	0	0	0	0	0	0	0	2	0	0	0	0	0	0	0	0	0	0	0	0	0	0
036e55638297ca2e7c3b3694679637f6	0	0	0	0	0	0	0	0	0	0	0	0	0	0	0	0	0	0	0	0	0	0	0	0	0	0	4	0	0	0	0	0	0	0	0	0	0	0	0	0	0	0	0	0	0	0	0	0
817078a21783f0f87128815aba0fac5c	0	0	0	0	0	0	0	0	0	0	0	0	0	0	0	0	0	0	0	0	0	0	0	0	0	0	0	0	0	0	1	0	0	0	0	0	0	0	0	0	0	0	0	0	0	0	0	0
1940f821f44030d85b1488029f929229	0	0	0	0	0	0	0	0	0	0	0	0	0	0	0	1	0	0	0	0	0	0	0	0	0	0	0	0	0	0	0	0	0	0	0	0	0	0	0	0	0	0	0	0	0	0	0	0
4727ef9aa55097bb8ff36782e3e1aa5b	0	0	0	0	0	0	0	0	0	0	0	0	0	0	0	0	0	0	0	0	0	0	0	0	0	0	0	0	0	0	0	0	0	0	1	0	0	0	0	0	0	0	0	0	0	0	0	0
f3cee82cf6d8702ff2b0cf27926f3fd7	0	0	0	0	0	0	0	0	0	0	0	0	0	0	0	0	0	0	0	0	0	0	0	0	0	0	0	0	0	0	1	0	0	0	0	0	1	0	0	0	0	0	0	0	0	0	0	0
7d48518432079e0b216d80bc45ae7a96	0	0	0	0	0	0	0	0	0	0	0	0	0	0	0	0	0	0	0	0	0	0	0	0	0	0	14	0	0	0	0	0	0	0	0	0	0	0	0	0	0	0	0	0	0	0	0	0
271829ba3f6749e2e855a5efef8e3b03	0	0	0	0	0	0	0	0	0	0	0	0	0	0	0	0	0	0	0	0	0	0	0	0	0	0	2	0	0	0	0	0	0	0	0	0	0	0	0	0	0	0	0	0	0	0	0	0
a00b0c91af90bcbb9071d998783b866c	0	0	0	0	0	0	0	0	0	0	0	0	0	0	0	0	0	0	0	0	0	0	0	0	0	0	0	0	0	0	0	0	0	0	2	0	0	0	0	0	0	0	0	0	0	0	0	0
1dcafe1e705cc0f79367456da004f651	0	0	0	0	0	0	0	0	0	0	0	0	0	0	0	0	0	0	0	0	0	0	0	0	0	0	0	0	0	0	0	0	0	0	0	0	0	0	0	0	0	0	6	0	0	0	0	0
22f875446d8838020b9452c7e5b6b62f	0	0	0	0	0	0	0	0	0	0	0	0	0	0	0	0	0	0	0	3	0	0	0	0	0	0	0	0	0	0	0	0	0	0	0	0	0	0	0	0	0	0	0	0	0	0	0	0
5fa05c77cf6d6af3ba6540c482ea1210	0	0	0	0	0	0	0	0	0	0	0	0	0	0	0	0	0	0	0	0	0	0	0	0	0	0	0	0	0	0	0	0	0	0	0	0	0	0	0	0	0	1	0	0	0	0	0	0
fc4d567d1d0828e1fdc36916f0d53d15	0	0	0	2	0	0	0	0	0	0	0	0	0	0	0	0	0	0	0	0	0	0	0	0	0	0	0	0	0	0	0	0	0	0	0	0	0	0	0	0	0	0	0	0	0	0	0	0
7ddc832d94644711413b32b4d115c918	0	2	0	0	0	0	0	0	0	0	0	0	0	0	0	0	0	0	0	0	0	0	0	0	0	0	0	0	0	0	0	0	0	0	0	0	0	0	0	0	0	0	0	0	0	0	0	0
be1960bea09a8c5a23521a338622c5cf	0	0	0	0	0	0	0	0	0	0	0	0	0	0	0	0	0	0	0	0	0	0	0	0	0	0	0	0	0	0	0	0	0	0	0	0	1	0	0	0	0	0	0	0	0	0	0	0
ffd87a7ece0355563a2ce5b4f21a645a	0	0	0	0	0	0	0	0	0	0	0	0	0	0	0	0	0	0	0	3	0	0	0	0	0	0	0	0	0	0	0	0	0	0	0	0	0	0	0	0	0	0	0	0	0	0	0	0
649e04fd728e50198ac96fe6cfe6c9de	1	0	0	0	0	0	0	0	0	0	0	0	0	0	0	0	0	0	0	0	0	0	0	0	0	0	0	0	0	0	0	0	0	0	0	0	0	0	0	0	0	2	0	0	0	0	0	0
f6770986a940d329f2af0a56b40c6ab2	0	0	0	0	0	0	0	0	0	0	0	0	0	0	0	0	0	0	0	0	0	8	0	0	0	0	0	0	0	0	0	0	0	0	0	0	0	0	4	1	0	0	0	0	0	0	0	0
146195f72933e590d98b89c38d6eda33	0	0	0	0	0	0	0	0	0	0	0	0	0	0	0	0	0	0	0	0	0	0	0	0	0	0	0	0	0	0	0	0	0	0	3	0	0	0	0	0	0	0	0	0	0	0	0	0
f6edbcb91f18c1dcc550ce2c68333165	2	0	0	0	0	0	0	0	0	0	0	0	0	0	0	0	1	0	0	0	0	0	0	0	0	0	0	0	0	0	0	0	0	0	3	0	0	0	0	3	0	6	2	0	0	0	0	0
b8c4ed03d7d91546b9f6ad80b80135a3	1	2	0	0	0	0	0	0	0	0	0	0	0	0	0	0	0	0	0	2	0	0	0	0	0	0	0	8	0	0	0	0	0	3	7	0	0	0	0	1	0	6	3	0	0	0	0	0
0c0925c9265330978e8056d734c2974f	0	0	0	0	0	0	0	0	0	0	0	0	0	0	0	0	0	0	0	0	0	0	0	0	0	0	0	0	0	0	0	2	0	0	0	0	0	0	0	0	0	0	0	0	0	0	0	0
6a69e615e68b69ad25a883541756ac57	0	0	0	0	0	0	0	0	0	0	0	0	0	0	0	0	0	0	0	8	0	0	0	0	0	0	0	0	0	0	0	0	0	0	0	0	0	0	0	0	0	0	0	0	0	0	0	0
4bc3351a4fd8d95376d9111d0b177405	0	0	0	0	0	0	0	0	0	0	0	0	0	0	0	0	0	0	0	0	0	0	0	0	0	0	0	0	0	0	0	0	0	0	0	0	0	0	0	0	132	0	0	0	0	0	0	0
5576f9047cc064598dfec0c4c385f64d	0	0	0	0	0	0	0	0	0	0	0	0	0	0	0	0	0	0	0	0	0	0	0	0	0	0	2	0	0	0	0	0	0	0	0	0	0	0	0	0	0	0	0	0	0	0	0	0
6bb36d8befeb01b12f55622911626daf	0	0	0	0	0	0	0	0	0	0	0	0	0	0	0	0	0	0	0	0	0	0	0	0	0	0	0	0	0	0	0	0	0	0	0	0	0	0	0	0	3	0	0	0	0	0	0	0
812899983a6895d6af58f6062ff7f216	0	0	0	0	0	0	0	0	0	0	0	0	0	0	0	0	0	0	0	6	0	0	0	0	0	0	0	0	0	0	0	0	0	0	0	0	0	0	0	0	0	0	0	0	0	0	0	0
08bdc6c81f6b9daab3d132b54e1d45bc	0	0	0	0	0	0	0	0	0	0	0	0	0	0	0	0	0	11	0	0	0	0	0	0	0	0	0	0	0	0	0	3	0	0	0	0	0	31	0	0	0	0	0	0	0	0	0	0
3849ae9faa91c8aed3afb7623ef074a2	0	0	0	0	0	0	0	0	0	0	0	0	0	0	0	0	0	0	0	0	0	0	0	0	0	0	4	0	0	0	0	0	0	0	0	0	0	0	0	0	0	0	0	0	0	0	0	0
7ce5d9fc6c941d7b880ae3b41176bc43	0	0	0	0	0	0	0	0	0	0	0	0	0	0	0	0	0	0	0	0	0	0	0	0	0	0	0	0	0	0	0	0	0	0	0	0	0	0	0	0	0	0	2	0	0	0	0	0
456c5cb7f00134364310eaa6e3eb3867	0	0	0	0	0	0	0	0	0	0	0	0	0	0	0	0	0	0	0	0	0	0	0	0	0	0	0	0	0	0	0	0	0	0	0	0	0	2	0	0	0	0	0	0	0	0	0	0
31f71ce5b3e181687916a3ce57c0e880	0	0	0	0	0	0	0	0	0	0	0	0	0	0	0	0	0	0	2	0	0	0	0	0	0	0	0	0	0	0	0	0	0	0	0	0	0	0	0	0	0	0	0	0	0	0	0	0
be0e7ca89497b48d396c361ecd91ca6b	0	0	0	0	0	0	0	0	0	0	0	0	0	0	0	0	0	0	0	0	0	0	0	0	0	0	0	0	0	0	0	0	0	0	0	0	0	0	0	0	2	0	0	0	0	0	0	0
da25f5173ba807380cdb7a9023b2ee9d	0	0	0	0	0	0	0	0	0	0	0	0	0	0	0	0	0	0	0	0	6	0	0	0	0	0	0	0	0	0	0	0	0	0	0	0	0	0	0	0	0	0	0	0	0	0	0	0
49e1b4a8e368e71f9ae4d6576910a443	0	0	0	2	0	0	0	0	0	0	0	0	0	0	0	0	0	0	0	0	0	0	0	0	0	0	0	4	0	0	0	0	0	0	0	0	0	0	0	0	0	0	0	0	0	0	0	0
accccde43fc86696aca738121bbe7dbe	0	0	0	0	0	0	0	0	0	0	0	0	0	0	0	0	0	0	0	0	0	0	0	0	0	0	0	0	0	0	0	0	0	0	0	0	0	1	0	3	61	1	0	0	0	0	0	2
db1d8e2a3ec12bdf03df47b1aab59bcd	0	0	0	0	0	0	0	0	0	1	0	0	0	0	0	0	0	0	0	0	0	0	0	0	0	0	0	0	0	0	0	0	0	0	0	0	0	0	0	0	0	0	0	0	0	0	0	0
d56ec1545e82e4a03225171d480264d7	0	0	0	0	0	0	0	0	0	0	0	0	0	0	0	0	0	0	0	0	0	0	0	0	3	0	0	0	0	0	0	0	0	0	0	0	0	0	6	0	0	0	0	0	0	0	0	6
984e158c290e62f6a646857d434dcc2e	0	0	0	0	0	0	0	0	0	0	0	0	0	0	4	0	0	0	0	0	0	0	0	0	0	0	0	0	0	0	0	0	0	0	0	0	0	0	9	0	0	0	0	0	0	0	0	0
ea50ab99242e77fd8d897c2c43449f84	0	0	0	0	0	0	0	0	0	0	0	0	0	0	0	0	0	0	0	0	7	0	0	0	0	0	0	0	0	0	0	0	0	0	0	0	0	0	0	0	0	0	0	0	0	0	0	0
afa4bb243fb0128a7cfb1027e605292c	0	0	0	0	0	0	0	0	0	0	0	0	0	0	2	0	0	0	0	0	0	0	0	0	0	0	0	0	0	0	0	0	0	0	0	0	0	0	0	0	0	0	0	0	0	0	0	0
bca92bacb095b7b7038fa9db51eecb3a	0	0	0	0	0	0	0	0	0	0	0	0	0	0	0	0	0	0	0	0	0	0	0	0	0	0	0	0	0	0	0	0	0	0	7	0	0	0	0	0	0	0	0	0	0	0	0	0
c8e98e2c223d3900eefaf1f51b5cd5f9	0	0	0	0	0	0	0	0	0	0	0	0	0	0	0	0	0	0	0	0	0	0	0	0	0	0	2	0	0	0	0	0	0	0	0	0	0	0	0	0	0	1	0	0	0	0	0	0
956290465e6b3f3c2559cfd56d7a4536	0	0	0	0	0	0	0	0	0	0	0	0	0	0	0	0	0	0	0	0	0	0	0	0	0	0	0	0	0	0	0	0	0	0	0	0	2	0	0	0	0	0	0	0	0	0	0	0
ae2884aee90ea2438167d9bc901f6fa5	0	0	0	0	0	0	0	0	0	0	0	0	0	0	0	0	0	0	0	0	0	0	0	0	0	0	7	0	0	0	0	0	0	0	0	0	0	0	0	0	0	0	0	0	0	0	0	0
bad9793c5b98ec73936457e0c28acb7e	0	0	0	0	0	0	0	0	0	0	0	0	0	0	0	0	0	0	0	0	0	0	0	0	0	0	0	0	0	0	0	0	0	0	0	0	0	0	0	0	3	0	0	0	0	0	0	0
68389f4722456ce457cf52d7d4f503ff	0	0	0	0	0	0	0	0	0	0	0	0	0	0	0	0	0	0	0	0	0	0	0	0	0	0	0	0	0	0	0	0	0	0	0	0	0	0	1	0	0	0	0	0	0	0	0	0
df40d11b55aa7e2505571a54fe693074	0	0	0	0	0	0	0	0	0	0	0	0	0	0	0	0	0	0	0	0	0	0	0	0	0	0	0	0	0	0	0	0	0	0	0	0	0	0	0	0	0	2	0	0	0	0	0	0
ee5eaa6237d2416ba1797868c004149f	0	0	0	0	0	0	0	0	0	0	0	0	0	0	0	0	0	0	0	0	0	0	0	0	0	0	0	0	0	0	0	0	0	0	0	0	0	0	2	0	0	0	0	0	0	0	0	0
5cbdda672ab197290844aecdfb2a3437	0	0	0	0	0	0	0	0	0	0	0	0	0	0	0	0	0	0	0	0	0	0	0	0	0	0	0	0	0	0	0	0	0	0	2	0	0	0	0	0	0	2	0	0	0	0	0	0
1b19ddc52f14d0b9a5430a8f2efeb1a8	0	0	0	0	0	0	0	0	0	0	0	0	0	0	0	0	0	0	0	0	0	0	0	0	0	0	0	0	0	0	0	0	0	0	1	0	0	0	0	0	0	0	0	0	0	0	0	0
951a7a589d25373998463b6cac59a18e	0	0	0	0	0	0	0	0	0	0	0	0	0	0	0	0	0	0	0	0	0	0	0	0	0	0	0	0	0	6	0	0	0	0	0	0	0	0	0	0	0	0	0	0	0	0	0	0
9d276002cfefd6a81fae102370c176d3	0	0	0	0	0	0	0	0	0	0	0	0	0	0	0	0	0	0	0	0	0	0	0	0	0	0	0	0	0	0	0	0	0	0	0	0	0	0	0	0	0	0	0	0	0	1	0	0
a1e8fa809b56df27637499c27b93fc46	0	0	0	0	0	0	0	0	0	0	0	0	0	0	0	0	0	0	0	0	0	0	0	0	0	0	0	0	0	0	0	0	0	0	0	0	0	0	0	3	0	0	0	0	0	0	0	0
08f8d83d9566e6477feaa25a1a3ca5e5	0	3	0	0	0	0	0	0	0	0	0	0	0	0	0	0	0	0	0	0	0	0	0	0	0	0	0	0	0	0	0	0	0	0	0	0	0	0	1	0	0	0	0	0	0	0	0	0
16ae0d70c4ca6e380cc111027827c0d6	0	0	0	0	0	0	0	0	0	0	0	0	0	0	0	0	0	0	0	0	0	0	0	0	0	0	0	0	0	0	0	2	0	0	0	0	0	0	0	0	0	0	0	0	0	0	0	0
aa73c07db07a6c7ed8ca4d4c4e2fcfd7	0	0	0	0	0	0	0	0	0	0	0	0	0	0	0	0	0	0	0	0	0	0	0	0	0	0	0	0	0	0	0	5	0	0	0	0	0	0	0	0	0	0	0	0	0	0	0	0
350853918ee47f4af9851f9d8202062b	0	0	0	4	0	0	0	0	0	0	0	0	0	0	0	0	0	0	0	0	0	0	0	0	0	0	0	0	0	0	0	0	0	0	0	0	0	0	0	0	0	0	0	0	0	0	0	0
c29b47ec3ac62003c51fe2f03f1396eb	0	0	0	0	0	0	0	0	0	0	0	0	0	0	0	0	0	0	0	0	0	0	0	0	0	0	0	0	0	0	0	0	0	0	0	0	0	0	0	0	0	1	0	0	0	0	0	0
39c47f3d76baee36a286c74330d36b6f	5	0	0	0	0	0	0	0	0	0	0	0	0	0	0	0	0	0	0	4	0	0	0	0	0	0	0	0	0	0	0	0	0	0	4	0	1	0	0	0	0	2	0	0	0	0	0	0
10feb8c6ae2242bd0f1dd6a7c0009b10	0	0	0	0	0	0	0	0	0	0	0	0	0	0	0	0	0	0	0	0	0	0	0	0	0	0	0	0	0	0	0	0	0	0	19	0	0	0	0	1	0	0	0	0	0	0	0	0
2a39f0b75d31d00b3136b2edbe82962e	0	0	0	0	0	0	0	0	0	0	0	0	0	0	0	0	0	0	0	0	0	0	0	0	0	0	0	0	0	0	0	0	0	0	33	0	0	0	0	0	0	0	0	0	0	0	0	0
d57c2263b83a1a7311282300cc43fb06	1	0	0	0	0	0	0	0	0	0	0	0	0	4	0	0	0	0	0	0	0	0	0	0	0	1	0	12	0	0	0	0	0	0	0	0	0	0	0	0	0	0	4	1	0	0	0	0
90b04683d5b7ef64211f95b9d3ebdd1a	0	8	0	0	0	0	0	5	0	0	0	0	0	0	0	3	0	0	0	0	0	0	0	0	0	0	0	0	0	0	0	0	0	0	0	0	0	0	0	0	0	0	0	0	0	0	0	0
7a3a2cc68e767dd8ec93bb44f935a3fa	0	0	0	0	0	0	0	0	0	0	0	0	0	0	0	0	0	0	0	0	1	0	0	0	0	0	0	0	0	0	0	0	0	0	0	0	0	0	0	0	0	0	0	0	0	0	0	0
cc60312357314937af544b9333c06feb	0	0	0	0	0	0	0	0	0	0	0	0	0	0	0	0	0	0	0	4	0	0	0	0	0	0	0	0	0	0	0	0	0	0	0	0	1	0	0	1	0	0	0	0	0	0	0	0
9a7138253424c550c7fdbd2a5d675639	0	0	0	0	0	0	0	0	0	0	0	0	0	0	0	0	0	0	0	0	0	0	0	0	0	0	0	0	0	0	0	0	0	0	0	0	0	0	0	0	0	1	0	0	0	0	0	0
1be463eace897ffa0bd49cf4b725d5a4	0	0	0	0	1	0	0	0	0	0	0	0	0	0	0	0	0	0	0	0	0	0	0	0	0	0	0	0	0	0	0	0	0	0	0	0	0	0	0	0	0	0	0	0	0	0	0	0
4f46fb48db4a759699801062a06b93fc	0	0	0	0	0	0	0	0	0	0	0	0	0	0	0	0	0	0	0	1	0	0	0	0	0	0	0	0	0	0	0	0	0	0	0	0	0	0	0	0	0	0	0	0	0	0	0	0
fe0ee07c8a03dcc118f7d3ceb7ae8f47	0	0	0	0	0	0	0	0	0	0	0	0	0	0	0	0	0	0	0	0	2	0	0	0	0	0	0	0	0	0	0	0	0	0	0	0	0	0	0	0	0	0	0	0	0	0	0	0
2fe99b95487a1a17e16771e9815ccaff	0	0	0	0	0	0	0	0	0	0	0	0	0	0	0	0	0	0	0	0	0	0	0	0	4	0	0	0	0	0	0	0	0	0	0	0	0	0	0	0	0	0	0	0	0	0	0	0
fd8defdb558b13eb2d9dba2b554a4333	0	0	0	0	0	0	0	0	0	0	0	0	0	0	0	0	0	0	0	0	0	0	0	0	0	0	0	0	0	0	0	3	0	0	0	0	0	0	0	0	0	0	0	0	0	0	0	0
f9721c7e46f9c0e47fdd0a605b0def58	0	0	0	0	0	0	0	0	0	0	0	0	0	0	0	0	0	0	0	0	0	0	0	0	0	0	0	0	0	0	0	0	0	0	0	0	1	0	0	0	0	0	0	0	0	0	0	0
cbf30832c6b542d0450f4b4738291656	0	1	0	0	0	0	0	0	0	0	0	0	0	0	0	0	0	0	0	0	0	0	0	0	0	0	0	0	0	0	0	0	0	0	0	0	0	0	0	0	0	0	7	0	0	0	0	0
26b4b526e1e97e0a1322abc26264cfea	0	0	0	0	0	0	0	0	0	0	0	0	0	0	0	0	0	0	0	11	0	0	0	0	0	0	0	0	0	0	0	0	0	0	0	0	0	0	0	0	1	1	0	0	0	0	0	0
120eba657e42a11a5c29f97b90f02035	0	0	0	0	0	1	0	0	0	0	0	0	0	0	0	0	0	0	0	0	0	0	0	0	0	0	0	0	0	0	0	0	0	0	0	0	0	0	0	0	0	0	0	0	0	0	0	0
6cdaebf799a2ecc7c8546d1e01a817a7	0	8	0	0	0	0	0	0	0	0	0	0	0	0	0	0	0	0	0	0	0	0	0	0	0	0	0	0	0	0	0	0	0	0	0	0	0	0	0	0	1	0	1	0	0	0	0	0
09df9468205c7c4e16f8dfee830c4853	0	0	0	0	0	0	0	0	0	0	0	0	0	0	0	0	0	0	0	0	0	0	0	0	0	0	0	0	0	0	0	0	0	0	0	0	0	0	0	0	0	0	2	0	0	0	0	0
4dbd3e4f5ee4e9f818a4d7a46a990fad	0	0	0	0	0	0	0	0	0	0	0	0	0	0	0	10	0	0	0	0	0	0	0	0	0	0	0	0	0	0	0	0	0	0	0	0	0	0	0	0	0	0	0	0	0	0	0	0
5a6c87d6a4eb5e114959f6192f29b641	0	0	0	0	0	0	0	0	0	0	0	0	0	0	0	0	0	0	0	0	0	0	0	0	0	0	0	0	0	0	0	0	0	0	0	0	0	0	0	0	0	0	0	0	0	4	0	0
a9b24370bdb02a8ee91855de7b8b2813	0	0	0	0	0	0	0	0	0	0	0	0	0	0	0	0	0	0	6	0	0	0	0	0	1	0	0	0	0	0	0	0	0	0	0	0	0	0	0	16	0	0	0	0	0	0	0	13
05c2d2963f606b1530be56ab8ce2e427	0	0	0	0	0	0	0	0	0	0	0	0	0	0	0	0	0	0	0	0	0	0	0	0	0	0	0	0	0	0	22	0	0	0	0	0	44	0	1	8	0	0	0	0	0	0	0	0
1b23e74fb43b2b8a2d20b91679cf8e0e	0	0	0	0	0	0	0	0	0	0	0	0	0	0	0	0	0	0	0	0	0	0	0	0	0	0	0	0	0	0	0	0	0	0	0	0	9	0	0	0	0	0	0	0	0	0	0	0
0243aaf1b7aee2cb6d5127381e429f1a	0	0	0	0	0	0	0	2	0	0	0	0	0	0	0	0	0	0	0	0	0	0	0	0	0	0	0	0	0	0	0	0	0	0	0	0	0	0	0	0	0	0	0	0	0	0	0	0
feae023645c93e1b64b8d11789136890	0	0	0	0	0	0	0	0	0	0	0	0	0	0	0	0	0	0	0	0	0	0	0	0	0	0	0	0	0	0	0	0	0	0	3	0	0	0	0	0	0	0	0	0	0	0	0	0
3d047484aadcf8187f0ae5c07bc3f183	0	0	0	0	0	0	0	0	0	0	0	0	0	0	0	0	0	0	2	0	9	0	0	0	0	0	0	0	0	0	0	0	0	0	0	0	0	0	1	0	0	0	0	0	0	0	0	0
051700a1cdfadbfc7d197ef5a6f88d48	0	0	0	0	0	0	0	0	0	0	0	0	0	0	0	0	0	0	0	0	0	0	0	0	1	0	0	0	0	0	0	0	0	0	0	0	0	0	0	0	0	2	0	0	0	0	0	0
b2953cda9c80c9eda40cf1a21111c9b5	2	0	0	0	0	0	0	0	0	0	0	0	0	0	0	0	0	0	0	0	0	0	0	0	0	0	0	0	0	0	0	0	0	0	0	0	0	0	0	0	0	0	0	0	0	0	0	0
e5aba9654243ea3a793d4449c5d55cfd	0	0	0	0	0	0	0	0	0	0	0	0	0	0	0	0	0	0	0	0	0	0	0	0	0	0	0	0	0	0	0	0	0	0	0	0	0	0	0	4	0	0	0	0	0	0	0	0
a7da93a9744a7863292bcf97d47b6a10	0	0	0	0	0	0	0	0	0	0	0	0	0	0	0	0	0	0	0	0	0	0	0	0	0	0	0	0	0	0	0	0	0	0	1	0	0	0	0	0	0	0	0	0	0	0	0	0
cca3b21cc212f6ad4e81959ca95da40e	0	0	0	0	0	0	0	0	0	0	0	0	0	0	0	0	0	0	0	0	0	0	0	0	0	0	11	0	0	0	0	0	0	0	0	0	0	0	0	0	0	0	0	0	0	0	0	0
ae3938b2dcb171f848bb3e67363216e5	0	0	0	0	0	0	0	0	0	0	0	0	0	0	0	0	0	0	0	0	0	0	0	0	0	0	0	0	0	0	0	0	0	0	0	0	0	0	0	0	0	1	0	0	0	0	0	0
f1b5eeeb25621b67be6c585d0295ecdc	0	0	0	0	0	0	0	0	0	0	0	0	0	0	0	0	0	0	0	0	0	0	0	0	0	0	0	0	0	0	0	0	0	0	2	0	0	0	0	0	0	0	0	0	0	0	0	0
d3f15f26540c2d1c8bf24edecabf0bb6	0	0	0	0	0	0	0	9	0	0	0	0	0	0	0	0	0	0	0	0	0	0	0	0	0	0	0	0	0	0	0	0	0	0	0	0	0	0	0	0	0	0	0	0	0	0	0	0
f330e765325ac47997066c79007f76b7	0	0	0	0	0	0	0	0	0	0	0	0	0	0	0	0	0	0	0	0	0	0	0	0	0	0	0	0	0	0	0	0	0	0	0	0	0	1	0	0	0	0	0	0	0	0	0	0
05b18ec772b1068d4e5af85a64eaed0f	0	0	0	0	0	0	0	0	0	0	0	0	0	0	0	0	0	0	2	0	0	0	0	0	0	0	0	0	0	0	0	0	0	0	0	0	0	0	0	0	3	0	3	0	0	0	0	0
3ce544b2bed0cf9623d66550a4e86349	0	0	0	0	0	0	0	20	0	0	0	0	0	0	0	0	0	0	0	0	0	0	0	0	0	0	0	0	0	0	0	0	0	0	0	0	0	0	0	0	0	0	0	0	0	0	0	0
5932fad5a1cd718b6b676740c2e0a57f	0	0	0	0	0	0	0	0	0	0	0	0	0	0	0	0	0	0	0	0	0	6	0	0	0	0	0	0	0	0	0	0	0	0	13	0	0	0	0	2	0	3	0	0	0	0	0	0
3f1ab4058b00e2a309322ba3cf5e5da1	0	0	0	0	0	0	0	0	0	0	0	0	0	0	0	0	0	2	0	0	5	0	11	0	0	0	0	0	0	0	0	0	0	0	0	0	0	4	0	0	0	0	0	0	0	0	0	5
9f68e6aad35ab42586377a992b1dbd66	0	0	0	0	0	0	0	0	0	0	0	0	0	0	0	0	0	0	0	6	0	0	0	0	0	0	0	0	0	0	0	0	0	4	0	0	0	1	0	0	0	0	0	0	0	0	0	0
5697414a50fb9f841bc5469d3b996d99	0	0	0	0	0	0	0	0	0	0	0	0	0	0	0	0	0	0	0	0	0	0	0	0	0	0	0	0	0	0	0	0	0	0	0	0	0	0	2	0	0	0	0	0	0	0	0	0
88a9423641dfe1a72d402a66fe67184a	0	0	0	0	0	0	0	0	0	0	0	0	0	0	0	0	0	0	4	0	0	0	0	0	0	0	0	0	0	0	0	0	0	0	0	0	0	0	0	0	0	0	0	0	0	0	0	0
be80fe6e84c2bae9737bd5ee5b9ca751	0	0	0	0	0	0	0	0	0	0	0	0	0	0	0	0	0	0	0	0	0	0	0	0	8	0	0	0	0	0	0	0	0	0	0	0	0	0	2	0	0	5	0	0	0	0	0	0
0c77e1cd5ccec3ff2bc8dc14cf1d993a	0	0	0	0	0	0	0	0	0	0	0	0	0	0	0	0	0	0	0	0	0	0	0	0	0	0	0	0	0	0	0	0	0	0	0	0	0	0	0	1	0	0	14	0	0	0	0	0
efc804c6153504e2d44025e2527e0fb5	0	0	0	0	0	0	0	0	0	0	0	10	0	0	0	0	0	0	0	0	0	0	0	0	0	0	0	0	0	0	0	0	0	0	0	0	0	0	0	0	0	0	0	0	0	0	0	0
ae1a1b89acb618e2b6fd78c1e20fecb4	0	0	0	0	0	0	0	0	0	0	0	0	0	0	4	0	0	0	0	0	0	0	0	0	0	0	0	0	0	0	0	0	0	0	0	0	0	0	0	0	0	0	0	0	0	0	0	0
9b4be26e7bb3a23d25e080a3bba619f6	0	0	0	3	0	0	0	0	0	0	0	0	0	0	0	0	0	0	0	0	23	0	0	0	0	0	0	0	0	0	0	0	0	0	0	0	0	0	0	0	0	0	0	0	0	0	0	0
23d9101957457b0fd092600b1e940fe5	0	0	0	0	0	0	0	0	0	0	0	0	0	0	0	0	0	0	0	0	0	0	0	0	0	0	0	0	0	0	0	0	0	0	0	0	0	0	0	0	8	0	0	0	0	0	0	0
c4f3eed4df162d908091f66e0405ad6c	0	0	0	0	0	0	0	0	0	0	0	0	0	9	0	0	0	0	0	0	0	0	0	0	0	0	0	0	0	0	0	0	0	0	0	0	0	0	0	0	0	0	0	0	0	0	0	0
18efe062565203afc3478caf9f4f06cf	0	0	0	0	0	0	0	0	0	0	0	0	0	0	0	3	0	0	0	0	0	0	0	0	0	0	0	0	0	0	0	0	0	0	0	0	0	0	0	0	0	0	0	0	0	0	0	0
4f4800184a5b1352ceb267eaf35d2e41	0	0	0	0	0	0	0	0	0	0	0	0	0	0	0	0	0	0	0	0	0	0	0	0	0	0	0	0	0	0	0	0	0	0	0	0	0	2	0	0	0	0	0	0	0	0	0	0
6a7a6fed3a850c6bab631c438c0556c4	0	0	0	0	0	0	0	0	0	0	0	0	0	0	0	0	0	0	0	0	0	0	5	0	0	0	0	0	5	0	0	10	0	0	0	0	0	1	0	0	1411	0	0	1	0	0	0	93
263904377d2cd77982d4d3160e9674a8	0	0	0	0	0	0	0	0	0	0	0	0	0	0	0	0	0	0	0	0	0	0	0	0	0	0	0	0	0	0	0	0	0	0	0	0	0	0	0	0	1	0	0	0	0	0	0	0
27425497617da1ba9388572151bdcab5	0	0	0	0	0	0	0	0	0	0	0	0	0	0	0	0	0	0	0	0	0	0	0	0	0	0	0	0	0	0	0	0	0	0	0	0	0	0	0	0	0	0	0	0	0	0	0	8
4c981660e39a8b03e7403e8e695db1de	0	0	0	0	0	0	0	0	0	0	0	0	0	0	0	0	0	0	0	0	0	0	0	0	0	0	0	0	0	0	0	0	0	0	0	0	0	0	0	0	6	0	0	0	0	0	0	0
1368aca6d12ec4a9bbf16a2ff67104e1	1	0	0	0	0	0	0	8	0	0	0	0	0	4	0	0	0	0	0	0	0	0	0	0	0	0	0	0	0	0	0	0	0	0	0	0	0	0	0	0	7	4	0	0	0	0	0	0
219ff31fec2d566e69fdba20ae365754	0	0	9	0	0	0	0	0	0	0	0	0	0	0	0	0	0	0	0	86	0	0	0	0	0	0	0	0	0	0	0	0	0	0	0	0	0	2	0	0	0	0	0	0	0	0	0	0
bdbdb4a39e3433bcdab5de2db131d9d6	0	0	0	0	0	0	0	0	3	0	0	0	0	0	0	0	0	0	0	0	0	0	0	0	0	0	0	0	0	0	0	0	0	0	0	0	0	0	0	0	0	0	5	0	0	0	0	0
64597ae3e546805d6369ceec1d45c524	0	0	0	0	0	0	0	0	0	0	0	0	0	0	0	0	0	0	0	0	0	0	0	0	0	0	0	0	0	0	0	0	0	0	0	0	0	0	0	0	0	2	0	0	0	0	0	0
6360f20f11f29bbb5911ec5bda6768cc	0	0	0	0	0	0	0	0	0	0	0	0	0	0	0	0	0	0	0	0	0	0	0	0	0	0	0	0	0	0	0	0	0	0	2	0	0	0	0	0	0	0	0	0	0	0	0	0
d892d40bc79d0c356bd2886ce8d120ee	0	0	0	0	0	0	0	0	0	0	0	0	0	0	0	0	0	0	0	0	0	0	0	0	0	0	0	0	0	0	0	1	0	0	0	0	0	0	0	0	0	0	0	0	0	0	0	0
f88f632fe3da90d901a42b3ec75b8baa	0	0	0	0	0	0	0	0	0	0	0	0	0	0	0	0	0	0	0	0	0	0	0	0	0	0	0	0	0	0	0	0	0	0	0	0	1	0	0	0	0	0	0	0	0	0	0	0
b91d35a006247194d411f73e3f873b04	0	0	0	0	0	0	0	0	0	0	0	0	0	0	0	0	0	0	0	0	1	0	0	0	0	0	0	0	0	0	0	0	0	0	0	0	0	0	0	0	0	0	0	0	0	0	0	0
033060306cee2b2f32c4918ff0b75cb3	0	4	0	0	0	0	0	0	0	0	0	0	0	0	0	0	0	0	0	0	0	0	0	0	0	0	0	0	0	0	0	0	0	0	0	0	0	0	0	0	0	0	0	0	0	0	0	0
7b7f9c073366c233fa85c7a9aee5903c	0	0	0	0	0	0	0	0	0	0	0	0	0	0	0	0	0	0	0	0	0	0	0	0	0	0	0	0	0	0	0	0	0	0	21	0	0	0	0	0	0	0	0	0	0	0	0	0
d9ee167a9a4fb82d347e0b97464e7ae8	0	0	0	0	0	0	0	0	0	0	0	0	0	0	0	0	0	0	0	0	0	0	0	0	1	0	0	0	0	0	0	0	0	0	0	0	0	0	0	0	0	0	0	0	0	0	0	0
333048cac277d86e040b020b11c3eabf	0	0	0	0	0	0	0	0	0	0	0	0	0	0	0	0	0	0	0	0	0	0	0	0	0	0	0	5	0	0	0	0	0	0	17	0	0	0	0	0	0	0	0	0	0	0	0	0
bf3eaaf2304c2d7e4570ae0d96db6d7a	0	0	0	0	0	0	0	0	0	0	0	0	0	0	0	0	0	0	6	0	0	0	0	0	0	0	0	0	0	0	0	0	0	0	0	0	0	0	0	0	0	0	0	0	0	0	0	0
7a9a409a533ea0c7d47d1b3e3c7c6b4c	0	0	0	0	0	0	0	4	0	0	0	0	0	0	0	0	0	0	0	0	0	0	0	0	7	0	0	0	0	0	0	0	0	0	0	0	0	0	0	0	0	0	0	0	0	0	0	0
a1ed615a4ed0b08c534fcc504a4608b2	0	0	0	0	0	0	0	0	0	0	0	0	0	0	0	0	0	0	0	0	0	0	0	0	0	0	0	0	0	0	0	0	0	0	4	0	0	0	0	0	0	0	10	0	0	0	0	0
206d00445a497d2441220533e0f6435a	0	0	0	0	0	0	0	0	0	0	0	0	0	0	0	0	0	0	0	0	0	0	0	0	3	0	0	0	5	0	0	0	0	0	0	0	0	7	0	0	0	0	0	0	0	0	0	0
c41738613b5a85f557a95dc25c2ac00f	0	0	0	0	0	0	0	0	0	0	0	0	0	0	0	0	0	0	0	0	0	0	0	0	0	0	0	0	0	0	0	0	0	0	1	0	0	0	0	0	0	0	0	0	0	0	0	0
c489a5dd3e6b99cbbe986a7965f907ff	0	0	1	0	0	0	0	0	0	0	0	5	0	0	0	0	0	8	0	68	0	0	0	0	0	3	0	0	0	0	0	5	0	0	0	0	0	2	0	0	654	0	0	0	0	0	0	0
1df2faad7a87c53286100df3198877cb	0	0	0	0	0	0	0	0	0	0	0	0	0	5	0	0	0	0	0	0	0	0	0	0	0	0	0	0	0	0	0	0	0	0	0	0	0	0	0	0	32	0	0	0	0	0	0	0
080b0d4b2edee958874aa91ffc66314c	0	2	0	0	0	0	0	0	0	0	0	0	0	0	0	0	0	0	0	0	0	0	0	0	0	0	0	0	0	0	0	0	0	0	0	0	0	0	0	0	2	0	0	0	0	0	0	0
dd86d969d72983857480c394c50efc1d	0	0	0	0	0	0	0	0	0	0	0	0	0	0	0	0	0	0	0	0	0	0	0	0	0	0	0	0	0	0	0	0	0	0	0	0	0	1	0	0	0	0	0	0	0	0	0	0
96286250d926d637fe2f47db3baa3575	0	0	0	0	0	0	0	0	0	0	0	0	0	0	0	0	0	0	0	0	0	0	0	0	0	0	0	0	0	0	0	0	0	0	0	0	0	0	0	0	9	0	0	0	0	0	0	0
b1b955773f3f507bd9ceb5e08baf0085	0	0	0	0	0	0	0	0	0	0	0	0	0	0	0	0	0	0	0	0	0	0	0	0	0	0	0	0	0	0	0	0	0	0	0	0	0	0	0	0	2	0	0	0	0	0	0	0
2aafde5b4b771991644a427880d69ab5	0	0	0	0	0	0	0	0	0	0	0	0	0	0	0	0	0	0	0	0	0	0	0	0	0	0	0	0	0	0	0	0	0	0	0	0	0	0	0	1	0	0	0	0	0	0	0	0
6eeab3fb5a99cca2f0a584047433a90b	0	0	0	0	0	0	0	0	0	0	0	0	0	0	0	0	0	0	0	0	0	0	0	0	0	0	0	0	0	0	0	0	0	0	0	0	0	1	0	0	0	0	0	0	0	0	0	0
9fe4c3dfc721f87da8ff9661f9600667	0	0	0	0	0	0	0	0	0	0	0	0	0	0	0	0	0	0	0	0	0	0	0	0	0	0	0	0	0	0	0	0	0	0	0	0	0	0	0	0	1	0	0	0	0	0	0	0
1dca104d96e09a385302f0e0ec8b8553	0	0	0	0	0	0	0	0	0	0	0	0	0	0	0	0	0	0	0	3	0	0	0	0	0	0	0	0	0	0	0	0	0	0	0	0	0	0	0	0	0	0	0	0	0	0	0	0
ee59c6ea0f5b70dcc6e15a3067ea67ce	0	0	0	0	0	0	0	0	0	0	0	0	0	0	0	0	0	0	0	0	0	0	0	0	0	0	0	0	0	0	0	0	0	0	3	0	0	0	0	0	0	0	0	0	0	0	0	0
14291825e1072d88a7fcf1595e6f374a	0	0	0	0	0	0	0	0	0	0	4	0	0	0	0	0	0	0	0	0	0	0	0	0	0	0	0	0	0	0	0	0	0	0	0	0	0	0	0	0	0	0	0	0	0	0	0	0
497a26126c9e726c768bdec79e8c4e9b	0	0	0	0	0	4	0	0	0	0	0	0	0	0	0	0	0	0	0	0	0	0	0	0	0	0	0	6	0	0	0	0	0	0	0	0	0	0	0	0	0	0	0	0	0	0	0	0
1a5c5191af79edc39089d0448be193ab	0	0	0	0	0	0	0	0	0	0	0	3	0	0	0	0	0	0	0	0	0	0	0	0	0	0	0	0	0	0	0	0	0	0	0	0	0	0	0	0	0	0	0	0	0	0	0	0
6de747bf2d3c56f26c7d9509035abb01	0	1	0	0	0	0	0	0	0	0	0	0	0	0	0	0	0	0	0	0	0	0	0	0	0	0	0	0	0	0	0	0	0	0	0	0	0	0	0	0	0	0	0	0	0	0	0	0
335faa61578fe15cb252810ac31a5a85	0	0	0	0	0	0	0	0	0	0	0	0	0	0	0	0	0	0	0	0	0	0	0	0	0	0	0	0	0	0	0	0	0	0	0	0	0	0	0	0	0	0	1	0	0	0	0	0
7bab728a1c4dccf6c449fe1e58d21768	0	0	0	0	0	0	0	0	0	0	0	0	0	0	0	0	0	0	0	0	3	0	0	0	0	0	0	0	0	0	0	0	0	0	0	0	0	0	0	0	0	0	0	0	0	0	0	0
73535887263df8679133936141ef542f	0	0	0	0	0	0	0	0	0	0	0	0	0	0	0	0	0	0	0	0	0	0	0	0	0	0	0	0	0	0	0	0	0	0	0	0	0	0	0	0	0	0	1	0	0	0	0	0
171972b080255260c9263c8ea1265bd2	0	0	0	0	0	0	0	0	0	0	0	0	0	0	0	0	0	0	0	0	0	0	0	0	0	0	0	0	0	0	0	0	0	0	0	0	0	0	0	0	0	0	4	0	0	0	0	0
fec8716195af98907bac8206e598cefa	0	0	0	0	0	0	0	0	0	0	0	0	0	0	0	0	0	0	0	0	0	0	0	0	0	0	0	0	0	0	0	0	0	0	4	0	0	0	0	0	0	0	0	0	0	0	0	0
6aabd25ef39ec078f08c393369615e1d	0	0	0	0	0	0	0	0	0	0	0	0	0	0	0	0	0	0	0	0	0	0	0	0	0	0	0	0	0	0	0	0	0	0	0	0	0	0	2	0	0	0	0	0	0	0	0	0
31cb63ce0d2bd58907ec2ae0b132feee	0	0	0	0	0	0	0	0	0	0	0	0	0	0	0	0	0	0	0	0	0	0	0	0	0	0	0	0	0	0	0	0	0	0	0	0	0	0	0	0	0	0	4	0	0	0	0	0
b3b99c7e3a0d655fd4aeadf93820978c	0	0	0	0	0	0	0	0	0	0	0	0	0	0	0	0	0	0	0	0	0	0	0	0	0	0	0	1	0	0	0	0	0	0	0	0	0	0	0	0	0	0	0	0	0	0	0	0
d76d6003ee959b0bdf1f9de282467004	0	0	0	0	0	0	0	0	0	0	0	0	0	0	0	0	0	0	0	0	0	0	0	0	0	0	0	0	0	0	0	0	0	3	0	0	0	0	0	0	0	0	0	0	0	0	0	0
bdab0b18328ac33e77d410b62a3f13ae	0	0	0	0	0	0	0	0	0	0	0	0	0	0	0	0	0	0	0	0	0	0	0	0	0	0	0	0	0	0	0	0	0	0	2	0	0	0	0	0	0	0	0	0	0	0	0	0
bd8919790739ea6a5b702e5b81674088	0	0	0	0	0	0	0	0	0	0	0	0	0	0	0	0	0	0	0	0	0	0	0	0	0	0	2	0	0	0	0	0	0	0	0	0	0	0	0	0	0	0	0	0	0	0	0	0
51d17712aa75425dd234879223b097d4	0	0	0	1	0	0	0	0	0	0	0	0	0	0	0	0	0	0	0	0	0	0	0	0	0	0	0	0	0	0	0	0	0	0	0	0	0	0	0	0	0	0	0	0	0	0	0	0
a54d18a943f92515d0939a87f91f4474	0	1	0	0	0	0	0	0	0	0	0	0	0	0	0	0	0	0	0	0	0	0	0	0	0	0	0	0	0	0	0	0	0	0	0	0	0	0	0	0	0	0	0	0	0	0	0	0
cc917d2002f9ea337989be11487706af	0	0	0	0	0	0	0	0	0	0	0	0	0	0	0	0	0	0	0	0	2	0	0	0	0	0	0	0	0	0	0	0	0	0	0	0	0	0	0	0	0	0	0	0	0	0	0	0
4c48f902fc45189421bf9a60bf0b0e64	0	0	0	0	0	0	0	0	0	0	0	0	0	0	0	0	0	0	0	0	0	0	0	0	1	0	0	0	0	0	0	0	0	0	0	0	0	0	0	0	0	0	0	0	0	0	0	0
e62e1eae5282843a9a0a2b05082f1ad9	0	0	0	0	0	0	0	0	0	0	0	0	0	0	0	0	0	0	0	0	0	0	0	0	0	0	0	0	0	0	0	0	0	0	2	0	0	0	0	0	0	0	0	0	0	0	0	0
3ca0df41a965cbb1ebe24fa1c0ac7663	0	0	0	0	0	0	0	0	0	0	0	0	0	0	0	0	0	0	0	0	0	0	0	0	0	0	2	0	0	0	0	0	0	0	0	0	0	0	0	0	0	0	0	0	0	0	0	0
19db590e703914050276916941838934	2	0	0	0	0	0	0	0	0	0	0	0	0	0	0	0	0	0	0	0	0	0	0	0	0	0	0	0	0	0	0	0	0	0	0	0	0	0	0	0	0	0	0	0	0	0	0	0
1dbfd825768442bc6a6a3dc54b613e6b	0	0	0	0	0	0	0	0	0	0	0	0	0	0	0	0	0	0	0	0	0	0	0	0	0	0	0	0	0	0	0	0	0	0	0	0	0	0	0	0	0	0	4	0	0	0	0	0
f87fbcf919d4211e2c9578dd6219e9f2	2	0	0	0	0	0	0	0	0	0	0	0	0	0	0	0	0	0	0	0	0	0	0	0	0	0	0	0	0	0	0	0	0	0	0	0	0	0	0	0	0	0	0	0	0	0	0	0
8bacd34f766b6345f4131659e2fbd2a0	0	0	0	5	0	0	0	0	0	0	0	0	0	0	0	0	0	0	4	1	0	0	0	0	0	0	0	0	0	0	0	0	0	0	0	0	0	0	0	0	0	1	0	0	0	0	0	0
3d6a7451fe0d60962202cb64a8b82dfd	0	0	0	0	0	0	0	0	0	0	0	0	0	0	0	0	0	0	0	0	0	0	0	0	2	0	0	0	0	0	0	0	0	0	0	0	0	0	0	0	0	0	1	0	0	0	0	0
3c7994e6b5f61b7e0f591bb14b5719e5	0	1	0	0	0	0	0	0	0	0	0	0	0	0	0	0	0	0	0	0	0	0	0	0	0	0	0	0	0	0	0	0	0	0	0	0	0	0	0	0	0	0	0	0	0	0	0	0
b375c5fb071ac2e02774a249b507bb37	0	0	0	0	0	0	0	0	0	0	0	0	0	0	0	0	0	0	0	0	0	0	0	0	0	0	0	0	0	0	0	0	0	0	0	0	0	0	0	0	0	0	1	0	0	0	0	0
1f6548a8ea07478e398397a1e4a765fa	0	0	0	0	0	0	0	0	0	0	0	0	3	0	0	0	0	0	0	0	0	0	0	0	0	0	0	0	0	0	0	0	0	0	0	0	0	0	0	0	0	0	0	0	0	0	0	0
6d87e59fbc6fef1ca7823b7c3f974380	0	0	0	1	0	0	0	0	0	0	0	0	0	0	0	0	0	0	0	0	0	0	0	0	0	0	0	0	0	0	0	0	0	0	0	0	0	0	0	0	0	0	0	0	0	0	0	0
d486f90927e6edb03dadffb2d3e967ce	0	4	0	0	0	0	0	0	0	0	0	0	0	0	0	0	0	0	0	0	0	0	0	0	0	0	0	0	0	0	0	0	0	0	0	0	0	0	0	0	0	0	0	0	0	0	0	0
3a11f70d9433782af911233bba28c3fe	0	0	0	0	0	0	0	0	0	0	0	0	0	0	0	0	0	0	0	0	0	0	0	0	0	0	0	0	0	0	0	0	0	0	0	0	0	0	0	1	0	0	0	0	0	0	0	0
d55b746931615d32486fcc636c4d9c11	0	0	0	0	0	0	0	0	0	0	0	0	0	0	0	0	0	0	0	0	0	0	0	0	0	0	0	0	0	0	0	0	0	0	3	0	0	0	0	0	0	0	0	0	0	0	0	0
250a2d49a818ec199f11755368f8684f	0	1	0	0	0	0	0	0	0	0	0	0	0	0	0	0	0	0	0	0	0	0	0	0	0	0	0	0	0	0	0	0	0	0	0	0	0	0	0	0	0	0	0	0	0	0	0	0
dea1340e512ba5eab4d5f51a145264f7	0	0	0	0	0	0	0	0	0	0	0	0	0	0	0	0	0	0	0	0	0	0	0	0	0	0	0	0	0	0	0	0	0	0	4	0	0	0	0	0	0	0	0	0	0	0	0	0
3e1dca905af6077c07ab3cf7202791a8	0	0	0	0	0	0	0	0	0	0	0	0	0	0	0	0	0	0	0	0	0	0	0	0	0	0	0	0	0	0	1	0	0	0	0	0	0	0	0	0	0	0	0	0	0	0	0	0
274bd4589bc171605654e9b474870396	0	0	0	0	0	0	0	0	0	0	0	0	0	0	0	0	0	0	0	0	0	0	0	0	0	0	0	0	0	0	0	0	0	0	0	0	0	0	0	0	0	1	0	0	0	0	0	0
11853b30f20cb485eaa40578707f18c9	0	0	0	0	0	0	0	0	0	0	0	0	0	0	0	0	0	0	0	0	0	0	0	0	0	0	0	0	0	0	0	0	0	0	2	0	0	0	0	0	0	0	0	0	0	0	0	0
9a11dd51db216d1a7925b4e796529ed3	0	1	0	0	0	0	0	0	0	0	0	0	0	0	0	0	0	0	0	0	0	0	0	0	0	0	0	0	0	0	0	0	0	0	0	0	0	0	0	0	0	0	0	0	0	0	0	0
60b873227605e788ee666c7ecbb0d575	0	0	0	0	0	0	0	0	0	0	0	0	0	0	0	0	0	0	0	0	0	0	0	0	0	0	0	0	0	0	0	0	0	0	0	0	0	0	2	0	0	0	0	0	0	0	0	0
1d2a33b40acf001bb98667cf41fbd74e	0	0	0	0	0	0	0	0	0	0	0	0	0	0	0	0	0	0	0	0	0	0	0	0	0	0	0	0	0	0	0	0	0	0	0	0	1	0	0	0	0	0	0	0	0	0	0	0
62974c9630cf6dfa809937d56d226806	1	0	0	0	0	0	0	0	0	0	0	0	0	0	0	0	0	0	0	0	0	0	0	0	0	0	0	0	0	0	0	0	0	0	0	0	0	0	0	0	0	0	0	0	0	0	0	0
cb981a398a616e53187989e9c567d71c	0	0	0	0	0	0	0	0	0	0	0	0	0	0	0	0	0	0	0	0	0	0	0	0	0	0	0	0	0	0	0	0	0	0	0	0	0	0	0	0	0	1	0	0	0	0	0	0
ed77796e20ffe8b6880c0ee08ba4f9a8	0	0	0	0	0	0	0	0	1	0	0	0	0	0	0	0	0	0	0	0	0	0	0	0	0	0	0	0	0	0	0	0	0	0	0	0	0	0	0	0	0	0	0	0	0	0	0	0
af38b28ef281738b7c975c23b1e9001c	0	0	0	0	0	0	0	0	0	0	0	0	0	0	0	0	0	0	0	0	0	0	0	0	0	0	0	0	0	0	0	0	0	0	0	0	1	0	0	0	0	0	0	0	0	0	0	0
a5d46d465f412e7be121e759d016dc19	0	0	0	0	0	0	0	0	0	0	0	0	0	0	0	0	0	0	0	0	0	0	0	0	0	0	0	0	0	0	0	0	0	0	0	0	0	0	0	1	0	0	0	0	0	0	0	0
c8ad5c63b9707523790d4ae35b5caa54	0	0	0	0	0	0	0	0	0	0	0	0	0	0	0	0	0	0	0	0	0	0	0	0	0	0	0	0	0	0	0	0	0	0	0	0	0	0	0	0	0	1	0	0	0	0	0	0
210103819517329a90f0656fbf1639ec	0	0	0	0	0	0	0	0	0	0	0	3	0	0	0	0	0	0	0	0	0	0	0	0	0	0	0	0	0	0	0	0	0	0	0	0	0	0	0	0	0	0	0	0	0	0	0	0
daae3699c460e7d41ec585f2d1241c4f	0	0	0	0	0	0	0	0	0	0	0	0	0	0	0	0	0	0	0	0	0	0	0	0	0	0	0	0	0	0	0	0	0	0	2	0	0	0	0	0	0	0	0	0	0	0	0	0
50af92111d1cc3dd9110795e6d4c9ab4	0	0	0	0	0	0	0	0	0	0	0	0	0	0	0	0	0	0	0	0	0	0	0	0	0	0	0	0	0	0	0	0	0	0	0	0	0	0	0	1	0	0	0	0	0	0	0	0
0c4c1c12e94b692208af0a1eb2f716e9	0	0	0	0	2	0	0	0	0	0	0	0	0	0	0	0	0	0	0	0	0	0	0	0	0	0	0	0	0	0	0	0	0	0	0	0	0	0	0	0	0	0	0	0	0	0	0	0
6232159dc74c7a4c9ec0c6d80669e717	0	0	0	0	0	0	0	0	0	0	0	0	0	0	0	0	0	0	0	0	0	0	0	0	2	0	0	0	0	0	0	0	0	0	0	0	0	0	0	0	0	0	0	0	0	0	0	0
8c3d843b5c8d5849d7bbf000e546d5bd	0	0	0	0	0	0	0	0	0	0	0	0	0	0	0	0	0	0	0	0	0	0	0	0	0	0	0	0	0	0	0	0	0	0	0	0	0	0	0	0	0	2	0	0	0	0	0	0
9d127ac8ec1a7b03befe92229847b811	0	0	0	0	0	0	0	0	0	0	0	0	0	0	0	0	0	0	0	0	0	0	0	0	0	0	0	0	0	0	0	0	0	0	0	0	0	0	0	1	0	0	0	0	0	0	0	0
e1cb9c5c1b0ee564619626216558d1dd	0	0	0	2	0	0	0	0	0	0	0	0	0	0	0	0	0	0	0	0	0	0	0	0	0	0	0	0	0	0	0	0	0	0	0	0	0	0	0	0	0	0	0	0	0	0	0	0
ce824232069a59f7643bde70049ace14	0	0	0	0	0	0	0	0	0	0	0	0	0	0	0	0	0	0	0	1	0	0	0	0	0	0	0	0	0	0	0	0	0	0	0	0	0	0	0	0	0	0	0	0	0	0	0	0
7997386ba2220d045f0c4c8d2070d451	0	0	0	0	0	0	0	0	0	0	0	0	0	0	0	0	0	0	0	0	0	0	0	0	0	0	0	0	0	0	0	0	0	0	8	0	0	0	0	1	0	0	0	0	0	0	0	0
5ec0bafb706be4359e915713b7d791a8	0	0	0	0	0	0	0	0	0	0	0	0	0	0	0	0	0	0	0	0	0	0	0	0	0	0	0	0	0	0	0	0	0	0	6	0	0	0	0	0	0	0	0	0	0	0	0	0
096c2ee2551ef8a4c37285e92d359164	0	0	0	0	0	0	0	0	0	0	0	0	0	0	0	0	0	0	0	0	0	0	0	0	0	0	0	0	0	0	0	0	0	0	0	0	0	0	4	0	0	0	0	0	0	0	0	0
d9dc1e57180069cfa4d993653dc4c90b	0	0	0	0	0	0	0	0	0	0	0	0	0	0	0	0	0	0	0	0	0	0	0	0	0	0	0	0	0	0	0	0	0	0	0	0	0	0	0	0	0	0	3	0	0	0	0	0
ab16be25f43d38c5e4dcae528099771a	0	0	0	0	0	0	0	0	0	0	0	0	0	0	0	0	0	0	0	0	0	0	0	0	0	2	0	0	0	0	0	0	0	0	0	0	0	0	0	0	0	0	0	0	0	0	0	0
49b8775333b2d29c71facb612bc4e364	0	0	0	0	0	0	0	0	0	0	0	0	0	0	0	0	0	0	0	0	0	0	0	0	0	0	0	0	0	0	0	0	0	0	3	0	0	0	0	0	0	0	3	0	0	0	0	0
75e7c3407b039de567ea053eb83bd8aa	0	0	0	0	0	0	0	0	0	0	0	0	0	0	0	0	0	0	0	0	0	0	0	0	0	0	0	0	0	0	0	0	0	0	0	0	0	0	0	1	0	0	0	0	0	0	0	0
01e3e68942547ed43b8572abcd8820b5	0	3	0	0	0	0	0	0	0	0	0	0	0	0	0	0	0	0	0	0	0	0	0	0	0	0	0	0	0	0	0	0	0	0	0	0	0	0	0	0	0	0	0	0	0	0	0	0
433baf3e0cde872b9da88875e0bfae6c	0	0	0	0	0	0	0	0	0	0	0	0	0	0	0	0	0	0	0	0	0	0	0	0	0	0	0	0	0	0	0	0	0	0	0	0	0	0	0	0	0	0	1	0	0	0	0	0
77568658852953b8bc48812e520cca62	0	2	0	0	0	0	0	0	0	0	0	0	0	0	0	0	0	0	0	0	0	0	0	0	0	0	0	0	0	0	0	0	0	0	0	0	0	0	0	0	0	0	0	0	0	0	0	0
91bd5f9d302a87461d3456084c5526eb	0	0	0	0	0	0	0	0	0	0	0	0	0	0	0	0	0	0	0	0	0	0	0	0	0	0	0	0	0	0	0	0	0	0	0	0	0	0	0	0	0	2	0	0	0	0	0	0
[truncated: 2,072 more rows]

## Sheet: ASVs_table_without_rarefaction
Table S1d: ASVs table without rarefaction.
[truncated: 3,543 more rows]
