# Supplementary material for: Faecal Microbiota Divergence in Allopatric Populations of Podarcis lilfordi and P. pityusensis, Two Lizard Species Endemic to the Balearic Islands
Source: Microb Ecol. 2022 Apr 28;85(4):1564–77. doi: 10.1007/s00248-022-02019-3 (PMC10167182; doi:10.1007/s00248-022-02019-3)
Supplement: Supplementary file 6 — Supplementary file6 (XLSX 20 KB) [file 248_2022_2019_MOESM6_ESM.xlsx]

## Sheet: Table S2
Table S2: Relative abundance (%) of microbiome taxa at the phylum level in P. lilfordi and P. pityusensis samples.
Species	Island/Islet	Season	Sex	Year	Phyla
					Bacteroidetes	Chlamydiae	Planctomycetes	Synergistetes	Fusobacteria	Elusimicrobia	Spirochaetes	Actinobacteria	Verrucomicrobia	Gemmatimonadetes	Epsilonbacteraeota	Deferribacteres	Proteobacteria	RsaHF231	Tenericutes	Firmicutes	Lentisphaerae	Chloroflexi	Cyanobacteria	Patescibacteria
P. lilfordi	Aire	Summer	Male	2016	32.2229	0	0	1.29648	0	0	0.0180067	0	0.10804	0	0.0360133	0	0.64824	0	12.3436	51.409	0.693257	0	1.22445	0
		Spring	Female	2017	22.8505	0	0	0	0.05402	0.0630233	0	0.45917	0.612227	0	0.666247	0	14.6214	0	9.78662	50.4997	0.0180067	0	0.369137	0
		Spring	Male	2017	24.8762	0	0	0.0180067	0.360133	0.0180067	0	0.43216	0.261097	0	0.855316	0	21.4459	0	7.52678	43.9092	0.00900333	0	0.288107	0
	Cabrera	Fall	Female	2016	42.2256	0	0	0	5.9332	0.0720266	0	0.261097	0.558207	0	0.37814	0	4.90682	0	2.47592	41.8655	0.198073	0	1.12542	0
		Fall	Male	2016	42.6938	0	0	0	4.06951	0.37814	0.0450167	0.252093	1.17944	0	0.387143	0.02701	13.496	0	1.0894	35.4281	0.0450167	0	0.909336	0
		Summer	Female	2017	46.6823	0.00900333	0.00900333	0	0	0.306113	0.35113	0.207077	0.45917	0	3.02512	0	4.51967	0	3.76339	33.3573	0.0450167	0	7.26569	0
		Summer	Male	2017	39.3626	0	0.02701	0.0180067	0.0180067	0.10804	0.549203	0.94535	0.72927	0	0.35113	0.02701	6.44639	0	6.15828	40.9832	0.522193	0	3.75439	0
	Colom	Summer	Female	2016	38.4622	0	0	0	0.51319	0	0	0.792293	0	0.00900333	0	0	1.04439	0	6.28433	51.8772	0	0	1.00837	0.00900333
		Summer	Male	2016	27.9553	0	0	0	0	0	0	2.692	0.873323	0	0.0900333	0	2.33186	0	5.79815	59.431	0.0720266	0	0.75628	0
		Spring	Female	2017	26.3257	0	0	0	0	0	0	0.396147	0.126047	0	0.97236	0	11.6863	0	7.5718	52.3454	0.00900333	0	0.56721	0
		Spring	Male	2017	21.518	0	0	0	0	0	0	0.531197	0.32412	0	1.58459	0	9.51652	0	7.51778	58.7918	0	0	0.21608	0
	Dragonera	Summer	Female	2016	30.7014	0.05402	0.00900333	0	0.00900333	0.126047	0.0990366	0.02701	0.414153	0	0.0900333	0	1.85469	0	14.9455	49.5633	0.558207	0	1.54857	0
		Summer	Male	2016	35.266	0	0.0630233	0	0.126047	0.18907	0.0630233	0.117043	0.612227	0	0.522193	0.08103	2.36788	0	9.79562	47.3485	0.62123	0	2.82705	0
		Fall	Female	2017	47.5556	0	0	0	0	0	0	0.360133	0.171063	0	0.198073	0	5.48303	0	9.29144	36.7246	0.02701	0	0.18907	0
		Fall	Male	2017	32.0789	0	0	0	0	0.0630233	0.0360133	0.0900333	0.342127	0	1.64761	0	2.95309	0	13.523	46.3401	0.45917	0	2.46691	0
	Esclatasang	Fall	Female	2016	35.113	0	0.0180067	0	0.369137	0.117043	0.0360133	0.666247	0.585217	0	4.08751	0.144053	3.90745	0.0450167	11.0561	43.261	0.10804	0	0.48618	0
		Fall	Male	2016	35.4011	0	0	0	0.05402	0.360133	0.0720266	0.414153	0.16206	0	0.441163	0.117043	8.25605	0	11.6413	41.4243	0.37814	0	1.27847	0
		Summer	Female	2017	34.5188	0	0	0.0180067	0	0.0180067	0.29711	0.153057	0.585217	0	1.53057	0.225083	7.62582	0	8.68821	44.9626	0.171063	0	1.20645	0
		Summer	Male	2017	36.0583	0	0	0	0.225083	0.0630233	0.0900333	0.720266	0.450167	0	1.8997	0.0720266	5.50104	0	11.9834	41.2803	0.261097	0	1.39552	0
	Na Foradada	Fall	Female	2016	30.7464	0	0.0180067	0	0	0.18907	0.43216	0.909336	0.144053	0	1.44053	0.02701	4.03349	0	13.7931	45.944	0.45917	0	1.86369	0
		Fall	Male	2016	33.4834	0.00900333	0.00900333	0.02701	0.00900333	0.306113	0.21608	0.51319	0.64824	0	0.846313	0	2.37688	0	12.9558	46.7453	0.5402	0	1.31449	0
		Summer	Female	2017	31.5657	0	0	0	0	0.0900333	0.207077	0.24309	0.549203	0	2.4309	0.0990366	4.90682	0	10.903	46.7543	2.04376	0	0.207077	0
		Summer	Male	2017	23.9939	0	0	0.0360133	0.0360133	0.900333	0.8103	0.21608	0.747276	0	1.28748	0.02701	4.3216	0	11.1011	51.8142	1.36851	0	3.34024	0
	Porros	Spring	Female	2017	21.9321	0	0.00900333	0	0	0	0	1.94472	0.315117	0	0.05402	0.08103	34.2217	0	1.98073	39.0114	0	0	0.450167	0
		Spring	Male	2017	35.8693	0	0	0	0	0.86432	0	0.180067	0.315117	0	1.79166	0	17.9256	0	2.9801	38.7143	0.180067	0	1.17944	0
P. pityusensis	Alga	Summer	Female	2016	47.0154	0	0	0.0630233	0.153057	0.02701	0.306113	0.180067	0.450167	0	2.71	0.117043	4.96084	0	4.18655	38.8674	0.05402	0	0.909336	0
		Summer	Male	2016	34.3927	0	0	0.05402	0.549203	0.207077	0.10804	0.252093	0.738273	0	1.30548	0.0450167	14.1802	0	8.18403	39.3536	0.16206	0	0.468173	0
		Summer	Female	2017	34.0326	0	0	0	0	0.16206	0.441163	0.0360133	0.43216	0	2.41289	0.171063	4.52868	0	10.6509	44.6115	0.279103	0	2.24183	0
		Summer	Male	2017	31.9258	0	0	0.0900333	0.423157	0.144053	1.64761	0.387143	1.21545	0	1.11641	0.0990366	10.939	0	13.7571	37.1928	0.198073	0.00900333	0.855316	0
	Bleda	Summer	Male	2016	22.4723	0	0	0	0.75628	0	0.0450167	1.06239	0.0900333	0	0.261097	0.0630233	27.3971	0	0.0720266	47.7627	0.0180067	0	0	0
	Bosc	Spring	Female	2016	38.7864	0	0	0	0	0.144053	0.144053	0.43216	0.198073	0	0.0990366	0.00900333	2.1698	0	5.50104	50.9499	0.10804	0	1.45854	0
		Spring	Male	2016	36.5805	0	0	0	0	1.55758	0.531197	0.252093	0.585217	0	0.32412	0	4.69974	0	9.28243	44.7285	0.279103	0	1.17944	0
	Vaixell	Summer	Female	2017	37.5799	0	0	0	0.117043	2.71901	0.24309	1.31449	0.495183	0	2.06176	0	4.88881	0	1.83668	46.9344	0.0900333	0	1.71964	0
		Summer	Male	2017	32.538	0	0.0630233	0.126047	2.30485	0	0.16206	0.40515	0.441163	0	0.5402	0	34.5188	0	1.93572	25.9206	0.45917	0.02701	0.558207	0
	Vedrà	Summer	Male	2016	29.0177	0.0180067	0.0180067	0.00900333	1.03538	0.0180067	1.14342	0.711263	0.342127	0	0.252093	0.0360133	9.00333	0	12.4066	44.0803	0.558207	0	1.3505	0
	Espardell	Summer	Female	2016	49.1042	0	0	0.00900333	0.963356	0.0900333	0.0450167	0.342127	0.37814	0	0.35113	0	4.51967	0	2.12479	41.5324	0.0990366	0	0.441163	0
		Spring	Female	2017	35.9683	0	0	0	0.37814	0.0720266	0	0.70226	0.441163	0	0	0.02701	15.2156	0	5.00585	41.1632	0.0630233	0	0.963356	0
		Spring	Male	2017	23.8138	0	0	0	1.37751	0.24309	0.117043	0.774286	0.441163	0	0.576213	0.00900333	14.6304	0	12.9738	44.3684	0.13505	0.0180067	0.522193	0
	Formentera	Spring	Female	2017	26.6409	0	0	0	0	0.0360133	0.00900333	0.51319	0.396147	0	0.990366	0	16.8542	0	6.68948	47.2675	0.0180067	0	0.585217	0
		Spring	Male	2017	22.4093	0	0.02701	0	0	0.441163	0.0450167	0.342127	0.927343	0	1.30548	0	17.2324	0	10.3358	43.9002	0.0900333	0	2.94409	0
	Ibiza	Spring	Female	2016	28.9997	0	0.00900333	0	0	0.171063	0.117043	2.11578	0.29711	0	0.153057	0.0180067	7.40074	0	5.1409	54.155	0.261097	0.0180067	1.14342	0
		Spring	Male	2016	21.3289	0	0	0.423157	0	0.234087	0.05402	21.1218	2.4399	0	0.468173	0.153057	11.7674	0	5.11389	35.8693	0.37814	0	0.64824	0
	Na Gorra	Summer	Female	2016	32.1149	0	0.00900333	0.144053	0.171063	0.414153	0.51319	1.05339	0.738273	0	0.738273	0.0450167	4.37562	0	6.95958	50.0855	1.32349	0	1.31449	0
		Summer	Male	2016	33.9516	0	0.08103	0	0.315117	0.0720266	0.882326	0.369137	0.495183	0	0.450167	0	4.00648	0	7.76087	48.1498	0.558207	0	2.90808	0
		Spring	Female	2017	36.1034	0	0	0	0.37814	0.630233	0.342127	0.0630233	0.29711	0	0.900333	0.05402	6.7525	0	6.30233	39.8217	1.36851	0	6.98659	0
		Spring	Male	2017	34.9869	0	0	0.0180067	0.18907	0.0630233	0.558207	0.171063	0.16206	0	1.3505	0.00900333	5.6631	0	8.96732	44.4314	1.28748	0	2.14279	0
	St. Josep	Spring	Female	2016	31.6017	0	0	0	0	0.21608	0.0990366	0.198073	0.252093	0	0.423157	0	2.05276	0	4.50167	59.9442	0	0	0.711263	0
		Spring	Male	2016	34.7709	0	0	0	0	0.40515	0	0.67525	1.26947	0	0.21608	0	3.28622	0	2.49392	54.4972	0.144053	0	2.24183	0
