# Supplementary material for: Faecal Microbiota Divergence in Allopatric Populations of Podarcis lilfordi and P. pityusensis, Two Lizard Species Endemic to the Balearic Islands
Source: Microb Ecol. 2022 Apr 28;85(4):1564–77. doi: 10.1007/s00248-022-02019-3 (PMC10167182; doi:10.1007/s00248-022-02019-3)
Supplement: Supplementary file 8 — Supplementary file8 (XLSX 63 KB) [file 248_2022_2019_MOESM8_ESM.xlsx]

## Sheet: Table S5a
Table S5a: Distance matrix of differences in number of pooled faecal pellets among samples
	A1	A2	A3	A4	A5	A6	B1	B2	B3	B4	B5	B6	C1	C2	C3	C4	C5	C6	D1	D2	D3	D4	D5	D6	E1	E2	E3	E4	E5	E6	F1	F2	F3	F4	F5	F6	G1	G2	G3	G4	G5	G6	H1	H2	H3	H4	H5	H6
A1	0
A2	2	0
A3	1	1	0
A4	5	3	4	0
A5	5	3	4	0	0
A6	0	2	1	5	5	0
B1	1	3	2	6	6	1	0
B2	1	1	0	4	4	1	2	0
B3	2	0	1	3	3	2	3	1	0
B4	3	1	2	2	2	3	4	2	1	0
B5	1	3	2	6	6	1	0	2	3	4	0
B6	1	1	0	4	4	1	2	0	1	2	2	0
C1	2	0	1	3	3	2	3	1	0	1	3	1	0
C2	1	1	0	4	4	1	2	0	1	2	2	0	1	0
C3	2	0	1	3	3	2	3	1	0	1	3	1	0	1	0
C4	1	1	0	4	4	1	2	0	1	2	2	0	1	0	1	0
C5	5	3	4	0	0	5	6	4	3	2	6	4	3	4	3	4	0
C6	3	1	2	2	2	3	4	2	1	0	4	2	1	2	1	2	2	0
D1	10	8	9	5	5	10	11	9	8	7	11	9	8	9	8	9	5	7	0
D2	1	1	0	4	4	1	2	0	1	2	2	0	1	0	1	0	4	2	9	0
D3	2	0	1	3	3	2	3	1	0	1	3	1	0	1	0	1	3	1	8	1	0
D4	3	1	2	2	2	3	4	2	1	0	4	2	1	2	1	2	2	0	7	2	1	0
D5	2	0	1	3	3	2	3	1	0	1	3	1	0	1	0	1	3	1	8	1	0	1	0
D6	2	4	3	7	7	2	1	3	4	5	1	3	4	3	4	3	7	5	12	3	4	5	4	0
E1	8	6	7	3	3	8	9	7	6	5	9	7	6	7	6	7	3	5	2	7	6	5	6	10	0
E2	3	1	2	2	2	3	4	2	1	0	4	2	1	2	1	2	2	0	7	2	1	0	1	5	5	0
E3	0	2	1	5	5	0	1	1	2	3	1	1	2	1	2	1	5	3	10	1	2	3	2	2	8	3	0
E4	4	2	3	1	1	4	5	3	2	1	5	3	2	3	2	3	1	1	6	3	2	1	2	6	4	1	4	0
E5	2	0	1	3	3	2	3	1	0	1	3	1	0	1	0	1	3	1	8	1	0	1	0	4	6	1	2	2	0
E6	1	3	2	6	6	1	0	2	3	4	0	2	3	2	3	2	6	4	11	2	3	4	3	1	9	4	1	5	3	0
F1	0	2	1	5	5	0	1	1	2	3	1	1	2	1	2	1	5	3	10	1	2	3	2	2	8	3	0	4	2	1	0
F2	4	2	3	1	1	4	5	3	2	1	5	3	2	3	2	3	1	1	6	3	2	1	2	6	4	1	4	0	2	5	4	0
F3	2	0	1	3	3	2	3	1	0	1	3	1	0	1	0	1	3	1	8	1	0	1	0	4	6	1	2	2	0	3	2	2	0
F4	9	7	8	4	4	9	10	8	7	6	10	8	7	8	7	8	4	6	1	8	7	6	7	11	1	6	9	5	7	10	9	5	7	0
F5	1	3	2	6	6	1	0	2	3	4	0	2	3	2	3	2	6	4	11	2	3	4	3	1	9	4	1	5	3	0	1	5	3	10	0
F6	2	4	3	7	7	2	1	3	4	5	1	3	4	3	4	3	7	5	12	3	4	5	4	0	10	5	2	6	4	1	2	6	4	11	1	0
G1	0	2	1	5	5	0	1	1	2	3	1	1	2	1	2	1	5	3	10	1	2	3	2	2	8	3	0	4	2	1	0	4	2	9	1	2	0
G2	3	1	2	2	2	3	4	2	1	0	4	2	1	2	1	2	2	0	7	2	1	0	1	5	5	0	3	1	1	4	3	1	1	6	4	5	3	0
G3	2	0	1	3	3	2	3	1	0	1	3	1	0	1	0	1	3	1	8	1	0	1	0	4	6	1	2	2	0	3	2	2	0	7	3	4	2	1	0
G4	13	11	12	8	8	13	14	12	11	10	14	12	11	12	11	12	8	10	3	12	11	10	11	15	5	10	13	9	11	14	13	9	11	4	14	15	13	10	11	0
G5	1	3	2	6	6	1	0	2	3	4	0	2	3	2	3	2	6	4	11	2	3	4	3	1	9	4	1	5	3	0	1	5	3	10	0	1	1	4	3	14	0
G6	1	3	2	6	6	1	0	2	3	4	0	2	3	2	3	2	6	4	11	2	3	4	3	1	9	4	1	5	3	0	1	5	3	10	0	1	1	4	3	14	0	0
H1	1	3	2	6	6	1	0	2	3	4	0	2	3	2	3	2	6	4	11	2	3	4	3	1	9	4	1	5	3	0	1	5	3	10	0	1	1	4	3	14	0	0	0
H2	3	1	2	2	2	3	4	2	1	0	4	2	1	2	1	2	2	0	7	2	1	0	1	5	5	0	3	1	1	4	3	1	1	6	4	5	3	0	1	10	4	4	4	0
H3	1	3	2	6	6	1	0	2	3	4	0	2	3	2	3	2	6	4	11	2	3	4	3	1	9	4	1	5	3	0	1	5	3	10	0	1	1	4	3	14	0	0	0	4	0
H4	6	4	5	1	1	6	7	5	4	3	7	5	4	5	4	5	1	3	4	5	4	3	4	8	2	3	6	2	4	7	6	2	4	3	7	8	6	3	4	7	7	7	7	3	7	0
H5	1	1	0	4	4	1	2	0	1	2	2	0	1	0	1	0	4	2	9	0	1	2	1	3	7	2	1	3	1	2	1	3	1	8	2	3	1	2	1	12	2	2	2	2	2	5	0
H6	2	4	3	7	7	2	1	3	4	5	1	3	4	3	4	3	7	5	12	3	4	5	4	0	10	5	2	6	4	1	2	6	4	11	1	0	2	5	4	15	1	1	1	5	1	8	3	0

## Sheet: Table S5b
Table S5b: Unweighted UniFrac matrix from the entire dataset.
	A1	A2	A3	A4	A5	A6	B1	B2	B3	B4	B5	B6	C1	C2	C3	C4	C5	C6	D1	D2	D3	D4	D5	D6	E1	E2	E3	E4	E5	E6	F1	F2	F3	F4	F5	F6	G1	G2	G3	G4	G5	G6	H1	H2	H3	H4	H5	H6
A1	0.0000000
A2	0.6557300	0.0000000
A3	0.7504298	0.7516465	0.0000000
A4	0.6321536	0.5249680	0.7594865	0.0000000
A5	0.6982399	0.5708459	0.7286614	0.6230749	0.0000000
A6	0.6390524	0.5697983	0.6405645	0.6105041	0.5736428	0.0000000
B1	0.6947835	0.7691322	0.7762546	0.7666295	0.7827543	0.7235469	0.0000000
B2	0.7202293	0.6323756	0.7530669	0.6639274	0.6925851	0.6781681	0.7700374	0.0000000
B3	0.6794576	0.6336196	0.7755675	0.6064212	0.6462133	0.6355650	0.7383734	0.6867688	0.0000000
B4	0.6758558	0.6731524	0.7528937	0.6097757	0.7068165	0.6551347	0.7343882	0.6299979	0.6886222	0.0000000
B5	0.7817548	0.7723432	0.6673696	0.7808161	0.7374959	0.7160572	0.7724198	0.7287160	0.8205881	0.7692626	0.0000000
B6	0.6547087	0.6052840	0.6236973	0.6494614	0.5910182	0.5556991	0.7569641	0.6599946	0.6895685	0.6897090	0.7237039	0.0000000
C1	0.6264071	0.6940074	0.6773397	0.6933668	0.7007715	0.6175252	0.6711624	0.7122613	0.6752291	0.7132731	0.7567672	0.6255416	0.0000000
C2	0.6893308	0.6069504	0.7332892	0.6136909	0.6427694	0.6268717	0.7582608	0.5805122	0.6798539	0.6275234	0.7104621	0.6583938	0.7087750	0.0000000
C3	0.6691846	0.6059285	0.7671457	0.6094473	0.6400973	0.6439593	0.7390015	0.6956050	0.5028228	0.6565865	0.8102268	0.6761645	0.6844426	0.6644422	0.0000000
C4	0.6676265	0.6345172	0.7799442	0.5947072	0.6771450	0.6332519	0.7171159	0.5989964	0.6749862	0.5129642	0.7725533	0.6681521	0.7025193	0.5735788	0.6789483	0.0000000
C5	0.6911467	0.6354513	0.6495686	0.6212266	0.5720169	0.5686428	0.7743259	0.6192595	0.6777516	0.6058369	0.6595281	0.5709895	0.6707827	0.5887092	0.6585577	0.6373264	0.0000000
C6	0.7058295	0.6341132	0.6802436	0.6487865	0.6396162	0.5896285	0.7674969	0.6870201	0.6821539	0.7008684	0.7306716	0.5544434	0.7037913	0.6895537	0.6540313	0.7057643	0.6341592	0.0000000
D1	0.6368582	0.5554503	0.7618601	0.5660404	0.6143164	0.5972959	0.7379764	0.6957950	0.5149322	0.6447759	0.8066114	0.6560436	0.6759820	0.6926014	0.4809030	0.6478462	0.6619921	0.6774225	0.0000000
D2	0.8071116	0.8461739	0.7555806	0.8275899	0.8564949	0.8161698	0.7967357	0.8427906	0.8650349	0.8344963	0.8359287	0.8087446	0.7876035	0.8328340	0.8638729	0.8280527	0.8155725	0.8152152	0.8609264	0.0000000
D3	0.6984860	0.7342509	0.7852313	0.7469061	0.7469500	0.7122768	0.6817755	0.7693399	0.6967062	0.6856338	0.7784712	0.7167424	0.7194009	0.7572783	0.7117921	0.7123957	0.7260908	0.7514571	0.6976867	0.8218576	0.0000000
D4	0.6563516	0.6327011	0.6579511	0.6210404	0.6466284	0.5809272	0.7067825	0.6568528	0.6639553	0.6793571	0.6782520	0.5880684	0.6260155	0.5880095	0.6647841	0.6681589	0.5543049	0.6453045	0.6552278	0.8035090	0.7124019	0.0000000
D5	0.7160479	0.6429674	0.6656207	0.6764292	0.6466097	0.6035003	0.7594478	0.7059969	0.7302867	0.7302893	0.7020619	0.5748730	0.6922553	0.6512476	0.6986356	0.7154628	0.6397234	0.6586406	0.6987538	0.7967295	0.7308955	0.6294616	0.0000000
D6	0.7156488	0.7326384	0.6535513	0.7110644	0.7234328	0.5710735	0.7619867	0.7252369	0.7044466	0.6862508	0.6556486	0.6458173	0.6597175	0.6984102	0.6789028	0.7115417	0.6209600	0.6647572	0.7235252	0.8017978	0.7285039	0.6154466	0.6901599	0.0000000
E1	0.6645323	0.6190498	0.7931872	0.6295314	0.6375841	0.6514841	0.7610085	0.7147226	0.5425497	0.6924902	0.8257553	0.7068564	0.6886246	0.6953805	0.5366957	0.6842370	0.6968352	0.7062688	0.4819388	0.8688944	0.7330178	0.7041862	0.7306405	0.7555882	0.0000000
E2	0.7149408	0.7548982	0.6913719	0.7443445	0.7611043	0.6941107	0.6930702	0.7165226	0.7622042	0.7509224	0.7519641	0.7039117	0.6591006	0.7210388	0.7659301	0.7481123	0.7209975	0.7479484	0.7732191	0.6707081	0.7436857	0.6785125	0.7203480	0.7295690	0.7789768	0.0000000
E3	0.7854310	0.8151735	0.8202320	0.8008219	0.8341474	0.7819365	0.7724858	0.8555468	0.7548848	0.7872005	0.8336694	0.8270821	0.7995913	0.8303312	0.7893405	0.8103628	0.8493393	0.8217048	0.7799247	0.8595772	0.7128392	0.7723370	0.8175813	0.7918762	0.8058925	0.8380399	0.0000000
E4	0.6545521	0.6670843	0.6972783	0.6601184	0.6946869	0.6220299	0.7236865	0.6312774	0.6829721	0.7123645	0.7186566	0.6302814	0.6269592	0.6428649	0.7117402	0.6898528	0.6141002	0.6474989	0.6941403	0.8260165	0.7172618	0.5466074	0.6874808	0.6727361	0.7081561	0.7078963	0.7844303	0.0000000
E5	0.6815259	0.6080012	0.6632021	0.6551020	0.6575951	0.6074570	0.7428415	0.6570503	0.7139519	0.6847717	0.6546586	0.5766248	0.6724452	0.6241088	0.6761582	0.6966805	0.6153209	0.6313666	0.6750025	0.7774074	0.7301740	0.5930237	0.5478911	0.6765173	0.7062702	0.6730687	0.8338480	0.6589904	0.0000000
E6	0.7315617	0.7095515	0.6509112	0.7195011	0.7169877	0.6276756	0.7313670	0.7388570	0.7490163	0.7619300	0.6724223	0.6399153	0.6751091	0.7173856	0.7388791	0.7604416	0.6661218	0.6624817	0.7177695	0.7791355	0.7567315	0.6034522	0.6753607	0.6200164	0.7821774	0.6923238	0.8158335	0.6639399	0.6487247	0.0000000
F1	0.8291138	0.8116031	0.6874949	0.8167262	0.7798005	0.7692440	0.8405159	0.7954252	0.8112337	0.8153028	0.7423410	0.7509708	0.7916956	0.7770517	0.7943290	0.8234864	0.7288158	0.7886311	0.8071561	0.8507486	0.8549941	0.7478952	0.7652915	0.7482938	0.8311258	0.7868860	0.8811761	0.8180583	0.7241600	0.7555596	0.0000000
F2	0.6821598	0.6603258	0.7082935	0.6883404	0.6813403	0.5823599	0.7126426	0.7305799	0.7197442	0.7509518	0.7618527	0.6113516	0.6349214	0.7080136	0.7055498	0.7261959	0.6783348	0.6582683	0.6768689	0.8146539	0.7315153	0.6257831	0.6521081	0.7044730	0.7214293	0.7093052	0.8225206	0.6359142	0.6365545	0.6134559	0.7949973	0.0000000
F3	0.5718674	0.6827260	0.7840714	0.6647237	0.7095215	0.6218468	0.6548853	0.6688578	0.6492772	0.6398563	0.7896532	0.7068201	0.6619265	0.6543144	0.6693586	0.6416625	0.6565276	0.6948375	0.6818429	0.8313590	0.6918064	0.6945008	0.7224990	0.7080301	0.6829778	0.7012349	0.7731660	0.6015717	0.7017055	0.7503591	0.8518710	0.6827070	0.0000000
F4	0.6679454	0.6224660	0.6587947	0.6294715	0.6342172	0.5235417	0.7083698	0.6321511	0.6428092	0.5968574	0.6624322	0.6021525	0.5989670	0.5672732	0.6162086	0.6072124	0.5198048	0.6297517	0.6513170	0.8090881	0.6850982	0.4984246	0.6251884	0.5812545	0.6592550	0.6656820	0.7668619	0.5525951	0.6052355	0.6476345	0.7448225	0.6376655	0.6232279	0.0000000
F5	0.6924644	0.6809108	0.7050835	0.6876045	0.6703749	0.5986033	0.7750966	0.7023077	0.7199472	0.7073575	0.7482492	0.6201891	0.7257575	0.6749448	0.7143027	0.6788009	0.6551050	0.7042487	0.7098823	0.8213139	0.7595690	0.6567761	0.6748057	0.6783941	0.7360601	0.7365888	0.8307585	0.7060189	0.6821563	0.7154174	0.7799770	0.7111850	0.7111444	0.6521646	0.0000000
F6	0.8491166	0.7682644	0.7967016	0.7609883	0.7382422	0.7766865	0.8563218	0.7700280	0.7951752	0.7637824	0.8041573	0.7638736	0.8328566	0.7704550	0.7618922	0.7915191	0.7441668	0.7564406	0.7713416	0.9030969	0.8464234	0.7695671	0.7238811	0.7850631	0.8221157	0.8421285	0.8103822	0.7940776	0.7554383	0.8178429	0.8313648	0.8262556	0.8339829	0.7685449	0.8092017	0.0000000
G1	0.7126674	0.7151639	0.5798147	0.7200426	0.6743820	0.6520865	0.7825356	0.7360536	0.7465715	0.7422577	0.6666582	0.6581742	0.7095275	0.7020606	0.7350872	0.7260477	0.6620500	0.6911351	0.7204972	0.8018916	0.7714404	0.6260045	0.6648553	0.6781660	0.7693183	0.7145275	0.8228994	0.6937578	0.6689797	0.6749483	0.6066119	0.6817273	0.7709603	0.6577138	0.6880600	0.7746993	0.0000000
G2	0.6614834	0.6310957	0.6456695	0.6738753	0.6411042	0.5357520	0.7198716	0.6856040	0.6921303	0.7023488	0.7141184	0.5806478	0.5656487	0.6810922	0.6530603	0.6841845	0.6361955	0.6291556	0.6424743	0.7975329	0.7222248	0.6119113	0.6492588	0.6335090	0.6784290	0.6855174	0.7890324	0.6455785	0.6241700	0.6502094	0.7574951	0.5923748	0.6842016	0.5409527	0.6554935	0.8056641	0.6713908	0.0000000
G3	0.5222860	0.6224886	0.7154554	0.6111703	0.6514722	0.5865020	0.6815038	0.6964484	0.6438107	0.6803216	0.7825129	0.6545993	0.5811214	0.6448973	0.6325171	0.6403812	0.6704847	0.6640121	0.6014423	0.8216942	0.7175992	0.6365607	0.6877047	0.7017411	0.6324321	0.6990086	0.7812119	0.6672625	0.6882450	0.7329696	0.8072401	0.6307401	0.5568861	0.6304053	0.6909318	0.8193469	0.7053143	0.5988495	0.0000000
G4	0.6509616	0.6160066	0.6790339	0.6560815	0.6129907	0.5387331	0.7510648	0.6931256	0.6602062	0.6745503	0.7670358	0.5955152	0.6322510	0.6348510	0.6365805	0.6706945	0.6054249	0.6651032	0.5969372	0.8275835	0.7360227	0.5686937	0.6507084	0.6638088	0.6378717	0.7343684	0.7994627	0.6350203	0.6545903	0.6804680	0.7594482	0.6380635	0.6907360	0.5357068	0.6522695	0.7920484	0.6565728	0.5756340	0.5966299	0.0000000
G5	0.6510748	0.6300805	0.7205730	0.6299476	0.6509738	0.5930659	0.7321387	0.7016527	0.6817559	0.7230156	0.7621426	0.6246197	0.6709611	0.6836929	0.6696880	0.7059532	0.6404849	0.6509337	0.6470020	0.8246949	0.7556819	0.6361618	0.6774874	0.6834630	0.6775255	0.7381965	0.8142057	0.6717832	0.6459371	0.6886540	0.7878133	0.6728022	0.7139494	0.6522345	0.6549236	0.7944805	0.6913698	0.6079148	0.6270761	0.6246110	0.0000000
G6	0.7052334	0.6295791	0.7810761	0.6791592	0.6650870	0.6817840	0.8136415	0.7593941	0.6384997	0.7629948	0.8321985	0.7159491	0.7219514	0.7326481	0.6599718	0.7597351	0.7471419	0.7157971	0.6015937	0.8775003	0.8067217	0.7107913	0.7511769	0.7718561	0.6381734	0.8052093	0.8337868	0.7359318	0.7264623	0.7704253	0.8379282	0.7150288	0.7587540	0.7142077	0.7597069	0.8304593	0.7544389	0.6881416	0.6660393	0.6629845	0.6963017	0.0000000
H1	0.6734082	0.5151392	0.7379012	0.5560928	0.6350424	0.6059998	0.7809253	0.6710938	0.6774852	0.6453264	0.7820652	0.6311803	0.6940854	0.6194598	0.6416325	0.6270684	0.6456774	0.6795504	0.6247725	0.8448976	0.7587569	0.6571056	0.6761332	0.7295256	0.6367399	0.7514477	0.8443075	0.6844629	0.6557561	0.7636910	0.7944896	0.7062116	0.6915643	0.6266694	0.6889498	0.7753662	0.7217340	0.6657824	0.6406141	0.6460123	0.6704416	0.6979411	0.0000000
H2	0.7388460	0.7540531	0.4626407	0.7459277	0.7331670	0.6579402	0.7300545	0.7330441	0.7654691	0.7580303	0.6594106	0.6546659	0.6500887	0.7167832	0.7529193	0.7741321	0.6663345	0.6793708	0.7539719	0.7716878	0.7736498	0.6418125	0.6732905	0.6133884	0.7991634	0.6739103	0.8383130	0.6804565	0.6672531	0.6316464	0.6973568	0.6830112	0.7463045	0.6537916	0.7097053	0.8190882	0.5894097	0.6278390	0.6933824	0.6793465	0.6866119	0.7638123	0.7469395	0.0000000
H3	0.7114898	0.6347503	0.7937408	0.5571278	0.7051114	0.6825278	0.7920251	0.6894902	0.6856843	0.6296980	0.7867512	0.7014168	0.7878232	0.6434817	0.6804917	0.6400731	0.6556733	0.7098058	0.6558650	0.8645146	0.7572944	0.6672477	0.7365518	0.7351485	0.7403847	0.7926064	0.8176777	0.7105876	0.6684376	0.7676454	0.8309391	0.7417267	0.7187981	0.6828815	0.7485459	0.7432690	0.7521862	0.7571384	0.6929915	0.7113698	0.6964918	0.7415301	0.6442306	0.7745026	0.0000000
H4	0.6742898	0.5379054	0.7182925	0.5757624	0.4427740	0.5490436	0.7706523	0.6498609	0.6333750	0.6629986	0.7252084	0.6007538	0.6696162	0.6009077	0.6214266	0.6622045	0.5389898	0.6174586	0.5942186	0.8507506	0.7570493	0.6135583	0.6423092	0.7087836	0.6294231	0.7370925	0.8251148	0.6334332	0.6277172	0.7129652	0.7876180	0.6786248	0.6597897	0.5632009	0.6618603	0.7317694	0.6765183	0.6428252	0.6332208	0.5792505	0.6713381	0.6555151	0.6021965	0.7209301	0.6860683	0.0000000
H5	0.6810759	0.6465109	0.6149930	0.6673815	0.6358996	0.5027165	0.7195924	0.6980697	0.6991792	0.6810523	0.6856117	0.5794308	0.6112908	0.6836527	0.7024091	0.6916150	0.6005052	0.6257196	0.6574069	0.7780839	0.7408383	0.5626668	0.6230593	0.6040258	0.7094078	0.7052203	0.8164769	0.6368221	0.6315763	0.5947008	0.7536429	0.6358694	0.7024539	0.5859677	0.6276327	0.7991843	0.6311204	0.5578270	0.6126961	0.5760232	0.6222889	0.6983854	0.6651748	0.5923594	0.7089248	0.6182443	0.0000000
H6	0.8445691	0.8502996	0.7731597	0.8614537	0.8435124	0.8058183	0.8218130	0.8315923	0.8090476	0.8595640	0.7595402	0.8244246	0.7867375	0.8362697	0.8146265	0.8762496	0.8469244	0.8145951	0.8284308	0.8944788	0.8524213	0.7928403	0.8022216	0.7950432	0.8393514	0.8157118	0.8172069	0.7915737	0.7620943	0.7973792	0.8033388	0.8054369	0.8462198	0.7842286	0.8480170	0.7889501	0.7884461	0.7831251	0.8308133	0.8308714	0.8417352	0.8226893	0.8598198	0.7786517	0.8607920	0.8368206	0.8084935	0.0000000

## Sheet: Table S5c
Table S5c: Spring dataset Unweighted UniFrac matrix.
	A3	A6	B3	B6	C3	C6	D2	D5	D6	E2	E5	E6	F2	F5	G2	G5	H2	H5
A3	0.0000000
A6	0.6405645	0.0000000
B3	0.7755675	0.6355650	0.0000000
B6	0.6236973	0.5556991	0.6895685	0.0000000
C3	0.7671457	0.6439593	0.5028228	0.6761645	0.0000000
C6	0.6802436	0.5896285	0.6821539	0.5544434	0.6540313	0.0000000
D2	0.7555806	0.8161698	0.8650349	0.8087446	0.8638729	0.8152152	0.0000000
D5	0.6656207	0.6035003	0.7302867	0.5748730	0.6986356	0.6586406	0.7967295	0.0000000
D6	0.6535513	0.5710735	0.7044466	0.6458173	0.6789028	0.6647572	0.8017978	0.6901599	0.0000000
E2	0.6913719	0.6941107	0.7622042	0.7039117	0.7659301	0.7479484	0.6707081	0.7203480	0.7295690	0.0000000
E5	0.6632021	0.6074570	0.7139519	0.5766248	0.6761582	0.6313666	0.7774074	0.5478911	0.6765173	0.6730687	0.0000000
E6	0.6509112	0.6276756	0.7490163	0.6399153	0.7388791	0.6624817	0.7791355	0.6753607	0.6200164	0.6923238	0.6487247	0.0000000
F2	0.7082935	0.5823599	0.7197442	0.6113516	0.7055498	0.6582683	0.8146539	0.6521081	0.7044730	0.7093052	0.6365545	0.6134559	0.0000000
F5	0.7050835	0.5986033	0.7199472	0.6201891	0.7143027	0.7042487	0.8213139	0.6748057	0.6783941	0.7365888	0.6821563	0.7154174	0.7111850	0.0000000
G2	0.6456695	0.5357520	0.6921303	0.5806478	0.6530603	0.6291556	0.7975329	0.6492588	0.6335090	0.6855174	0.6241700	0.6502094	0.5923748	0.6554935	0.0000000
G5	0.7205730	0.5930659	0.6817559	0.6246197	0.6696880	0.6509337	0.8246949	0.6774874	0.6834630	0.7381965	0.6459371	0.6886540	0.6728022	0.6549236	0.6079148	0.0000000
H2	0.4626407	0.6579402	0.7654691	0.6546659	0.7529193	0.6793708	0.7716878	0.6732905	0.6133884	0.6739103	0.6672531	0.6316464	0.6830112	0.7097053	0.6278390	0.6866119	0.0000000
H5	0.6149930	0.5027165	0.6991792	0.5794308	0.7024091	0.6257196	0.7780839	0.6230593	0.6040258	0.7052203	0.6315763	0.5947008	0.6358694	0.6276327	0.5578270	0.6222889	0.5923594	0.0000000

## Sheet: Table S5d
Table S5d: Summer Unweighted UniFrac matrix.
	A1	A4	A5	B1	B4	C1	C4	D1	D3	E1	E3	F1	F3	F4	F6	G1	G3	G4	G6	H3	H4	H6
A1	0.0000000
A4	0.6321536	0.0000000
A5	0.6982399	0.6230749	0.0000000
B1	0.6947835	0.7666295	0.7827543	0.0000000
B4	0.6758558	0.6097757	0.7068165	0.7343882	0.0000000
C1	0.6264071	0.6933668	0.7007715	0.6711624	0.7132731	0.0000000
C4	0.6676265	0.5947072	0.6771450	0.7171159	0.5129642	0.7025193	0.0000000
D1	0.6368582	0.5660404	0.6143164	0.7379764	0.6447759	0.6759820	0.6478462	0.0000000
D3	0.6984860	0.7469061	0.7469500	0.6817755	0.6856338	0.7194009	0.7123957	0.6976867	0.0000000
E1	0.6645323	0.6295314	0.6375841	0.7610085	0.6924902	0.6886246	0.6842370	0.4819388	0.7330178	0.0000000
E3	0.7854310	0.8008219	0.8341474	0.7724858	0.7872005	0.7995913	0.8103628	0.7799247	0.7128392	0.8058925	0.0000000
F1	0.8291138	0.8167262	0.7798005	0.8405159	0.8153028	0.7916956	0.8234864	0.8071561	0.8549941	0.8311258	0.8811761	0.0000000
F3	0.5718674	0.6647237	0.7095215	0.6548853	0.6398563	0.6619265	0.6416625	0.6818429	0.6918064	0.6829778	0.7731660	0.8518710	0.0000000
F4	0.6679454	0.6294715	0.6342172	0.7083698	0.5968574	0.5989670	0.6072124	0.6513170	0.6850982	0.6592550	0.7668619	0.7448225	0.6232279	0.0000000
F6	0.8491166	0.7609883	0.7382422	0.8563218	0.7637824	0.8328566	0.7915191	0.7713416	0.8464234	0.8221157	0.8103822	0.8313648	0.8339829	0.7685449	0.0000000
G1	0.7126674	0.7200426	0.6743820	0.7825356	0.7422577	0.7095275	0.7260477	0.7204972	0.7714404	0.7693183	0.8228994	0.6066119	0.7709603	0.6577138	0.7746993	0.0000000
G3	0.5222860	0.6111703	0.6514722	0.6815038	0.6803216	0.5811214	0.6403812	0.6014423	0.7175992	0.6324321	0.7812119	0.8072401	0.5568861	0.6304053	0.8193469	0.7053143	0.0000000
G4	0.6509616	0.6560815	0.6129907	0.7510648	0.6745503	0.6322510	0.6706945	0.5969372	0.7360227	0.6378717	0.7994627	0.7594482	0.6907360	0.5357068	0.7920484	0.6565728	0.5966299	0.0000000
G6	0.7052334	0.6791592	0.6650870	0.8136415	0.7629948	0.7219514	0.7597351	0.6015937	0.8067217	0.6381734	0.8337868	0.8379282	0.7587540	0.7142077	0.8304593	0.7544389	0.6660393	0.6629845	0.0000000
H3	0.7114898	0.5571278	0.7051114	0.7920251	0.6296980	0.7878232	0.6400731	0.6558650	0.7572944	0.7403847	0.8176777	0.8309391	0.7187981	0.6828815	0.7432690	0.7521862	0.6929915	0.7113698	0.7415301	0.0000000
H4	0.6742898	0.5757624	0.4427740	0.7706523	0.6629986	0.6696162	0.6622045	0.5942186	0.7570493	0.6294231	0.8251148	0.7876180	0.6597897	0.5632009	0.7317694	0.6765183	0.6332208	0.5792505	0.6555151	0.6860683	0.0000000
H6	0.8445691	0.8614537	0.8435124	0.8218130	0.8595640	0.7867375	0.8762496	0.8284308	0.8524213	0.8393514	0.8172069	0.8033388	0.8462198	0.7842286	0.7889501	0.7884461	0.8308133	0.8308714	0.8226893	0.8607920	0.8368206	0.0000000

## Sheet: Table S5e
Table S5e: Autumn Unweighted UniFrac matrix.
	A2	B2	B5	C2	C5	D4	E4	H1
A2	0.0000000
B2	0.6323756	0.0000000
B5	0.7723432	0.7287160	0.0000000
C2	0.6069504	0.5805122	0.7104621	0.0000000
C5	0.6354513	0.6192595	0.6595281	0.5887092	0.0000000
D4	0.6327011	0.6568528	0.6782520	0.5880095	0.5543049	0.0000000
E4	0.6670843	0.6312774	0.7186566	0.6428649	0.6141002	0.5466074	0.0000000
H1	0.5151392	0.6710938	0.7820652	0.6194598	0.6456774	0.6571056	0.6844629	0.0000000

## Sheet: Table S5f
Table S5f: Weighted UniFrac matrix from the entire dataset.
	A1	A2	A3	A4	A5	A6	B1	B2	B3	B4	B5	B6	C1	C2	C3	C4	C5	C6	D1	D2	D3	D4	D5	D6	E1	E2	E3	E4	E5	E6	F1	F2	F3	F4	F5	F6	G1	G2	G3	G4	G5	G6	H1	H2	H3	H4	H5	H6
A1	0.00000000
A2	0.09251875	0.00000000
A3	0.05591821	0.09789946	0.00000000
A4	0.05706352	0.08994409	0.07983568	0.00000000
A5	0.06959782	0.07748956	0.07417040	0.07279806	0.00000000
A6	0.05768212	0.07872989	0.05959309	0.06510799	0.05923513	0.00000000
B1	0.05270869	0.09784899	0.06597612	0.06907563	0.08064169	0.06232301	0.00000000
B2	0.06172181	0.09018758	0.06743237	0.06851511	0.07348486	0.06092439	0.06040784	0.00000000
B3	0.05597530	0.08454295	0.06901083	0.05785486	0.06977698	0.05466934	0.06122674	0.06438037	0.00000000
B4	0.07031021	0.08021483	0.08769245	0.06569027	0.07593073	0.07583626	0.07484200	0.06639067	0.07619759	0.00000000
B5	0.06468172	0.09389355	0.05350123	0.08228891	0.07431297	0.05199652	0.06934189	0.07562954	0.07173383	0.09251660	0.00000000
B6	0.06252407	0.08281136	0.06582669	0.07113605	0.05193615	0.05384392	0.07051210	0.06941545	0.06532236	0.07992720	0.07111610	0.00000000
C1	0.04590534	0.09278772	0.05394955	0.06711639	0.06959780	0.05470858	0.05153321	0.06390502	0.05693432	0.07431642	0.05522561	0.06422776	0.00000000
C2	0.06678198	0.07967157	0.07510525	0.06466865	0.05797572	0.05625037	0.07091294	0.05906022	0.06342952	0.06682043	0.07477938	0.05896267	0.06326617	0.00000000
C3	0.06337905	0.08381176	0.07345622	0.06225813	0.05967206	0.05984217	0.06972400	0.06502445	0.04826082	0.07618707	0.07966209	0.06163544	0.06964009	0.06241578	0.00000000
C4	0.07740723	0.08121142	0.09133566	0.07181859	0.08038953	0.07787438	0.07447883	0.06705664	0.07516788	0.04552952	0.09367763	0.08026484	0.07899323	0.06812236	0.08162002	0.00000000
C5	0.05881049	0.08949950	0.05751752	0.06649269	0.06275848	0.05341948	0.06593732	0.06184964	0.06631082	0.07560358	0.05890335	0.06268187	0.05759800	0.06670367	0.06848226	0.07851783	0.00000000
C6	0.05943284	0.08778218	0.06095174	0.06962372	0.06755201	0.04868395	0.06869865	0.06675052	0.06173488	0.08489026	0.06318913	0.05331495	0.06055332	0.06826557	0.06589360	0.08857705	0.05812237	0.00000000
D1	0.07990594	0.05942163	0.09800471	0.07960407	0.08198118	0.08020655	0.08863218	0.09214959	0.06580743	0.06983644	0.09721490	0.08360944	0.08358736	0.08374931	0.07419163	0.06902686	0.09361255	0.09432878	0.00000000
D2	0.05871288	0.11128321	0.06465963	0.08258015	0.08932436	0.06793129	0.05832926	0.08006171	0.07282854	0.09094824	0.06172447	0.08027480	0.05002469	0.07862061	0.08392803	0.09268548	0.07439988	0.07739071	0.10181081	0.00000000
D3	0.06930816	0.09169007	0.08828232	0.07167146	0.08244599	0.08234746	0.06815478	0.07878718	0.07785223	0.06126555	0.09430544	0.07874842	0.07406719	0.08243089	0.08008954	0.06286966	0.08579100	0.08718589	0.07650529	0.09222409	0.00000000
D4	0.04879383	0.08600298	0.05588371	0.06101097	0.06273789	0.04835059	0.04921181	0.06323357	0.05272863	0.07235922	0.05248395	0.05944464	0.03781378	0.05618326	0.06491417	0.07604249	0.04972037	0.05668223	0.07710537	0.05344796	0.07678260	0.00000000
D5	0.05993401	0.09412472	0.05390740	0.07565440	0.06480749	0.05262900	0.06780910	0.06712645	0.06732780	0.08308516	0.05808105	0.05783933	0.05731054	0.06940537	0.07379191	0.08599647	0.05730394	0.05690627	0.09220321	0.07066583	0.08999836	0.05197014	0.00000000
D6	0.06072779	0.09910804	0.05614755	0.08142481	0.07820282	0.05342566	0.06257447	0.07242126	0.06810855	0.08689002	0.05240432	0.07406890	0.04885150	0.07092145	0.07617218	0.08917464	0.06902103	0.06964974	0.09521943	0.06036530	0.08900260	0.04627672	0.06066049	0.00000000
E1	0.07824927	0.08112188	0.09249756	0.07488712	0.06577793	0.07143001	0.07967168	0.08272788	0.06187887	0.07818704	0.09089778	0.07151140	0.07456776	0.06609655	0.06263546	0.07771036	0.08481113	0.08647462	0.06683968	0.09284987	0.08326165	0.06945092	0.08591751	0.08841468	0.00000000
E2	0.06264911	0.09527429	0.07250755	0.07282857	0.08005003	0.06833505	0.05861919	0.07076435	0.06883022	0.06902137	0.07952890	0.07059367	0.05594722	0.07112821	0.07748737	0.06724687	0.07510581	0.07528963	0.08216374	0.06795915	0.06556221	0.05403025	0.07461844	0.06550142	0.07855792	0.00000000
E3	0.04569699	0.09164592	0.06284042	0.06457905	0.07348186	0.05460432	0.04752016	0.06597402	0.05610975	0.07337476	0.06025874	0.06593278	0.04708105	0.06377394	0.06371382	0.07853112	0.06487021	0.06492352	0.08222169	0.05614327	0.06645385	0.04532727	0.06287360	0.05452304	0.07575538	0.06347752	0.00000000
E4	0.07175888	0.07996322	0.08253118	0.08141681	0.07975538	0.07144072	0.06924743	0.08331989	0.07323717	0.07215883	0.07843858	0.07470043	0.05918598	0.07291003	0.08618929	0.07219031	0.08170542	0.08112759	0.07321698	0.07747977	0.07623823	0.04746462	0.07764643	0.07114925	0.08077683	0.04801365	0.06808775	0.00000000
E5	0.05805446	0.09072014	0.05187699	0.07637368	0.06545105	0.05266597	0.07163446	0.06689728	0.06764368	0.08724664	0.04917839	0.05726458	0.05622407	0.06930346	0.07175679	0.09235021	0.05575256	0.04821467	0.09478785	0.06931807	0.08922462	0.05423586	0.05071885	0.06672928	0.08830989	0.07923144	0.06411826	0.08141119	0.00000000
E6	0.05791177	0.10236175	0.05997486	0.07918718	0.07565208	0.05810230	0.06428250	0.07268702	0.07039248	0.08616974	0.05279582	0.07476237	0.04630333	0.07426586	0.08075009	0.09458187	0.06605616	0.06689567	0.09517270	0.05928091	0.08739194	0.04962695	0.06497708	0.05635364	0.09221430	0.06938952	0.05763578	0.07151149	0.06459997	0.00000000
F1	0.06832342	0.10799108	0.05797078	0.08856541	0.07475737	0.06867075	0.07650697	0.07874611	0.07663507	0.09518378	0.04896833	0.07907227	0.05682379	0.08074618	0.08265988	0.10132437	0.06640611	0.07815590	0.10313489	0.06565415	0.09861726	0.05781466	0.07025581	0.06447431	0.09671529	0.08114146	0.06654051	0.08431035	0.06428128	0.05120134	0.00000000
F2	0.05190571	0.09790301	0.05735448	0.07057797	0.07260852	0.05711364	0.05961299	0.07301857	0.06398765	0.08196051	0.05304313	0.06623556	0.03941179	0.07238114	0.07382323	0.08670232	0.06099661	0.06225598	0.08783147	0.05180886	0.08010718	0.04507322	0.05904764	0.05891658	0.08460385	0.06516813	0.05452744	0.06632909	0.05765987	0.04381046	0.05902540	0.00000000
F3	0.06114842	0.09283736	0.08245519	0.06505153	0.07678246	0.06090899	0.05712147	0.06692356	0.06510925	0.06184954	0.08037193	0.06994575	0.07034725	0.07250026	0.07603455	0.06368934	0.07304669	0.07473330	0.08166470	0.08197506	0.06259657	0.07019462	0.07753020	0.08077076	0.07872958	0.06864588	0.06576528	0.07663970	0.07486319	0.08376756	0.09453965	0.07311008	0.00000000
F4	0.05928669	0.08532410	0.05936604	0.06497396	0.06683757	0.05533556	0.05392802	0.05306691	0.05425680	0.07539714	0.06928750	0.06717833	0.05789430	0.06345084	0.05955153	0.07796575	0.05196964	0.05848846	0.08724246	0.07709673	0.07352786	0.05267316	0.06240730	0.06869449	0.07999022	0.06500386	0.06119722	0.07285770	0.06220258	0.06085422	0.07007620	0.06452038	0.06781178	0.00000000
F5	0.06594380	0.08684411	0.06440932	0.07329592	0.06075016	0.04818716	0.06728796	0.07242634	0.06719975	0.08431375	0.06449323	0.05496870	0.06572276	0.06178124	0.06853885	0.08312436	0.06765705	0.06302952	0.08730019	0.07506419	0.08360539	0.05455761	0.05831356	0.06424594	0.07536352	0.07599292	0.06493111	0.07504679	0.06173993	0.07448678	0.07864315	0.06576984	0.06852223	0.06768996	0.00000000
F6	0.09003432	0.08831888	0.09530016	0.09112898	0.06748330	0.08122461	0.09580626	0.09153831	0.09164109	0.08167163	0.09529949	0.07384668	0.08684197	0.07961136	0.08626971	0.08261569	0.08675426	0.09124888	0.09171131	0.10098751	0.08361881	0.08258432	0.08909420	0.09711654	0.08081934	0.08848353	0.08513441	0.08744734	0.09037473	0.09432266	0.09218055	0.09031964	0.09447102	0.08706273	0.08419446	0.00000000
G1	0.06518051	0.10595266	0.05593340	0.08564925	0.07485605	0.06918438	0.07285133	0.07970157	0.07421129	0.09385768	0.05214095	0.07559723	0.05773253	0.08087196	0.08191725	0.09809880	0.06549691	0.07480711	0.09704426	0.06661872	0.09528648	0.05645634	0.06863022	0.06630536	0.09532034	0.08178267	0.06439926	0.08158073	0.06195627	0.05693603	0.03564161	0.05394088	0.09268539	0.07065766	0.07596566	0.09035990	0.00000000
G2	0.05495147	0.09563466	0.04849140	0.07709676	0.07491539	0.05683256	0.06366015	0.07099363	0.06233987	0.08556905	0.04829639	0.06621823	0.04375049	0.07343862	0.07459960	0.09140180	0.06186744	0.06184119	0.09132319	0.05771928	0.08775468	0.04647386	0.05951016	0.05623043	0.08902951	0.06983998	0.05554273	0.06963751	0.05372231	0.04339447	0.05430690	0.04029631	0.07934137	0.06283859	0.07139154	0.09649377	0.05236981	0.00000000
G3	0.05290778	0.10287792	0.06960716	0.06991456	0.08252673	0.05965639	0.06615335	0.07640052	0.06474323	0.08584241	0.06400785	0.07695057	0.05913580	0.07551326	0.07174066	0.08746800	0.06792802	0.06938881	0.09385341	0.07336698	0.08646314	0.06344413	0.07356426	0.07489098	0.08660207	0.07981534	0.06246344	0.08862700	0.06216972	0.07461712	0.07896559	0.06462515	0.06253984	0.06859603	0.07411617	0.10618769	0.07895193	0.06802274	0.00000000
G4	0.06936146	0.08129781	0.07106669	0.06819984	0.05738582	0.05571446	0.07563481	0.07192754	0.06570020	0.07810669	0.07405264	0.05911355	0.06413482	0.06047686	0.06579984	0.07697312	0.06001385	0.06669374	0.08046788	0.08475543	0.07694167	0.05537105	0.06483088	0.07333528	0.06806634	0.06604512	0.06898051	0.06505506	0.06294635	0.07409849	0.07643135	0.06594745	0.07037226	0.05000508	0.05990813	0.07739784	0.07317972	0.06925637	0.07214787	0.00000000
G5	0.06584703	0.10370667	0.07158531	0.08314190	0.07976457	0.06572344	0.07527008	0.07816661	0.07278486	0.09451514	0.07266645	0.07713714	0.06238629	0.07514639	0.08142553	0.09286436	0.06715039	0.07622917	0.09885107	0.07370669	0.09907596	0.05872573	0.07629938	0.07629599	0.08833157	0.08840914	0.06620520	0.08992117	0.06988399	0.07354738	0.08015818	0.06706121	0.09021181	0.07577680	0.07638334	0.10205744	0.07492827	0.06927434	0.07602103	0.07836784	0.00000000
G6	0.05988859	0.09572359	0.06754222	0.07306501	0.07814949	0.05973967	0.06255185	0.07656734	0.05385167	0.08821605	0.06516315	0.07493112	0.05088532	0.07288149	0.06758366	0.08843796	0.07089413	0.07238664	0.08126338	0.06648886	0.09083181	0.05107537	0.06982485	0.06533361	0.07331345	0.07653984	0.05699008	0.07663976	0.06833513	0.06663836	0.07099830	0.05843229	0.08067129	0.06915109	0.07297182	0.09563990	0.06696538	0.05882568	0.06419688	0.07056547	0.07290974	0.00000000
H1	0.05843330	0.07228362	0.06431796	0.05217425	0.06110828	0.04788979	0.06366542	0.05793290	0.05676406	0.06729668	0.06899224	0.05735484	0.06099330	0.05256650	0.05939853	0.07028416	0.05424969	0.05843271	0.07855945	0.07523653	0.07831071	0.05241162	0.06291198	0.07095224	0.06894475	0.06950900	0.06386853	0.07596728	0.06064712	0.07483566	0.07787131	0.06928647	0.06171004	0.05947747	0.05749771	0.08340174	0.07668938	0.06902531	0.06733351	0.06246467	0.07212750	0.06597958	0.00000000
H2	0.06151659	0.10349698	0.04079581	0.08367092	0.08345171	0.06329690	0.06620971	0.07896478	0.07369298	0.09160658	0.05341601	0.07230763	0.05283019	0.07987451	0.08239152	0.09647347	0.06820388	0.06941126	0.09969611	0.05960329	0.09295386	0.05381413	0.06243472	0.05399769	0.09847303	0.07384058	0.06347964	0.07660499	0.06432578	0.04942941	0.06312864	0.05137564	0.08566229	0.06994150	0.07424399	0.10412168	0.06204911	0.04370255	0.07607244	0.07990376	0.07797929	0.06935706	0.07501425	0.00000000
H3	0.14117563	0.11953676	0.15995585	0.13066118	0.14701875	0.14574869	0.13861713	0.14284772	0.13695233	0.12153944	0.15519845	0.14910841	0.14694127	0.14516403	0.14103332	0.11016718	0.14745741	0.15786059	0.10821544	0.16824965	0.12610744	0.13798513	0.15522821	0.15719057	0.13328175	0.12893303	0.14426476	0.12589140	0.16202501	0.16273409	0.16621670	0.15241970	0.13019932	0.14430690	0.15238594	0.15082436	0.16432169	0.16225196	0.15496950	0.14538143	0.16178725	0.15351983	0.13647424	0.16764990	0.00000000
H4	0.05763978	0.07866832	0.06261237	0.06255303	0.05516620	0.05233838	0.06875159	0.06336740	0.05991056	0.08034782	0.06196726	0.06626103	0.05522561	0.05866788	0.05712610	0.08012608	0.04546217	0.06110929	0.08709973	0.07143341	0.08830303	0.05290124	0.06189761	0.06752420	0.07670606	0.07969674	0.06027975	0.08048523	0.05825404	0.06620152	0.06754367	0.05921197	0.07988582	0.05330381	0.06371617	0.07966211	0.06581980	0.06026178	0.06844022	0.05464337	0.06781186	0.06325813	0.05633582	0.06972366	0.14982352	0.00000000
H5	0.05228083	0.08734597	0.04821631	0.07070540	0.06855066	0.04600700	0.05671910	0.06590576	0.05595985	0.08126399	0.04445757	0.06249220	0.04200314	0.06727544	0.07198315	0.08079566	0.05869074	0.05844310	0.08365986	0.05684653	0.08323669	0.03820052	0.05241407	0.04277613	0.07999220	0.06725696	0.05222708	0.06490456	0.05335441	0.04875907	0.05517038	0.04518995	0.07162003	0.05977459	0.05466306	0.08731528	0.05167516	0.04123382	0.06718905	0.06338074	0.06671452	0.05161248	0.06094126	0.05010353	0.14853176	0.05633831	0.00000000
H6	0.04962822	0.09920102	0.05697674	0.07661727	0.07775734	0.05845904	0.05274129	0.07427652	0.06182646	0.08666605	0.04734705	0.06960222	0.04035147	0.07002434	0.07219414	0.09099371	0.06738261	0.06772479	0.09123308	0.04244601	0.08560336	0.04426570	0.06435540	0.05082403	0.08259823	0.06480322	0.04381668	0.06642413	0.06008091	0.04594589	0.05524752	0.04155412	0.07713046	0.06860782	0.06956122	0.09169478	0.05524852	0.04057749	0.06763481	0.07521881	0.06641355	0.05015068	0.06924254	0.04784902	0.15981841	0.06299354	0.04684279	0.00000000

## Sheet: Table S5g
Table S5g: Spring Weighted UniFrac matrix.
	A3	A6	B3	B6	C3	C6	D2	D5	D6	E2	E5	E6	F2	F5	G2	G5	H2	H5
A3	0.00000000
A6	0.05959309	0.00000000
B3	0.06901083	0.05466934	0.00000000
B6	0.06582669	0.05384392	0.06532236	0.00000000
C3	0.07345622	0.05984217	0.04826082	0.06163544	0.00000000
C6	0.06095174	0.04868395	0.06173488	0.05331495	0.06589360	0.00000000
D2	0.06465963	0.06793129	0.07282854	0.08027480	0.08392803	0.07739071	0.00000000
D5	0.05390740	0.05262900	0.06732780	0.05783933	0.07379191	0.05690627	0.07066583	0.00000000
D6	0.05614755	0.05342566	0.06810855	0.07406890	0.07617218	0.06964974	0.06036530	0.06066049	0.00000000
E2	0.07250755	0.06833505	0.06883022	0.07059367	0.07748737	0.07528963	0.06795915	0.07461844	0.06550142	0.00000000
E5	0.05187699	0.05266597	0.06764368	0.05726458	0.07175679	0.04821467	0.06931807	0.05071885	0.06672928	0.07923144	0.00000000
E6	0.05997486	0.05810230	0.07039248	0.07476237	0.08075009	0.06689567	0.05928091	0.06497708	0.05635364	0.06938952	0.06459997	0.00000000
F2	0.05735448	0.05711364	0.06398765	0.06623556	0.07382323	0.06225598	0.05180886	0.05904764	0.05891658	0.06516813	0.05765987	0.04381046	0.00000000
F5	0.06440932	0.04818716	0.06719975	0.05496870	0.06853885	0.06302952	0.07506419	0.05831356	0.06424594	0.07599292	0.06173993	0.07448678	0.06576984	0.00000000
G2	0.04849140	0.05683256	0.06233987	0.06621823	0.07459960	0.06184119	0.05771928	0.05951016	0.05623043	0.06983998	0.05372231	0.04339447	0.04029631	0.07139154	0.00000000
G5	0.07158531	0.06572344	0.07278486	0.07713714	0.08142553	0.07622917	0.07370669	0.07629938	0.07629599	0.08840914	0.06988399	0.07354738	0.06706121	0.07638334	0.06927434	0.00000000
H2	0.04079581	0.06329690	0.07369298	0.07230763	0.08239152	0.06941126	0.05960329	0.06243472	0.05399769	0.07384058	0.06432578	0.04942941	0.05137564	0.07424399	0.04370255	0.07797929	0.00000000
H5	0.04821631	0.04600700	0.05595985	0.06249220	0.07198315	0.05844310	0.05684653	0.05241407	0.04277613	0.06725696	0.05335441	0.04875907	0.04518995	0.05466306	0.04123382	0.06671452	0.05010353	0.00000000

## Sheet: Table S5h
Table S5h: Summer Weighted UniFrac matrix.
	A1	A4	A5	B1	B4	C1	C4	D1	D3	E1	E3	F1	F3	F4	F6	G1	G3	G4	G6	H3	H4	H6
A1	0.00000000
A4	0.05706352	0.00000000
A5	0.06959782	0.07279806	0.00000000
B1	0.05270869	0.06907563	0.08064169	0.00000000
B4	0.07031021	0.06569027	0.07593073	0.07484200	0.00000000
C1	0.04590534	0.06711639	0.06959780	0.05153321	0.07431642	0.00000000
C4	0.07740723	0.07181859	0.08038953	0.07447883	0.04552952	0.07899323	0.00000000
D1	0.07990594	0.07960407	0.08198118	0.08863218	0.06983644	0.08358736	0.06902686	0.00000000
D3	0.06930816	0.07167146	0.08244599	0.06815478	0.06126555	0.07406719	0.06286966	0.07650529	0.00000000
E1	0.07824927	0.07488712	0.06577793	0.07967168	0.07818704	0.07456776	0.07771036	0.06683968	0.08326165	0.00000000
E3	0.04569699	0.06457905	0.07348186	0.04752016	0.07337476	0.04708105	0.07853112	0.08222169	0.06645385	0.07575538	0.00000000
F1	0.06832342	0.08856541	0.07475737	0.07650697	0.09518378	0.05682379	0.10132437	0.10313489	0.09861726	0.09671529	0.06654051	0.00000000
F3	0.06114842	0.06505153	0.07678246	0.05712147	0.06184954	0.07034725	0.06368934	0.08166470	0.06259657	0.07872958	0.06576528	0.09453965	0.00000000
F4	0.05928669	0.06497396	0.06683757	0.05392802	0.07539714	0.05789430	0.07796575	0.08724246	0.07352786	0.07999022	0.06119722	0.07007620	0.06781178	0.00000000
F6	0.09003432	0.09112898	0.06748330	0.09580626	0.08167163	0.08684197	0.08261569	0.09171131	0.08361881	0.08081934	0.08513441	0.09218055	0.09447102	0.08706273	0.00000000
G1	0.06518051	0.08564925	0.07485605	0.07285133	0.09385768	0.05773253	0.09809880	0.09704426	0.09528648	0.09532034	0.06439926	0.03564161	0.09268539	0.07065766	0.09035990	0.00000000
G3	0.05290778	0.06991456	0.08252673	0.06615335	0.08584241	0.05913580	0.08746800	0.09385341	0.08646314	0.08660207	0.06246344	0.07896559	0.06253984	0.06859603	0.10618769	0.07895193	0.00000000
G4	0.06936146	0.06819984	0.05738582	0.07563481	0.07810669	0.06413482	0.07697312	0.08046788	0.07694167	0.06806634	0.06898051	0.07643135	0.07037226	0.05000508	0.07739784	0.07317972	0.07214787	0.00000000
G6	0.05988859	0.07306501	0.07814949	0.06255185	0.08821605	0.05088532	0.08843796	0.08126338	0.09083181	0.07331345	0.05699008	0.07099830	0.08067129	0.06915109	0.09563990	0.06696538	0.06419688	0.07056547	0.00000000
H3	0.14117563	0.13066118	0.14701875	0.13861713	0.12153944	0.14694127	0.11016718	0.10821544	0.12610744	0.13328175	0.14426476	0.16621670	0.13019932	0.14430690	0.15082436	0.16432169	0.15496950	0.14538143	0.15351983	0.00000000
H4	0.05763978	0.06255303	0.05516620	0.06875159	0.08034782	0.05522561	0.08012608	0.08709973	0.08830303	0.07670606	0.06027975	0.06754367	0.07988582	0.05330381	0.07966211	0.06581980	0.06844022	0.05464337	0.06325813	0.14982352	0.00000000
H6	0.04962822	0.07661727	0.07775734	0.05274129	0.08666605	0.04035147	0.09099371	0.09123308	0.08560336	0.08259823	0.04381668	0.05524752	0.07713046	0.06860782	0.09169478	0.05524852	0.06763481	0.07521881	0.05015068	0.15981841	0.06299354	0.00000000

## Sheet: Table S5i
Table S5i: Autumn dataset Weighted UniFrac matrix.
	A2	B2	B5	C2	C5	D4	E4	H1
A2	0.00000000
B2	0.09018758	0.00000000
B5	0.09389355	0.07562954	0.00000000
C2	0.07967157	0.05906022	0.07477938	0.00000000
C5	0.08949950	0.06184964	0.05890335	0.06670367	0.00000000
D4	0.08600298	0.06323357	0.05248395	0.05618326	0.04972037	0.00000000
E4	0.07996322	0.08331989	0.07843858	0.07291003	0.08170542	0.04746462	0.00000000
H1	0.07228362	0.05793290	0.06899224	0.05256650	0.05424969	0.05241162	0.07596728	0.00000000
